# Supplementary material for: A CEP215–HSET complex links centrosomes with spindle poles and drives centrosome clustering in cancer
Source: Nat Commun. 2016 Mar 18;7:11005. doi: 10.1038/ncomms11005 (PMC4802056; doi:10.1038/ncomms11005)
Supplement: Supplementary Data 1 — Unfiltered and filtered proteomics datasets used to derive CEP215 interactome [file ncomms11005-s2.xlsx]

## Sheet: Legend
Worksheets of unfiltered and filtered datasets from proteomics analysis
Filtered_3	Filtered list of proteins represented in all 3 CEP215-TAP purifications with 4 or more unique peptides in at least 2 experiments while being absent from all controls as in Filtered_2 (this data was used for network construction)
Filtered_2	Filtered list of proteins represented in at least 2 CEP215-TAP purifications with 4 or more unique peptide while being absent from all controls (untagged WT or other control pulldowns from independent TAP carrying cell lines)
WT_1
WT_2	Unfiltered peptide and protein list from SEQUEST/MASCOT searches on TAP pulldowns performed on untagged WT cells
WT_3
CEP215TAP_1
CEP215TAP_2	Unfiltered peptide and protein list from SEQUEST/MASCOT searches on TAP puuldowns from CEP215-TAP cells (CEP215 interactome)
CEP215TAP_3
See Methods for details on experiments and data analysis.

## Sheet: Filtered_3
Only_in_CEP215-TAP	CEP215-TAP#1_Unique_Peptides	CEP215-TAP#2_Unique_Peptides	CEP215-TAP#3_Unique_Peptides	Experiments_n	Description						GO_CC
Q9W6V0	1	8	148	3	AKAP9/Hyperion protein, 419 kD isoform OS=Gallus gallus GN=hyperion PE=1 SV=1 - [Q9W6V0_CHICK]						Golgi, Centrosome
A1KXL9/A0A023PTR9	13	6	3	3	HSET/ Kinesin Motor Protein OS=Gallus gallus PE=4 SV=1 - [A0A023PTR9_CHICK]						Microtubules
E1BQS8	4	5	2	3	Uncharacterized protein OS=Gallus gallus GN=CCDC77 PE=4 SV=1 - [E1BQS8_CHICK]						centrosome;membrane
E1BR81	5	4	1	3	Uncharacterized protein OS=Gallus gallus GN=WDR67 PE=4 SV=1 - [E1BR81_CHICK]						centrosome
E1BSR3	13	9	1	3	Uncharacterized protein OS=Gallus gallus GN=CLASP2 PE=4 SV=2 - [E1BSR3_CHICK]						Microtubules, Centrosome
E1BTL1	17	13	9	3	Uncharacterized protein OS=Gallus gallus GN=AZI1 PE=4 SV=2 - [E1BTL1_CHICK]						centriolar satellite;centriole;centrosome;intercellular bridge;intracellular membrane-bounded organelle;microtubule cytoskeleton;microtubule organizing center;nuclear membrane;nucleoplasm;nucleus
E1BVH4	5	4	12	3	Uncharacterized protein (Fragment) OS=Gallus gallus GN=SEPT7 PE=3 SV=2 - [E1BVH4_CHICK]						actin cytoskeleton;axon terminus;cell cortex;cytoplasm;microtubule cytoskeleton;nucleolus;plasma membrane;septin complex;synapse
E1C062	5	6	4	3	Uncharacterized protein OS=Gallus gallus GN=IST1 PE=4 SV=1 - [E1C062_CHICK]						centrosome;cytosol;endoplasmic reticulum-Golgi intermediate compartment;extracellular exosome;Flemming body;midbody
E1C245	15	20	20	3	Uncharacterized protein OS=Gallus gallus GN=LOC101750034 PE=4 SV=2 - [E1C245_CHICK]						cytoskeleton, Microtubule
E1C3D2	4	6	8	3	Septin-2 OS=Gallus gallus GN=SEPT2 PE=3 SV=1 - [E1C3D2_CHICK]						actin cytoskeleton;cell projection;cell surface;ciliary membrane;ciliary transition zone;cytoplasm;extracellular exosome;myelin sheath;nucleolus;nucleoplasm;nucleus;plasma membrane;septin complex;synapse
E1C834	17	11	21	3	Pericentriolar material 1 protein OS=Gallus gallus GN=PCM1 PE=4 SV=2 - [E1C834_CHICK]						centriolar satellite;centriole;ciliary basal body;membrane;nuclear membrane;pericentriolar material;protein complex
F1NCX7	5	4	3	3	Uncharacterized protein (Fragment) OS=Gallus gallus GN=PLK1 PE=4 SV=2 - [F1NCX7_CHICK]						centrosome;chromatin;condensed nuclear chromosome outer kinetochore;condensed nuclear chromosome, centromeric region;cytoplasm;kinetochore;microtubule cytoskeleton;midbody;nucleolus;nucleus;spindle;spindle microtubule;spindle midzone;spindle pole;synaptonemal complex
F1NH99	30	9	69	3	CEP215 Uncharacterized protein (Fragment) OS=Gallus gallus GN=Gga.17595 PE=4 SV=2 - [F1NH99_CHICK]						Centrosome, Golgi
F1NKL4	85	31	15	3	Uncharacterized protein OS=Gallus gallus GN=DYNC1H1 PE=4 SV=2 - [F1NKL4_CHICK]						Centrosome, Microtubules
F1NLX2	6	8	7	3	Uncharacterized protein OS=Gallus gallus GN=SEPT6 PE=3 SV=1 - [F1NLX2_CHICK]						axon terminus;septin complex;synaptic vesicle
Q5ZK62	10	16	19	3	Arf-GAP with coiled-coil, ANK repeat and PH domain-containing protein 2 OS=Gallus gallus GN=ACAP2 PE=2 SV=1 - [ACAP2_CHICK]						endosome
R4GJ34	15	22	4	3	CKAP5 Uncharacterized protein OS=Gallus gallus GN=LOC101750572 PE=4 SV=1 - [R4GJ34_CHICK]						centrosome
E1C9H8	8	3	14	3	PRKAR2A Uncharacterized protein OS=Gallus gallus GN=LOC100858827 PE=4 SV=1 - [E1C9H8_CHICK]						Centrosome,Focal adhesion
Q5ZLC7	4	1	9	3	Microtubule-associated protein RP/EB family member 1 OS=Gallus gallus GN=MAPRE1 PE=2 SV=1 - [MARE1_CHICK]						Microtubules
Q9PTG6	8	2	5	3	Dynactin subunit 2 OS=Gallus gallus GN=DCTN2 PE=2 SV=1 - [DCTN2_CHICK]						Microtubule,Centrosomes
R4GIN8	4	1	12	3	Uncharacterized protein OS=Gallus gallus GN=PRKACB PE=4 SV=1 - [R4GIN8_CHICK]						Centrosome
Q5F3T2	4	8	10	3	Uncharacterized protein OS=Gallus gallus GN=SEPT9 PE=2 SV=1 - [Q5F3T2_CHICK]						Actin, Septin filaments, microtubule
F1N9Y0	8	4	4	3	Tubulin gamma chain (Fragment) OS=Gallus gallus GN=TUBG1 PE=3 SV=2 - [F1N9Y0_CHICK]						Centrosome,Golgi
Nuclear/membrane/Spliceosome components
E1BYQ6	13	11	2	3	Uncharacterized protein OS=Gallus gallus GN=TPR PE=4 SV=2 - [E1BYQ6_CHICK]						Nucleus
E1C2C3	15	16	5	3	Uncharacterized protein OS=Gallus gallus GN=SF3B1 PE=4 SV=1 - [E1C2C3_CHICK]						catalytic step 2 spliceosome;chromatin;nuclear matrix;nucleus;small nuclear ribonucleoprotein complex;U11/U12 snRNP;U12-type spliceosomal complex
E1C7J9	18	20	1	3	Uncharacterized protein OS=Gallus gallus GN=NAT10 PE=4 SV=2 - [E1C7J9_CHICK]						membrane;nuclear chromosome, telomeric region
F1NA05	9	7	1	3	Uncharacterized protein OS=Gallus gallus GN=LOC776067 PE=4 SV=2 - [F1NA05_CHICK]						membrane
F1NA45	4	4	3	3	Uncharacterized protein OS=Gallus gallus GN=C5H14ORF166 PE=4 SV=1 - [F1NA45_CHICK]						cytoplasm;nucleus;tRNA-splicing ligase complex
F1NB03	8	5	2	3	Uncharacterized protein OS=Gallus gallus GN=LOC101751760 PE=4 SV=2 - [F1NB03_CHICK]						chromosome, centromeric region;kinesin complex;kinetochore;membrane;microtubule;microtubule cytoskeleton;microtubule plus-end
F1NCB5	6	9	1	3	Uncharacterized protein OS=Gallus gallus GN=CEBPZ PE=4 SV=2 - [F1NCB5_CHICK]						Nucleus
F1NNJ3	6	7	4	3	Uncharacterized protein OS=Gallus gallus GN=SNW1 PE=4 SV=2 - [F1NNJ3_CHICK]						catalytic step 2 spliceosome;nuclear matrix;nucleus;positive transcription elongation factor complex b;SMAD3-SMAD4 protein complex;spliceosomal complex
F1NQH4	5	7	2	3	Uncharacterized protein OS=Gallus gallus GN=PRPF40A PE=4 SV=2 - [F1NQH4_CHICK]						catalytic step 2 spliceosome;nuclear matrix;nucleus;positive transcription elongation factor complex b;SMAD3-SMAD4 protein complex;spliceosomal complex
F1NU16	5	8	3	3	Uncharacterized protein OS=Gallus gallus GN=SF3A1 PE=4 SV=1 - [F1NU16_CHICK]						catalytic step 2 spliceosome
F1NU40	20	22	18	3	Nucleolin OS=Gallus gallus GN=NCL PE=4 SV=2 - [F1NU40_CHICK]						nucleolus
F1NV49	5	6	3	3	ATP-dependent RNA helicase DDX1 OS=Gallus gallus GN=DDX1 PE=4 SV=2 - [F1NV49_CHICK]						cleavage body
F1NWV5	6	8	1	3	Uncharacterized protein (Fragment) OS=Gallus gallus GN=UTP3 PE=4 SV=2 - [F1NWV5_CHICK]						nucleolus
F1NZD3	6	5	2	3	Uncharacterized protein OS=Gallus gallus GN=RBMX PE=4 SV=1 - [F1NZD3_CHICK]						catalytic step 2 spliceosome
F1P555	8	10	7	3	Uncharacterized protein OS=Gallus gallus GN=SFPQ PE=4 SV=2 - [F1P555_CHICK]						chromatin;nuclear matrix;nucleoplasm;nucleus;paraspeckles;RNA polymerase II transcription factor complex
F1P5K6	17	12	3	3	Poly [ADP-ribose] polymerase OS=Gallus gallus GN=PARP1 PE=4 SV=2 - [F1P5K6_CHICK]						membrane;mitochondrion;nuclear chromosome, telomeric region;nuclear envelope;nucleolus;nucleoplasm;nucleus;protein complex;transcription factor complex
P84173	10	8	8	3	Prohibitin OS=Gallus gallus GN=PHB PE=1 SV=1 - [PHB_CHICK]						mitochondrion,membrane
Q5F3I8	6	9	10	3	Uncharacterized protein OS=Gallus gallus GN=RCJMB04_15n19 PE=2 SV=1 - [Q5F3I8_CHICK]						Nucleus
Q5ZHW3	6	5	3	3	Uncharacterized protein OS=Gallus gallus GN=RCJMB04_32k7 PE=2 SV=1 - [Q5ZHW3_CHICK]						kinetochore
Q5ZHZ0	7	6	2	3	Spliceosome RNA helicase DDX39B OS=Gallus gallus GN=DDX39B PE=2 SV=1 - [DX39B_CHICK]						Spliceosome
Q5ZLX2	5	4	5	3	Eukaryotic translation initiation factor 2 subunit 1 OS=Gallus gallus GN=EIF2S1 PE=2 SV=2 - [IF2A_CHICK]						cytoplasm
Q5ZMA2	3	7	2	3	Pre-mRNA-processing factor 19 OS=Gallus gallus GN=PRPF19 PE=1 SV=1 - [PRP19_CHICK]						Spliceosome
Q8AWB7	9	10	4	3	Structural maintenance of chromosomes protein OS=Gallus gallus GN=SMC1 PE=2 SV=2 - [Q8AWB7_CHICK]						chromatin
Q8AWB8	9	13	1	3	Cohesin complex subunit OS=Gallus gallus GN=SMC3 PE=2 SV=1 - [Q8AWB8_CHICK]						chromatin;chromosome;cohesin core heterodimer;cytoplasm;lateral element;meiotic cohesin complex;nuclear matrix;nuclear meiotic cohesin complex;nucleoplasm;nucleus;spindle pole
Q9I8D6	11	4	6	3	T-complex protein 1 subunit delta OS=Gallus gallus GN=tcp-1 delta PE=2 SV=1 - [Q9I8D6_CHICK]						cell body
Q9I9D1	4	7	6	3	Uncharacterized protein OS=Gallus gallus GN=VDAC2 PE=2 SV=1 - [Q9I9D1_CHICK]						cell outer membrane
R4GLV4	7	21	8	3	Uncharacterized protein OS=Gallus gallus GN=Gga.51531 PE=4 SV=1 - [R4GLV4_CHICK]						chromosome, centromeric region
F1P0P3	4	2	4	3	Uncharacterized protein OS=Gallus gallus PE=4 SV=2 - [F1P0P3_CHICK]						Memrane, mitochondria
H9L011	5	3	4	3	Uncharacterized protein OS=Gallus gallus GN=LOC426023 PE=4 SV=2 - [H9L011_CHICK]						Nucleus
Q5ZMS0	7	1	4	3	RCJMB04_1f15 PE=2 SV=1 - [Q5ZMS0_CHICK]						Nucleus
F1NPF0	3	4	6	3	Eukaryotic translation initiation factor 2 subunit 3 OS=Gallus gallus GN=EIF2S3 PE=4 SV=1 - [F1NPF0_CHICK]						Cytoplasm
E1BVC3	3	4	1	3	Uncharacterized protein OS=Gallus gallus GN=Gga.35168 PE=4 SV=2 - [E1BVC3_CHICK]						basal cortex;cell cortex;extracellular exosome;focal adhesion;Golgi apparatusmicrotubule;membrane
E1BSI4	3	2	3	3	Uncharacterized protein OS=Gallus gallus GN=CHMP5 PE=4 SV=1 - [E1BSI4_CHICK]						Nuclues, exosome
E1C2U4	6	2	3	3	Uncharacterized protein OS=Gallus gallus GN=MCM4 PE=3 SV=1 - [E1C2U4_CHICK]						nuclear chromosome, telomeric region
F1NA76	4	2	4	3	Uncharacterized protein OS=Gallus gallus GN=TMED10 PE=3 SV=1 - [F1NA76_CHICK]						Membrane, endoplasmic reticulum

## Sheet: Filtered_2
Only_in_CEP215-TAP	CEP215-TAP#1_Unique_Peptides	CEP215-TAP#2_Unique_Peptides	CEP215-TAP#3_Unique_Peptides	Experiments_n
A0A023PTR9	13	6	3	3	Kinesin-like protein OS=Gallus gallus PE=3 SV=1 - [A0A023PTR9_CHICK]
E1BQS8	4	5	2	3	Uncharacterized protein OS=Gallus gallus GN=CCDC77 PE=4 SV=1 - [E1BQS8_CHICK]
E1BR81	5	4	1	3	Uncharacterized protein OS=Gallus gallus GN=TBC1D31 PE=4 SV=1 - [E1BR81_CHICK]
E1BSR3	13	9	1	3	Uncharacterized protein OS=Gallus gallus GN=CLASP2 PE=4 SV=2 - [E1BSR3_CHICK]
E1BTL1	17	13	9	3	Uncharacterized protein OS=Gallus gallus GN=AZI1 PE=4 SV=2 - [E1BTL1_CHICK]
E1BVC3	3	4	1	3	Uncharacterized protein OS=Gallus gallus GN=Gga.35168 PE=4 SV=2 - [E1BVC3_CHICK]
E1BVH4	5	4	12	3	Uncharacterized protein (Fragment) OS=Gallus gallus GN=SEPT7 PE=3 SV=2 - [E1BVH4_CHICK]
E1BYQ6	13	11	2	3	Uncharacterized protein OS=Gallus gallus GN=TPR PE=4 SV=2 - [E1BYQ6_CHICK]
E1C062	5	6	4	3	Uncharacterized protein OS=Gallus gallus GN=IST1 PE=4 SV=1 - [E1C062_CHICK]
E1C245	15	20	20	3	Uncharacterized protein OS=Gallus gallus GN=LOC101750034 PE=4 SV=2 - [E1C245_CHICK]
E1C2C3	15	16	5	3	Uncharacterized protein OS=Gallus gallus GN=SF3B1 PE=4 SV=1 - [E1C2C3_CHICK]
E1C3D2	4	6	8	3	Septin-2 OS=Gallus gallus GN=SEPT2 PE=3 SV=1 - [E1C3D2_CHICK]
E1C7J9	18	20	1	3	Uncharacterized protein OS=Gallus gallus GN=NAT10 PE=4 SV=2 - [E1C7J9_CHICK]
E1C834	17	11	21	3	Pericentriolar material 1 protein OS=Gallus gallus GN=PCM1 PE=4 SV=2 - [E1C834_CHICK]
F1NA05	9	7	1	3	Uncharacterized protein OS=Gallus gallus GN=RANBP2 PE=4 SV=2 - [F1NA05_CHICK]
F1NA45	4	4	3	3	Uncharacterized protein OS=Gallus gallus GN=C5H14ORF166 PE=4 SV=1 - [F1NA45_CHICK]
F1NB03	8	5	2	3	Kinesin-like protein OS=Gallus gallus GN=LOC101751760 PE=3 SV=2 - [F1NB03_CHICK]
F1NCB5	6	9	1	3	Uncharacterized protein OS=Gallus gallus GN=CEBPZ PE=4 SV=2 - [F1NCB5_CHICK]
F1NCX7	5	4	3	3	Uncharacterized protein (Fragment) OS=Gallus gallus GN=PLK1 PE=4 SV=2 - [F1NCX7_CHICK]
F1NH99	30	9	69	3	Uncharacterized protein (Fragment) OS=Gallus gallus GN=Gga.17595 PE=4 SV=2 - [F1NH99_CHICK]
F1NKL4	85	31	15	3	Uncharacterized protein OS=Gallus gallus GN=DYNC1H1 PE=4 SV=2 - [F1NKL4_CHICK]
F1NLX2	6	8	7	3	Uncharacterized protein OS=Gallus gallus GN=SEPT6 PE=3 SV=1 - [F1NLX2_CHICK]
F1NNJ3	6	7	4	3	Uncharacterized protein OS=Gallus gallus GN=SNW1 PE=4 SV=2 - [F1NNJ3_CHICK]
F1NQH4	5	7	2	3	Uncharacterized protein OS=Gallus gallus GN=PRPF40A PE=4 SV=2 - [F1NQH4_CHICK]
F1NU16	5	8	3	3	Uncharacterized protein OS=Gallus gallus GN=SF3A1 PE=4 SV=1 - [F1NU16_CHICK]
F1NU40	20	22	18	3	Nucleolin OS=Gallus gallus GN=NCL PE=4 SV=2 - [F1NU40_CHICK]
F1NV49	5	6	3	3	ATP-dependent RNA helicase DDX1 OS=Gallus gallus GN=DDX1 PE=4 SV=2 - [F1NV49_CHICK]
F1NWV5	6	8	1	3	Uncharacterized protein (Fragment) OS=Gallus gallus GN=UTP3 PE=4 SV=2 - [F1NWV5_CHICK]
F1NZD3	6	5	2	3	Uncharacterized protein OS=Gallus gallus GN=RBMX PE=4 SV=1 - [F1NZD3_CHICK]
F1P555	8	10	7	3	Uncharacterized protein OS=Gallus gallus GN=SFPQ PE=4 SV=2 - [F1P555_CHICK]
F1P5K6	17	12	3	3	Poly [ADP-ribose] polymerase OS=Gallus gallus GN=PARP1 PE=4 SV=2 - [F1P5K6_CHICK]
P84173	10	8	8	3	Prohibitin OS=Gallus gallus GN=PHB PE=1 SV=1 - [PHB_CHICK]
Q5F3I8	6	9	10	3	Uncharacterized protein OS=Gallus gallus GN=RCJMB04_15n19 PE=2 SV=1 - [Q5F3I8_CHICK]
Q5ZHW3	6	5	3	3	Uncharacterized protein OS=Gallus gallus GN=RCJMB04_32k7 PE=2 SV=1 - [Q5ZHW3_CHICK]
Q5ZHZ0	7	6	2	3	Spliceosome RNA helicase DDX39B OS=Gallus gallus GN=DDX39B PE=2 SV=1 - [DX39B_CHICK]
Q5ZK62	10	16	19	3	Arf-GAP with coiled-coil, ANK repeat and PH domain-containing protein 2 OS=Gallus gallus GN=ACAP2 PE=2 SV=1 - [ACAP2_CHICK]
Q5ZLX2	5	4	5	3	Eukaryotic translation initiation factor 2 subunit 1 OS=Gallus gallus GN=EIF2S1 PE=2 SV=2 - [IF2A_CHICK]
Q5ZMA2	3	7	2	3	Pre-mRNA-processing factor 19 OS=Gallus gallus GN=PRPF19 PE=1 SV=1 - [PRP19_CHICK]
Q8AWB7	9	10	4	3	Structural maintenance of chromosomes protein OS=Gallus gallus GN=SMC1 PE=2 SV=2 - [Q8AWB7_CHICK]
Q8AWB8	9	13	1	3	Structural maintenance of chromosomes protein OS=Gallus gallus GN=SMC3 PE=2 SV=1 - [Q8AWB8_CHICK]
Q9I8D6	11	4	6	3	T-complex protein 1 subunit delta OS=Gallus gallus GN=tcp-1 delta PE=2 SV=1 - [Q9I8D6_CHICK]
Q9I9D1	4	7	6	3	Uncharacterized protein OS=Gallus gallus GN=VDAC2 PE=2 SV=1 - [Q9I9D1_CHICK]
R4GJ34	15	22	4	3	Uncharacterized protein OS=Gallus gallus GN=LOC101750572 PE=4 SV=1 - [R4GJ34_CHICK]
R4GLV4	7	21	8	3	Uncharacterized protein OS=Gallus gallus GN=Gga.51531 PE=4 SV=1 - [R4GLV4_CHICK]
E1BSI4	3	2	3	3	Uncharacterized protein OS=Gallus gallus GN=CHMP5 PE=4 SV=1 - [E1BSI4_CHICK]
E1C2U4	6	2	3	3	Uncharacterized protein OS=Gallus gallus GN=MCM4 PE=3 SV=1 - [E1C2U4_CHICK]
E1C9H8	8	3	14	3	Uncharacterized protein OS=Gallus gallus GN=PRKAR2A PE=4 SV=1 - [E1C9H8_CHICK]
F1NA76	4	2	4	3	Uncharacterized protein OS=Gallus gallus GN=TMED10 PE=3 SV=1 - [F1NA76_CHICK]
F1P0P3	4	2	4	3	Uncharacterized protein OS=Gallus gallus PE=4 SV=2 - [F1P0P3_CHICK]
H9L011	5	3	4	3	Uncharacterized protein OS=Gallus gallus GN=LOC426023 PE=4 SV=2 - [H9L011_CHICK]
Q5ZLC7	4	1	9	3	Microtubule-associated protein RP/EB family member 1 OS=Gallus gallus GN=MAPRE1 PE=2 SV=1 - [MARE1_CHICK]
Q5ZMS0	7	1	4	3	Kinesin-like protein OS=Gallus gallus GN=RCJMB04_1f15 PE=2 SV=1 - [Q5ZMS0_CHICK]
Q9PTG6	8	2	5	3	Dynactin subunit 2 OS=Gallus gallus GN=DCTN2 PE=2 SV=1 - [DCTN2_CHICK]
R4GIN8	4	1	12	3	Uncharacterized protein OS=Gallus gallus GN=PRKACB PE=4 SV=1 - [R4GIN8_CHICK]
F1NPF0	3	4	6	3	Eukaryotic translation initiation factor 2 subunit 3 OS=Gallus gallus GN=EIF2S3 PE=4 SV=1 - [F1NPF0_CHICK]
Q9W6V0	1	8	148	3	Hyperion protein, 419 kD isoform OS=Gallus gallus GN=hyperion PE=2 SV=1 - [Q9W6V0_CHICK]
Q5F3T2	4	8	10	3	Uncharacterized protein OS=Gallus gallus GN=SEPT9 PE=2 SV=1 - [Q5F3T2_CHICK]
F1N9Y0	8	4	4	3	Tubulin gamma chain (Fragment) OS=Gallus gallus GN=TUBG1 PE=3 SV=2 - [F1N9Y0_CHICK]
E1BR36	4	5	#N/A	2	Uncharacterized protein OS=Gallus gallus GN=ACTL6A PE=3 SV=2 - [E1BR36_CHICK]
E1BRZ7	5	4	#N/A	2	Uncharacterized protein OS=Gallus gallus GN=CEP112 PE=4 SV=2 - [E1BRZ7_CHICK]
E1BSU3	6	6	#N/A	2	Uncharacterized protein OS=Gallus gallus GN=STAG2 PE=4 SV=1 - [E1BSU3_CHICK]
E1BV83	10	6	#N/A	2	Uncharacterized protein OS=Gallus gallus GN=NUP205 PE=4 SV=2 - [E1BV83_CHICK]
E1BVC5	9	10	#N/A	2	Uncharacterized protein OS=Gallus gallus GN=UTP20 PE=4 SV=1 - [E1BVC5_CHICK]
E1BZ33	5	11	#N/A	2	Uncharacterized protein OS=Gallus gallus GN=MYBBP1A PE=4 SV=2 - [E1BZ33_CHICK]
E1BZU0	7	7	#N/A	2	Uncharacterized protein OS=Gallus gallus GN=RPF2 PE=4 SV=1 - [E1BZU0_CHICK]
E1C0M8	5	11	#N/A	2	Uncharacterized protein OS=Gallus gallus GN=SMARCA5 PE=4 SV=2 - [E1C0M8_CHICK]
E1C400	6	8	#N/A	2	Uncharacterized protein OS=Gallus gallus GN=POC5 PE=4 SV=2 - [E1C400_CHICK]
E1C4A9	7	8	#N/A	2	Uncharacterized protein OS=Gallus gallus GN=CIRH1A PE=4 SV=2 - [E1C4A9_CHICK]
E1C6Y7	8	9	#N/A	2	pre-rRNA processing protein FTSJ3 OS=Gallus gallus GN=FTSJ3 PE=3 SV=2 - [E1C6Y7_CHICK]
E1C7U7	3	8	#N/A	2	Uncharacterized protein OS=Gallus gallus GN=CEP135 PE=4 SV=2 - [E1C7U7_CHICK]
E1C7Z0	5	5	#N/A	2	Uncharacterized protein OS=Gallus gallus GN=UTP18 PE=4 SV=2 - [E1C7Z0_CHICK]
E1C805	14	19	#N/A	2	Uncharacterized protein OS=Gallus gallus GN=HEATR1 PE=4 SV=2 - [E1C805_CHICK]
E1C8E1	5	4	#N/A	2	Uncharacterized protein OS=Gallus gallus GN=URB2 PE=4 SV=2 - [E1C8E1_CHICK]
E1C8T8	5	9	#N/A	2	Uncharacterized protein OS=Gallus gallus GN=UTP14A PE=4 SV=2 - [E1C8T8_CHICK]
F1N8H6	5	8	#N/A	2	Heterochromatin protein 1-binding protein 3 OS=Gallus gallus GN=HP1BP3 PE=3 SV=1 - [F1N8H6_CHICK]
F1N8K1	5	5	#N/A	2	Uncharacterized protein (Fragment) OS=Gallus gallus GN=DNTTIP2 PE=4 SV=1 - [F1N8K1_CHICK]
F1NAV7	3	4	#N/A	2	Uncharacterized protein OS=Gallus gallus GN=PWP2 PE=4 SV=2 - [F1NAV7_CHICK]
F1NAZ3	4	5	#N/A	2	Kinesin-like protein OS=Gallus gallus GN=KIF2A PE=3 SV=2 - [F1NAZ3_CHICK]
F1NC11	6	9	#N/A	2	Uncharacterized protein OS=Gallus gallus GN=WDR3 PE=4 SV=2 - [F1NC11_CHICK]
F1NC78	6	9	#N/A	2	Uncharacterized protein (Fragment) OS=Gallus gallus GN=MPHOSPH10 PE=4 SV=1 - [F1NC78_CHICK]
F1NDK1	12	11	#N/A	2	Uncharacterized protein OS=Gallus gallus GN=VRK1 PE=4 SV=1 - [F1NDK1_CHICK]
F1NEI9	5	4	#N/A	2	Uncharacterized protein OS=Gallus gallus GN=NUP93 PE=4 SV=2 - [F1NEI9_CHICK]
F1NGJ0	4	2	#N/A	2	Uncharacterized protein OS=Gallus gallus GN=CEP152 PE=4 SV=2 - [F1NGJ0_CHICK]
F1NGZ3	5	8	#N/A	2	Uncharacterized protein OS=Gallus gallus PE=4 SV=2 - [F1NGZ3_CHICK]
F1NH69	4	8	#N/A	2	Uncharacterized protein OS=Gallus gallus PE=4 SV=2 - [F1NH69_CHICK]
F1NH79	4	7	#N/A	2	Uncharacterized protein OS=Gallus gallus GN=CHD4 PE=4 SV=2 - [F1NH79_CHICK]
F1NH85	6	9	#N/A	2	Uncharacterized protein OS=Gallus gallus PE=4 SV=2 - [F1NH85_CHICK]
F1NIQ3	4	4	#N/A	2	Sister chromatid cohesion protein PDS5 homolog A OS=Gallus gallus GN=PDS5A PE=4 SV=1 - [F1NIQ3_CHICK]
F1NKR5	11	10	#N/A	2	Uncharacterized protein OS=Gallus gallus GN=WDR36 PE=4 SV=2 - [F1NKR5_CHICK]
F1NLG7	4	8	#N/A	2	Uncharacterized protein OS=Gallus gallus GN=UTP6 PE=4 SV=2 - [F1NLG7_CHICK]
F1NLL8	4	4	#N/A	2	Protein polybromo-1 OS=Gallus gallus GN=PBRM1 PE=4 SV=1 - [F1NLL8_CHICK]
F1NM37	4	5	#N/A	2	Uncharacterized protein OS=Gallus gallus GN=TBL3 PE=4 SV=1 - [F1NM37_CHICK]
F1NMW7	4	5	#N/A	2	Uncharacterized protein (Fragment) OS=Gallus gallus GN=THOC1 PE=4 SV=2 - [F1NMW7_CHICK]
F1NP64	7	6	#N/A	2	Uncharacterized protein OS=Gallus gallus GN=NUP160 PE=4 SV=2 - [F1NP64_CHICK]
F1NV71	5	4	#N/A	2	Uncharacterized protein OS=Gallus gallus GN=NOC2L PE=4 SV=1 - [F1NV71_CHICK]
F1NYD0	5	5	#N/A	2	Uncharacterized protein OS=Gallus gallus GN=RAD21 PE=4 SV=1 - [F1NYD0_CHICK]
F1NZA0	5	11	#N/A	2	Uncharacterized protein OS=Gallus gallus GN=NOL6 PE=4 SV=2 - [F1NZA0_CHICK]
F1P1W8	5	7	#N/A	2	Uncharacterized protein OS=Gallus gallus GN=RRP1B PE=4 SV=2 - [F1P1W8_CHICK]
F1P394	5	7	#N/A	2	DNA ligase OS=Gallus gallus GN=LIG3 PE=3 SV=2 - [F1P394_CHICK]
F1P3T9	10	9	#N/A	2	Uncharacterized protein OS=Gallus gallus GN=PDCD11 PE=4 SV=2 - [F1P3T9_CHICK]
F6UZR6	5	5	#N/A	2	Lamin-B receptor OS=Gallus gallus GN=LBR PE=4 SV=1 - [F6UZR6_CHICK]
O42130	29	41	#N/A	2	DNA topoisomerase 2-alpha OS=Gallus gallus GN=TOP2A PE=2 SV=2 - [TOP2A_CHICK]
P0CB05	9	9	#N/A	2	Centrosomal protein of 63 kDa OS=Gallus gallus GN=CEP63 PE=2 SV=1 - [CEP63_CHICK]
P13648	4	21	#N/A	2	Lamin-A OS=Gallus gallus GN=LMNA PE=2 SV=1 - [LMNA_CHICK]
P14731	5	9	#N/A	2	Lamin-B1 OS=Gallus gallus GN=LMNB1 PE=2 SV=1 - [LMNB1_CHICK]
Q5F3D7	7	9	#N/A	2	U3 small nucleolar RNA-associated protein 15 homolog OS=Gallus gallus GN=UTP15 PE=2 SV=1 - [UTP15_CHICK]
Q5F3U9	9	8	#N/A	2	Sister chromatid cohesion protein PDS5 homolog B OS=Gallus gallus GN=PDS5B PE=2 SV=3 - [PDS5B_CHICK]
Q5ZHM2	3	3	#N/A	2	DNA-binding protein Ikaros OS=Gallus gallus GN=IK PE=2 SV=1 - [Q5ZHM2_CHICK]
Q5ZLB0	6	9	#N/A	2	Uncharacterized protein OS=Gallus gallus GN=DDX47 PE=2 SV=1 - [Q5ZLB0_CHICK]
Q5ZME8	6	7	#N/A	2	WD40 repeat-containing protein SMU1 OS=Gallus gallus GN=SMU1 PE=2 SV=1 - [SMU1_CHICK]
E1C9I0	4	#N/A	6	2	Unconventional myosin-Ig OS=Gallus gallus GN=MYO1G PE=4 SV=2 - [E1C9I0_CHICK]
F1NCD4	#N/A	#N/A	53	2	#N/A
F1NI22	12	#N/A	17	2	ATP synthase subunit alpha OS=Gallus gallus GN=ATP5A1 PE=3 SV=1 - [F1NI22_CHICK]
F1P2S8	4	#N/A	12	2	Uncharacterized protein OS=Gallus gallus GN=AKAP9 PE=4 SV=2 - [F1P2S8_CHICK]
Q5ZMN3	11	#N/A	9	2	Prohibitin-2 OS=Gallus gallus GN=PHB2 PE=2 SV=1 - [PHB2_CHICK]
R4GKU0	6	#N/A	7	2	Uncharacterized protein (Fragment) OS=Gallus gallus PE=4 SV=1 - [R4GKU0_CHICK]
F1NIT0	1	7	3	2	Uncharacterized protein (Fragment) OS=Gallus gallus GN=AKAP13 PE=4 SV=2 - [F1NIT0_CHICK]
	#N/A	#N/A	#N/A		#N/A
	#N/A	#N/A	#N/A		#N/A
	#N/A	#N/A	#N/A		#N/A
	#N/A	#N/A	#N/A		#N/A
	#N/A	#N/A	#N/A		#N/A
	#N/A	#N/A	#N/A		#N/A
	#N/A	#N/A	#N/A		#N/A
	#N/A	#N/A	#N/A		#N/A
	#N/A	#N/A	#N/A		#N/A
	#N/A	#N/A	#N/A		#N/A
	#N/A	#N/A	#N/A		#N/A
	#N/A	#N/A	#N/A		#N/A
	#N/A	#N/A	#N/A		#N/A
	#N/A	#N/A	#N/A		#N/A
	#N/A	#N/A	#N/A		#N/A
	#N/A	#N/A	#N/A		#N/A
	#N/A	#N/A	#N/A		#N/A
	#N/A	#N/A	#N/A		#N/A
	#N/A	#N/A	#N/A		#N/A
	#N/A	#N/A	#N/A		#N/A
	#N/A	#N/A	#N/A		#N/A
	#N/A	#N/A	#N/A		#N/A
	#N/A	#N/A	#N/A		#N/A
	#N/A	#N/A	#N/A		#N/A
	#N/A	#N/A	#N/A		#N/A
	#N/A	#N/A	#N/A		#N/A
	#N/A	#N/A	#N/A		#N/A
	#N/A	#N/A	#N/A		#N/A
	#N/A	#N/A	#N/A		#N/A
	#N/A	#N/A	#N/A		#N/A
	#N/A	#N/A	#N/A		#N/A
	#N/A	#N/A	#N/A		#N/A
	#N/A	#N/A	#N/A		#N/A
	#N/A	#N/A	#N/A		#N/A
	#N/A	#N/A	#N/A		#N/A
	#N/A	#N/A	#N/A		#N/A
	#N/A	#N/A	#N/A		#N/A
	#N/A	#N/A	#N/A		#N/A
	#N/A	#N/A	#N/A		#N/A
	#N/A	#N/A	#N/A		#N/A
	#N/A	#N/A	#N/A		#N/A
	#N/A	#N/A	#N/A		#N/A
	#N/A	#N/A	#N/A		#N/A
	#N/A	#N/A	#N/A		#N/A
	#N/A	#N/A	#N/A		#N/A
	#N/A	#N/A	#N/A		#N/A
	#N/A	#N/A	#N/A		#N/A
	#N/A	#N/A	#N/A		#N/A
	#N/A	#N/A	#N/A		#N/A
	#N/A	#N/A	#N/A		#N/A
	#N/A	#N/A	#N/A		#N/A
	#N/A	#N/A	#N/A		#N/A
	#N/A	#N/A	#N/A		#N/A
	#N/A	#N/A	#N/A		#N/A
	#N/A	#N/A	#N/A		#N/A
	#N/A	#N/A	#N/A		#N/A
	#N/A	#N/A	#N/A		#N/A
	#N/A	#N/A	#N/A		#N/A
	#N/A	#N/A	#N/A		#N/A
	#N/A	#N/A	#N/A		#N/A
	#N/A	#N/A	#N/A		#N/A
	#N/A	#N/A	#N/A		#N/A
	#N/A	#N/A	#N/A		#N/A
	#N/A	#N/A	#N/A		#N/A
	#N/A	#N/A	#N/A		#N/A
	#N/A	#N/A	#N/A		#N/A
	#N/A	#N/A	#N/A		#N/A
	#N/A	#N/A	#N/A		#N/A
	#N/A	#N/A	#N/A		#N/A
	#N/A	#N/A	#N/A		#N/A
	#N/A	#N/A	#N/A		#N/A
	#N/A	#N/A	#N/A		#N/A
	#N/A	#N/A	#N/A		#N/A
	#N/A	#N/A	#N/A		#N/A
	#N/A	#N/A	#N/A		#N/A
	#N/A	#N/A	#N/A		#N/A
	#N/A	#N/A	#N/A		#N/A
	#N/A	#N/A	#N/A		#N/A
	#N/A	#N/A	#N/A		#N/A
	#N/A	#N/A	#N/A		#N/A
	#N/A	#N/A	#N/A		#N/A
	#N/A	#N/A	#N/A		#N/A
	#N/A	#N/A	#N/A		#N/A
	#N/A	#N/A	#N/A		#N/A
	#N/A	#N/A	#N/A		#N/A
	#N/A	#N/A	#N/A		#N/A
	#N/A	#N/A	#N/A		#N/A
	#N/A	#N/A	#N/A		#N/A
	#N/A	#N/A	#N/A		#N/A
	#N/A	#N/A	#N/A		#N/A
	#N/A	#N/A	#N/A		#N/A
	#N/A	#N/A	#N/A		#N/A
	#N/A	#N/A	#N/A		#N/A
	#N/A	#N/A	#N/A		#N/A
	#N/A	#N/A	#N/A		#N/A
	#N/A	#N/A	#N/A		#N/A
	#N/A	#N/A	#N/A		#N/A
	#N/A	#N/A	#N/A		#N/A
	#N/A	#N/A	#N/A		#N/A
	#N/A	#N/A	#N/A		#N/A
	#N/A	#N/A	#N/A		#N/A
	#N/A	#N/A	#N/A		#N/A
	#N/A	#N/A	#N/A		#N/A
	#N/A	#N/A	#N/A		#N/A
	#N/A	#N/A	#N/A		#N/A
	#N/A	#N/A	#N/A		#N/A
	#N/A	#N/A	#N/A		#N/A
	#N/A	#N/A	#N/A		#N/A
	#N/A	#N/A	#N/A		#N/A
	#N/A	#N/A	#N/A		#N/A
	#N/A	#N/A	#N/A		#N/A
	#N/A	#N/A	#N/A		#N/A
	#N/A	#N/A	#N/A		#N/A
	#N/A	#N/A	#N/A		#N/A
	#N/A	#N/A	#N/A		#N/A
	#N/A	#N/A	#N/A		#N/A
	#N/A	#N/A	#N/A		#N/A
	#N/A	#N/A	#N/A		#N/A
	#N/A	#N/A	#N/A		#N/A
	#N/A	#N/A	#N/A		#N/A
	#N/A	#N/A	#N/A		#N/A
	#N/A	#N/A	#N/A		#N/A
	#N/A	#N/A	#N/A		#N/A
	#N/A	#N/A	#N/A		#N/A
	#N/A	#N/A	#N/A		#N/A
	#N/A	#N/A	#N/A		#N/A
	#N/A	#N/A	#N/A		#N/A
	#N/A	#N/A	#N/A		#N/A
	#N/A	#N/A	#N/A		#N/A
	#N/A	#N/A	#N/A		#N/A
	#N/A	#N/A	#N/A		#N/A
	#N/A	#N/A	#N/A		#N/A
	#N/A	#N/A	#N/A		#N/A
	#N/A	#N/A	#N/A		#N/A
	#N/A	#N/A	#N/A		#N/A
	#N/A	#N/A	#N/A		#N/A
	#N/A	#N/A	#N/A		#N/A
	#N/A	#N/A	#N/A		#N/A
	#N/A	#N/A	#N/A		#N/A
	#N/A	#N/A	#N/A		#N/A
	#N/A	#N/A	#N/A		#N/A
	#N/A	#N/A	#N/A		#N/A
	#N/A	#N/A	#N/A		#N/A
	#N/A	#N/A	#N/A		#N/A
	#N/A	#N/A	#N/A		#N/A
	#N/A	#N/A	#N/A		#N/A
	#N/A	#N/A	#N/A		#N/A
	#N/A	#N/A	#N/A		#N/A
	#N/A	#N/A	#N/A		#N/A
	#N/A	#N/A	#N/A		#N/A
	#N/A	#N/A	#N/A		#N/A
	#N/A	#N/A	#N/A		#N/A
	#N/A	#N/A	#N/A		#N/A
	#N/A	#N/A	#N/A		#N/A
	#N/A	#N/A	#N/A		#N/A
	#N/A	#N/A	#N/A		#N/A
	#N/A	#N/A	#N/A		#N/A
	#N/A	#N/A	#N/A		#N/A
	#N/A	#N/A	#N/A		#N/A
	#N/A	#N/A	#N/A		#N/A
	#N/A	#N/A	#N/A		#N/A
	#N/A	#N/A	#N/A		#N/A
	#N/A	#N/A	#N/A		#N/A
	#N/A	#N/A	#N/A		#N/A
	#N/A	#N/A	#N/A		#N/A
	#N/A	#N/A	#N/A		#N/A
	#N/A	#N/A	#N/A		#N/A
	#N/A	#N/A	#N/A		#N/A
	#N/A	#N/A	#N/A		#N/A
	#N/A	#N/A	#N/A		#N/A
	#N/A	#N/A	#N/A		#N/A
	#N/A	#N/A			#N/A
	#N/A	#N/A			#N/A
	#N/A	#N/A			#N/A
	#N/A	#N/A			#N/A
	#N/A				#N/A
	#N/A				#N/A
	#N/A				#N/A
	#N/A				#N/A
	#N/A				#N/A
	#N/A				#N/A
	#N/A				#N/A
	#N/A				#N/A
	#N/A				#N/A
	#N/A				#N/A
	#N/A				#N/A
	#N/A				#N/A
	#N/A				#N/A
	#N/A				#N/A
	#N/A				#N/A
	#N/A				#N/A
	#N/A				#N/A
	#N/A				#N/A
	#N/A				#N/A
	#N/A				#N/A
	#N/A				#N/A
	#N/A				#N/A
	#N/A				#N/A
	#N/A				#N/A
	#N/A				#N/A
	#N/A				#N/A
	#N/A				#N/A
	#N/A				#N/A
	#N/A				#N/A
	#N/A				#N/A
	#N/A				#N/A
	#N/A				#N/A
	#N/A				#N/A
	#N/A				#N/A
	#N/A				#N/A
	#N/A				#N/A
	#N/A				#N/A
	#N/A				#N/A
	#N/A				#N/A
	#N/A				#N/A
	#N/A				#N/A
	#N/A				#N/A
	#N/A				#N/A
	#N/A				#N/A
	#N/A				#N/A
	#N/A				#N/A
	#N/A				#N/A
	#N/A				#N/A
	#N/A				#N/A
	#N/A				#N/A
	#N/A				#N/A
	#N/A				#N/A
	#N/A				#N/A
	#N/A				#N/A
	#N/A				#N/A
	#N/A				#N/A
	#N/A				#N/A
	#N/A				#N/A
	#N/A				#N/A
	#N/A				#N/A
	#N/A				#N/A
	#N/A				#N/A
	#N/A				#N/A
	#N/A				#N/A
	#N/A				#N/A
	#N/A				#N/A
	#N/A				#N/A
	#N/A				#N/A
	#N/A				#N/A
	#N/A				#N/A
	#N/A				#N/A
	#N/A				#N/A
	#N/A				#N/A
	#N/A				#N/A
	#N/A				#N/A
	#N/A				#N/A
	#N/A				#N/A
	#N/A				#N/A
	#N/A				#N/A
	#N/A				#N/A
	#N/A				#N/A
	#N/A				#N/A
	#N/A				#N/A
	#N/A				#N/A
	#N/A				#N/A
	#N/A				#N/A
	#N/A				#N/A
	#N/A				#N/A
	#N/A				#N/A
	#N/A				#N/A
	#N/A				#N/A
	#N/A				#N/A
	#N/A				#N/A
	#N/A				#N/A
	#N/A				#N/A
	#N/A				#N/A
	#N/A				#N/A
	#N/A				#N/A
	#N/A				#N/A
	#N/A				#N/A
	#N/A				#N/A
	#N/A				#N/A
	#N/A				#N/A
	#N/A				#N/A
	#N/A				#N/A
	#N/A				#N/A
	#N/A				#N/A
	#N/A				#N/A
	#N/A				#N/A
	#N/A				#N/A
	#N/A				#N/A
	#N/A				#N/A
	#N/A				#N/A
	#N/A				#N/A
	#N/A				#N/A
	#N/A				#N/A
	#N/A				#N/A
	#N/A				#N/A
	#N/A				#N/A
	#N/A				#N/A
	#N/A				#N/A
	#N/A				#N/A
	#N/A				#N/A
	#N/A				#N/A
	#N/A				#N/A
	#N/A				#N/A
	#N/A				#N/A
	#N/A				#N/A
	#N/A				#N/A
	#N/A				#N/A
	#N/A				#N/A
	#N/A				#N/A
	#N/A				#N/A
	#N/A				#N/A
	#N/A				#N/A
	#N/A				#N/A
	#N/A				#N/A
	#N/A				#N/A
	#N/A				#N/A
	#N/A				#N/A
	#N/A				#N/A
	#N/A				#N/A
	#N/A				#N/A
	#N/A				#N/A
	#N/A				#N/A
	#N/A				#N/A
	#N/A				#N/A
	#N/A				#N/A
	#N/A				#N/A
	#N/A				#N/A
	#N/A				#N/A
	#N/A				#N/A
	#N/A				#N/A
	#N/A				#N/A
	#N/A				#N/A
	#N/A				#N/A
	#N/A				#N/A
	#N/A				#N/A
	#N/A				#N/A
	#N/A				#N/A
	#N/A				#N/A
	#N/A				#N/A
	#N/A				#N/A
	#N/A				#N/A
	#N/A				#N/A
	#N/A				#N/A
	#N/A				#N/A
	#N/A				#N/A
	#N/A				#N/A
	#N/A				#N/A
	#N/A				#N/A
	#N/A				#N/A
	#N/A				#N/A
	#N/A				#N/A
	#N/A				#N/A
	#N/A				#N/A
	#N/A				#N/A
	#N/A				#N/A
	#N/A				#N/A
	#N/A				#N/A
	#N/A				#N/A
	#N/A				#N/A
	#N/A				#N/A
	#N/A				#N/A
	#N/A				#N/A
	#N/A				#N/A
	#N/A				#N/A
	#N/A				#N/A
	#N/A				#N/A
	#N/A				#N/A
	#N/A				#N/A
	#N/A				#N/A
	#N/A				#N/A
	#N/A				#N/A
	#N/A				#N/A
	#N/A				#N/A
	#N/A				#N/A
	#N/A				#N/A
	#N/A				#N/A
	#N/A				#N/A
	#N/A				#N/A
	#N/A				#N/A
	#N/A				#N/A
	#N/A				#N/A
	#N/A				#N/A
	#N/A				#N/A
	#N/A				#N/A
	#N/A				#N/A
	#N/A				#N/A
	#N/A				#N/A
	#N/A				#N/A
	#N/A				#N/A
	#N/A				#N/A
	#N/A				#N/A
	#N/A				#N/A
	#N/A				#N/A
	#N/A				#N/A
	#N/A				#N/A
	#N/A				#N/A
	#N/A				#N/A
	#N/A				#N/A
	#N/A				#N/A
	#N/A				#N/A
	#N/A				#N/A
	#N/A				#N/A
	#N/A				#N/A
	#N/A				#N/A
	#N/A				#N/A
	#N/A				#N/A
	#N/A				#N/A
	#N/A				#N/A
	#N/A				#N/A
	#N/A				#N/A
	#N/A				#N/A
	#N/A				#N/A
	#N/A				#N/A
	#N/A				#N/A
	#N/A				#N/A
	#N/A				#N/A
	#N/A				#N/A
	#N/A				#N/A
	#N/A				#N/A
	#N/A				#N/A
	#N/A				#N/A
	#N/A				#N/A
	#N/A				#N/A
	#N/A				#N/A
	#N/A				#N/A
	#N/A				#N/A
	#N/A				#N/A
	#N/A				#N/A
	#N/A				#N/A
	#N/A				#N/A
	#N/A				#N/A
	#N/A				#N/A
	#N/A				#N/A
	#N/A				#N/A
	#N/A				#N/A
	#N/A				#N/A
	#N/A				#N/A
	#N/A				#N/A
	#N/A				#N/A
	#N/A				#N/A
	#N/A				#N/A
	#N/A				#N/A
	#N/A				#N/A
	#N/A				#N/A
	#N/A				#N/A
	#N/A				#N/A
	#N/A				#N/A
	#N/A				#N/A
	#N/A				#N/A
	#N/A				#N/A
	#N/A				#N/A
	#N/A				#N/A
	#N/A				#N/A
	#N/A				#N/A
	#N/A				#N/A
	#N/A				#N/A
	#N/A				#N/A
	#N/A				#N/A
	#N/A				#N/A
	#N/A				#N/A
	#N/A				#N/A
	#N/A				#N/A
	#N/A				#N/A
	#N/A				#N/A
	#N/A				#N/A
	#N/A				#N/A
	#N/A				#N/A
	#N/A				#N/A
	#N/A				#N/A
	#N/A				#N/A
	#N/A				#N/A
	#N/A				#N/A
	#N/A				#N/A
	#N/A				#N/A
	#N/A				#N/A
	#N/A				#N/A
	#N/A				#N/A
	#N/A				#N/A
	#N/A				#N/A
	#N/A				#N/A
	#N/A				#N/A
	#N/A				#N/A
	#N/A				#N/A
	#N/A				#N/A
	#N/A				#N/A
	#N/A				#N/A
	#N/A				#N/A
	#N/A				#N/A
	#N/A				#N/A
	#N/A				#N/A
	#N/A				#N/A
	#N/A				#N/A
	#N/A				#N/A
	#N/A				#N/A
	#N/A				#N/A
	#N/A				#N/A
	#N/A				#N/A
	#N/A				#N/A
	#N/A				#N/A
	#N/A				#N/A
	#N/A				#N/A
	#N/A				#N/A
	#N/A				#N/A
	#N/A				#N/A
	#N/A				#N/A
	#N/A				#N/A
	#N/A				#N/A
	#N/A				#N/A
	#N/A				#N/A
	#N/A				#N/A
	#N/A				#N/A
	#N/A				#N/A
	#N/A				#N/A
	#N/A				#N/A
	#N/A				#N/A
	#N/A				#N/A
	#N/A				#N/A
	#N/A				#N/A
	#N/A				#N/A
	#N/A				#N/A
	#N/A				#N/A
	#N/A				#N/A
	#N/A				#N/A
	#N/A				#N/A
	#N/A				#N/A
	#N/A				#N/A
	#N/A				#N/A
	#N/A				#N/A
	#N/A				#N/A
	#N/A				#N/A
	#N/A				#N/A
	#N/A				#N/A
	#N/A				#N/A
	#N/A				#N/A
	#N/A				#N/A
	#N/A				#N/A
	#N/A				#N/A
	#N/A				#N/A
	#N/A				#N/A
	#N/A				#N/A
	#N/A				#N/A
	#N/A				#N/A
	#N/A				#N/A
	#N/A				#N/A
	#N/A				#N/A
	#N/A				#N/A
	#N/A				#N/A
	#N/A				#N/A
	#N/A				#N/A
	#N/A				#N/A
	#N/A				#N/A
	#N/A				#N/A
	#N/A				#N/A
	#N/A				#N/A
	#N/A				#N/A
	#N/A				#N/A
	#N/A				#N/A
	#N/A				#N/A
	#N/A				#N/A
	#N/A				#N/A
	#N/A				#N/A
	#N/A				#N/A
	#N/A				#N/A
	#N/A				#N/A
	#N/A				#N/A
	#N/A				#N/A
	#N/A				#N/A
	#N/A				#N/A
	#N/A				#N/A
	#N/A				#N/A
	#N/A				#N/A
	#N/A				#N/A
	#N/A				#N/A
	#N/A				#N/A
	#N/A				#N/A
	#N/A				#N/A
	#N/A				#N/A
	#N/A				#N/A
	#N/A				#N/A
	#N/A				#N/A
	#N/A				#N/A
	#N/A				#N/A
	#N/A				#N/A
	#N/A				#N/A
	#N/A				#N/A
	#N/A				#N/A
	#N/A				#N/A
	#N/A				#N/A
	#N/A				#N/A
	#N/A				#N/A
	#N/A				#N/A
	#N/A				#N/A
	#N/A				#N/A
	#N/A				#N/A
	#N/A				#N/A
	#N/A				#N/A
	#N/A				#N/A
	#N/A				#N/A
	#N/A				#N/A
	#N/A				#N/A
	#N/A				#N/A
	#N/A				#N/A
	#N/A				#N/A
	#N/A				#N/A
	#N/A				#N/A
	#N/A				#N/A
	#N/A				#N/A
	#N/A				#N/A
	#N/A				#N/A
	#N/A				#N/A
	#N/A				#N/A
	#N/A				#N/A
	#N/A				#N/A
	#N/A				#N/A
	#N/A				#N/A
	#N/A				#N/A
	#N/A				#N/A
	#N/A				#N/A
	#N/A				#N/A
	#N/A				#N/A
	#N/A				#N/A
	#N/A				#N/A
	#N/A				#N/A
	#N/A				#N/A
	#N/A				#N/A
	#N/A				#N/A
	#N/A				#N/A
	#N/A				#N/A
	#N/A				#N/A
	#N/A				#N/A
	#N/A				#N/A
	#N/A				#N/A
	#N/A				#N/A
	#N/A				#N/A
	#N/A				#N/A
	#N/A				#N/A
	#N/A				#N/A
	#N/A				#N/A
	#N/A				#N/A
	#N/A				#N/A
	#N/A				#N/A
	#N/A				#N/A
	#N/A				#N/A
	#N/A				#N/A
	#N/A				#N/A
	#N/A				#N/A
	#N/A				#N/A
	#N/A				#N/A
	#N/A				#N/A
	#N/A				#N/A
	#N/A				#N/A
	#N/A				#N/A
	#N/A				#N/A
	#N/A				#N/A
	#N/A				#N/A
	#N/A				#N/A
	#N/A				#N/A
	#N/A				#N/A
	#N/A				#N/A
	#N/A				#N/A
	#N/A				#N/A
	#N/A				#N/A
	#N/A				#N/A
	#N/A				#N/A
	#N/A				#N/A
	#N/A				#N/A
	#N/A				#N/A
	#N/A				#N/A
	#N/A				#N/A
	#N/A				#N/A
	#N/A				#N/A
	#N/A				#N/A
	#N/A				#N/A
	#N/A				#N/A
	#N/A				#N/A
	#N/A				#N/A
	#N/A				#N/A
	#N/A				#N/A
	#N/A				#N/A
	#N/A				#N/A
	#N/A				#N/A
	#N/A				#N/A
	#N/A				#N/A
	#N/A				#N/A
	#N/A				#N/A
	#N/A				#N/A
	#N/A				#N/A
	#N/A				#N/A
	#N/A				#N/A
	#N/A				#N/A
	#N/A				#N/A
	#N/A				#N/A
	#N/A				#N/A
	#N/A				#N/A
	#N/A				#N/A
	#N/A				#N/A
	#N/A				#N/A
	#N/A				#N/A
	#N/A				#N/A
	#N/A				#N/A
	#N/A				#N/A
	#N/A				#N/A
	#N/A				#N/A
	#N/A				#N/A
	#N/A				#N/A
	#N/A				#N/A
	#N/A				#N/A
	#N/A				#N/A
	#N/A				#N/A
	#N/A				#N/A
	#N/A				#N/A
	#N/A				#N/A
	#N/A				#N/A
	#N/A				#N/A
	#N/A				#N/A
	#N/A				#N/A
	#N/A				#N/A
	#N/A				#N/A
	#N/A				#N/A
	#N/A				#N/A
	#N/A				#N/A
	#N/A				#N/A
	#N/A				#N/A
	#N/A				#N/A
	#N/A				#N/A
	#N/A				#N/A
	#N/A				#N/A
	#N/A				#N/A
	#N/A				#N/A
	#N/A				#N/A
	#N/A				#N/A
	#N/A				#N/A
	#N/A				#N/A
	#N/A				#N/A
	#N/A				#N/A
	#N/A				#N/A
	#N/A				#N/A
	#N/A				#N/A
	#N/A				#N/A
	#N/A				#N/A
	#N/A				#N/A
	#N/A				#N/A
	#N/A				#N/A
	#N/A				#N/A
	#N/A				#N/A
	#N/A				#N/A
	#N/A				#N/A
	#N/A				#N/A
	#N/A				#N/A
	#N/A				#N/A
	#N/A				#N/A
	#N/A				#N/A
	#N/A				#N/A
	#N/A				#N/A
	#N/A				#N/A
	#N/A				#N/A
	#N/A				#N/A
	#N/A				#N/A
	#N/A				#N/A
	#N/A				#N/A
	#N/A				#N/A
	#N/A				#N/A
	#N/A				#N/A
	#N/A				#N/A
	#N/A				#N/A
	#N/A				#N/A
	#N/A				#N/A
	#N/A				#N/A
	#N/A				#N/A
	#N/A				#N/A
	#N/A				#N/A
	#N/A				#N/A
	#N/A				#N/A
	#N/A				#N/A
	#N/A				#N/A
	#N/A				#N/A
	#N/A				#N/A
	#N/A				#N/A
	#N/A				#N/A
	#N/A				#N/A
	#N/A				#N/A
	#N/A				#N/A
	#N/A				#N/A
	#N/A				#N/A
	#N/A				#N/A
	#N/A				#N/A
	#N/A				#N/A
	#N/A				#N/A
	#N/A				#N/A
	#N/A				#N/A
	#N/A				#N/A
	#N/A				#N/A
	#N/A				#N/A
	#N/A				#N/A
	#N/A				#N/A
	#N/A				#N/A
	#N/A				#N/A
	#N/A				#N/A
	#N/A				#N/A
	#N/A				#N/A
	#N/A				#N/A
	#N/A				#N/A
	#N/A				#N/A
	#N/A				#N/A
	#N/A				#N/A
	#N/A				#N/A
	#N/A				#N/A
	#N/A				#N/A
	#N/A				#N/A
	#N/A				#N/A
	#N/A				#N/A
	#N/A				#N/A
	#N/A				#N/A
	#N/A				#N/A
	#N/A				#N/A
	#N/A				#N/A
	#N/A				#N/A
	#N/A				#N/A
	#N/A				#N/A
	#N/A				#N/A
	#N/A				#N/A
	#N/A				#N/A
	#N/A				#N/A

## Sheet: WT_1
Accession	Description	ΣCoverage	Σ# Proteins	Σ# Unique Peptides	Σ# Peptides	Σ# PSMs	Score SEQUEST	Coverage SEQUEST	# Peptides SEQUEST	# PSM SEQUEST	Score MASCOT	Coverage MASCOT	# Peptides MASCOT	# PSM MASCOT	# AAs	MW [kDa]	calc. pI
P62801	Histone H4 OS=Gallus gallus GN=H4-I PE=1 SV=2 - [H4_CHICK]	52.43	3	6	6	10	18.5501	52.43	5	7	103.788	29.13	3	3	103	11.3604	11.356
	Sequence	# PSMs	# Proteins	# Protein Groups	Protein Group Accessions	Modifications	MH+ [Da]	q-Value	PEP	A2	XCorr A2	A4	IonScore A4	Exp Value A4	# Missed Cleavages
	VFLENVIRDAVTYTEHAK	1	2	1	P62801		2105.1	0	3.106e-06	High	4.72572				1
	ISGLIYEETR	2	3	1	P62801		1180.62	0	0.1752	High	3.9857	High	58.16	2.2608e-05	0
	VFLENVIRDAVTYTEHAK	1	2	1	P62801	N5(Deamidated)	2106.1	0	0.001427	High	3.92964				1
	DNIQGITKPAIR	3	2	1	P62801		1325.75	0	1.675e-05	High	3.74472	High	42.28	0.000360853	0
	TVTAMDVVYALKR	1	2	1	P62801		1466.8	0	0.0009001	High	1.63958				1
	DNIQGITKPAIRR	1	2	1	P62801		1481.86	0	0.02619	High	1.39056				1
	VFLENVIR	1	3	1	P62801		989.577	0	0.3816			High	44.19	0.000262935	0
P09244	Tubulin beta-7 chain OS=Gallus gallus PE=2 SV=1 - [TBB7_CHICK]	30.18	11	11	11	32	71.1159	30.18	11	19	401.507	23.2	9	13	444	49.639	4.89404
	Sequence	# PSMs	# Proteins	# Protein Groups	Protein Group Accessions	Modifications	MH+ [Da]	q-Value	PEP	A2	XCorr A2	A4	IonScore A4	Exp Value A4	# Missed Cleavages
	MSMKEVDEQMLNVQNK	2	7	1	P09244		1923.9	0	0.003102	High	5.41906				1
	GHYTEGAELVDSVLDVVRK	2	10	1	P09244		2087.07	0	0.2205	High	5.02516	High	42.35	0.000817855	1
	EVDEQMLNVQNK	3	7	1	P09244		1446.69	0	0.000277	High	4.30413	High	49.72	0.000169589	0
	GHYTEGAELVDSVLDVVR	4	10	1	P09244		1958.98	0	0.2641	High	4.29457	High	51.44	0.000151455	0
	AILVDLEPGTMDSVR	4	7	1	P09244		1615.83	0	0.1925	High	4.06492	High	60.72	1.33438e-05	0
	LAVNMVPFPR	2	11	1	P09244		1143.63	0	0.2215	High	3.98494	High	61.04	1.16089e-05	0
	ALTVPELTQQVFDAK	4	2	1	P09244		1659.9	0	0.2377	High	3.83286	High	53.68	6.02111e-05	0
	ISVYYNEATGGK	2	1	1	P09244		1301.64	0	0.1881	High	3.60993	High	56.69	2.85004e-05	0
	ISEQFTAMFR	2	9	1	P09244		1229.6	0	0.1994	High	3.59457	High	70.39	1.31175e-06	0
	FWEVISDEHGIDPTGTYHGDSDLQLDR	2	1	1	P09244		3102.41	0	0.001395	High	3.33911				0
	FPGQLNADLR	5	11	1	P09244		1130.59	0	0.2893	High	2.99003	High	33.39	0.009369	0
P02552	Tubulin alpha-1 chain (Fragment) OS=Gallus gallus PE=1 SV=1 - [TBA1_CHICK]	23.3	12	2	6	13	30.1724	23.3	6	8	143.086	14.32	4	5	412	45.8716	5.08447
	Sequence	# PSMs	# Proteins	# Protein Groups	Protein Group Accessions	Modifications	MH+ [Da]	q-Value	PEP	A2	XCorr A2	A4	IonScore A4	Exp Value A4	# Missed Cleavages
	AFVHWYVGEGMEEGEFSEAR	2	8	2	P02552;F1N9J7		2330.02	0	0.3399	High	5.93807	High	37.52	0.00194712	0
	AVFVDLEPTVIDEVR	2	1	1	P02552		1701.9	0	0.1667	High	4.96064	High	60.13	1.1452e-05	0
	QLFHPEQLITGKEDAANNYAR	1	5	2	P02552;F1N9J7		2415.2	0	0.0001882	High	4.18813				1
	DVNAAIATIK	4	5	2	P02552;F1N9J7		1015.58	0	0.2868	High	3.69058	High	54.36	5.6981e-05	0
	IHFPLATYAPVISAEK	1	3	1	P02552		1756.96	0	0.05842	High	2.78139				0
	NLDIERPTYTNLNR	3	13	2	P02552;F1N9J7		1718.88	0	0.3383	High	2.64566	High	25.76	0.0460574	0
F1N9J7	Uncharacterized protein OS=Gallus gallus GN=LOC425049 PE=3 SV=1 - [F1N9J7_CHICK]	18.89	10	1	5	12	29.3117	18.89	5	7	165.342	14.22	4	5	450	50.0277	5.05908
	Sequence	# PSMs	# Proteins	# Protein Groups	Protein Group Accessions	Modifications	MH+ [Da]	q-Value	PEP	A2	XCorr A2	A4	IonScore A4	Exp Value A4	# Missed Cleavages
	TIGGGDDSFNTFFSETGAGK	2	1	1	F1N9J7		2007.88	0	0.08803	High	6.88131	High	82.96	4.72946e-08	0
	AFVHWYVGEGMEEGEFSEAR	2	8	2	P02552;F1N9J7		2330.02	0	0.3399	High	5.93807	High	37.52	0.00194712	0
	QLFHPEQLITGKEDAANNYAR	1	5	2	P02552;F1N9J7		2415.2	0	0.0001882	High	4.18813				1
	DVNAAIATIK	4	5	2	P02552;F1N9J7		1015.58	0	0.2868	High	3.69058	High	54.36	5.6981e-05	0
	NLDIERPTYTNLNR	3	13	2	P02552;F1N9J7		1718.88	0	0.3383	High	2.64566	High	25.76	0.0460574	0
Q90ZX4	ATP synthase subunit alpha (Fragment) OS=Gallus gallus GN=ATP5A1Z PE=4 SV=1 - [Q90ZX4_CHICK]	18.52	6	1	1	1	3.03197	18.52	1	1					54	5.92941	11.7954
	Sequence	# PSMs	# Proteins	# Protein Groups	Protein Group Accessions	Modifications	MH+ [Da]	q-Value	PEP	A2	XCorr A2	A4	IonScore A4	Exp Value A4	# Missed Cleavages
	AVDSLVPIGR	1	6	1	Q90ZX4		1026.59	0	0.01498	High	3.03197				0
Q03853	Gag protein OS=Gallus gallus GN=SE21Q1b PE=4 SV=1 - [Q03853_CHICK]	17.69	37	10	10	34	72.493	17.69	10	21	333.27	7.85	5	13	701	74.6112	8.38232
	Sequence	# PSMs	# Proteins	# Protein Groups	Protein Group Accessions	Modifications	MH+ [Da]	q-Value	PEP	A2	XCorr A2	A4	IonScore A4	Exp Value A4	# Missed Cleavages
	TEGPAWTPLEPK	3	26	1	Q03853		1325.67	0	0.3108	High	4.29544	High	46.1	0.000363297	0
	DMIEVGVINR	4	7	1	Q03853		1145.6	0	0.2756	High	4.25822	High	55.33	6.02299e-05	0
	AAPSTLTTPGEIIK	1	8	1	Q03853		1398.78	0	0.0003261	High	3.969				0
	AVEGSDLPPSAR	10	8	1	Q03853		1198.61	0	0.2569	High	3.88548	High	58.67	1.62318e-05	0
	QKSQPDIQQLIR	2	6	1	Q03853		1453.81	0	0.07952	High	3.88184				1
	EIGAMLSLLQK	4	32	1	Q03853		1202.68	0	0.3048	High	3.64213	High	49.97	0.000109756	0
	FWLGLGGGR	1	36	1	Q03853		962.518	0	0.04431	High	3.25872				0
	SQPDIQQLIR	7	6	1	Q03853		1197.66	0	0.2559	High	2.95404	High	39.11	0.00125199	0
	EGLLMSPSDLYSPGSWDPITAALSQR	1	11	1	Q03853		2791.36	0	6.303e-07	High	2.87509				0
	DGSLERPLLLFPAVAMVR	1	8	1	Q03853		1984.11	0	0.001301	High	2.76736				0
E1BTG1	Uncharacterized protein OS=Gallus gallus GN=RPL12 PE=3 SV=2 - [E1BTG1_CHICK]	14.55	1	2	2	3	6.27453	14.55	2	2	38.49	5.45	1	1	165	17.7265	9.42236
	Sequence	# PSMs	# Proteins	# Protein Groups	Protein Group Accessions	Modifications	MH+ [Da]	q-Value	PEP	A2	XCorr A2	A4	IonScore A4	Exp Value A4	# Missed Cleavages
	HSGSVSFDEIVNIAR	1	1	1	E1BTG1		1630.82	0	0.01332	High	3.64034				0
	IGPLGLSPK	2	1	1	E1BTG1		881.545	0	0.3615	High	2.63419	High	38.49	0.000141244	0
Q788R4	Histone H2A (Fragment) OS=Gallus gallus PE=3 SV=1 - [Q788R4_CHICK]	14.29	11	1	1	3	6.4413	14.29	1	2	45	14.29	1	1	63	6.72272	11.312
	Sequence	# PSMs	# Proteins	# Protein Groups	Protein Group Accessions	Modifications	MH+ [Da]	q-Value	PEP	A2	XCorr A2	A4	IonScore A4	Exp Value A4	# Missed Cleavages
	AGLQFPVGR	3	11	1	Q788R4		944.531	0	0.0009165	High	3.31724	High	45	0.000384217	0
Q90593	78 kDa glucose-regulated protein OS=Gallus gallus GN=HSPA5 PE=1 SV=1 - [GRP78_CHICK]	12.73	1	6	6	15	32.1781	12.73	6	8	179.198	12.73	6	7	652	71.9743	5.22412
	Sequence	# PSMs	# Proteins	# Protein Groups	Protein Group Accessions	Modifications	MH+ [Da]	q-Value	PEP	A2	XCorr A2	A4	IonScore A4	Exp Value A4	# Missed Cleavages
	NGRVEIIANDQGNR	2	1	1	Q90593	N1(Deamidated)	1556.78	0	0.3247	High	4.99548	High	40.95	0.00127761	1
	TFAPEEISAMVLTK	4	1	1	Q90593		1536.8	0	0.364	High	4.81708	High	65.36	5.19563e-06	0
	TWNDPSVQQDIK	3	1	1	Q90593		1430.69	0	3.557e-05	High	4.22585	High	61.73	1.0575e-05	0
	ITPSYVAFTPEGER	2	1	1	Q90593		1566.78	0	0.3839	High	4.07079	High	41.26	0.00144771	0
	VTHAVVTVPAYFNDAQR	2	1	1	Q90593		1887.97	0	0.3296	High	3.95191	High	34.89	0.00587055	0
	DAGTIAGLNVMR	2	1	1	Q90593		1217.63	0	0.227	High	3.07481	High	16.43	0.500521	0
F1NH93	Uncharacterized protein (Fragment) OS=Gallus gallus GN=RPS20 PE=3 SV=2 - [F1NH93_CHICK]	12.4	1	1	1	2	4.53865	12.4	1	1	38.11	12.4	1	1	121	13.5554	9.93506
	Sequence	# PSMs	# Proteins	# Protein Groups	Protein Group Accessions	Modifications	MH+ [Da]	q-Value	PEP	A2	XCorr A2	A4	IonScore A4	Exp Value A4	# Missed Cleavages
	DTGKAPVEQEVAIHR	2	1	1	F1NH93		1649.86	0	0.2663	High	4.53865	High	38.11	0.00248013	1
R4GGZ2	Uncharacterized protein OS=Gallus gallus GN=NDUFA4 PE=4 SV=1 - [R4GGZ2_CHICK]	12.2	1	1	1	1	2.88286	12.2	1	1					82	9.49091	9.53955
	Sequence	# PSMs	# Proteins	# Protein Groups	Protein Group Accessions	Modifications	MH+ [Da]	q-Value	PEP	A2	XCorr A2	A4	IonScore A4	Exp Value A4	# Missed Cleavages
	FYSVNVDYSK	1	1	1	R4GGZ2		1221.58	0	0.06396	High	2.88286				0
Q5ZKM2	Elongation factor 1-alpha OS=Gallus gallus GN=RCJMB04_10b5 PE=2 SV=1 - [Q5ZKM2_CHICK]	11.9	5	5	5	18	30.8501	9.96	4	8	288.516	11.9	5	10	462	50.1071	9.01221
	Sequence	# PSMs	# Proteins	# Protein Groups	Protein Group Accessions	Modifications	MH+ [Da]	q-Value	PEP	A2	XCorr A2	A4	IonScore A4	Exp Value A4	# Missed Cleavages
	THINIVVIGHVDSGK	6	4	1	Q5ZKM2		1588.88	0	0.1903	High	5.06434	High	70.55	6.56381e-07	0
	YYVTIIDAPGHR	5	3	1	Q5ZKM2		1404.73	0	0.001745	High	4.16118	High	47.77	0.000334218	0
	IGGIGTVPVGR	4	4	1	Q5ZKM2		1025.61	0	0.2012	High	3.83198	High	65.31	6.77217e-07	0
	LPLQDVYK	2	4	1	Q5ZKM2		975.551	0	0.2808	High	2.70076	High	43.13	0.000479111	0
	QTVAVGVIK	1	3	1	Q5ZKM2		914.566	0	0.3713			High	20.3	0.0503957	0
P60706	Actin, cytoplasmic 1 OS=Gallus gallus GN=ACTB PE=1 SV=1 - [ACTB_CHICK]	11.2	11	3	3	5	6.97117	7.73	2	2	31.8541	11.2	3	3	375	41.7097	5.47803
	Sequence	# PSMs	# Proteins	# Protein Groups	Protein Group Accessions	Modifications	MH+ [Da]	q-Value	PEP	A2	XCorr A2	A4	IonScore A4	Exp Value A4	# Missed Cleavages
	VAPEEHPVLLTEAPLNPK	2	5	1	P60706		1954.06	0	0.3788	High	3.97677	High	21.84	0.0487704	0
	EITALAPSTMK	2	9	1	P60706		1161.62	0	0.3411	High	2.9944	High	19.22	0.181306	0
	QEYDESGPSIVHR	1	3	1	P60706		1516.7	0	0.3911			High	30.38	0.0119567	0
K9MGV4	Histone H3 (Fragment) OS=Paphia gallus GN=H3 PE=4 SV=1 - [K9MGV4_9BIVA]	10.78	6	1	1	1		0			0	10.78	1	1	102	11.5154	10.3745
	Sequence	# PSMs	# Proteins	# Protein Groups	Protein Group Accessions	Modifications	MH+ [Da]	q-Value	PEP	A2	XCorr A2	A4	IonScore A4	Exp Value A4	# Missed Cleavages
	EIAQDFKTDLR	1	6	1	K9MGV4		1335.69	0	0.3875			High	22.06	0.137528	1
P01994	Hemoglobin subunit alpha-A OS=Gallus gallus GN=HBAA PE=1 SV=2 - [HBA_CHICK]	10.56	1	1	1	2	4.47682	10.56	1	1	29.94	10.56	1	1	142	15.4191	8.44092
	Sequence	# PSMs	# Proteins	# Protein Groups	Protein Group Accessions	Modifications	MH+ [Da]	q-Value	PEP	A2	XCorr A2	A4	IonScore A4	Exp Value A4	# Missed Cleavages
	IAGHAEEYGAETLER	2	1	1	P01994		1645.78	0	0.2937	High	4.47682	High	29.94	0.0163747	0
F1N808	Uncharacterized protein OS=Gallus gallus GN=IMPDH2 PE=4 SV=2 - [F1N808_CHICK]	10.42	3	1	1	2	4.03432	10.42	1	1	36.11	10.42	1	1	192	20.7223	5.12256
	Sequence	# PSMs	# Proteins	# Protein Groups	Protein Group Accessions	Modifications	MH+ [Da]	q-Value	PEP	A2	XCorr A2	A4	IonScore A4	Exp Value A4	# Missed Cleavages
	DIDFLKESEHDLPLGEIMTK	2	3	1	F1N808		2330.16	0	0.1951	High	4.03432	High	36.11	0.00424912	1
F1N9J4	60S ribosomal protein L22 (Fragment) OS=Gallus gallus GN=RPL22 PE=4 SV=1 - [F1N9J4_CHICK]	10.24	2	1	1	2	3.76805	10.24	1	1	47.02	10.24	1	1	127	14.6457	9.18799
	Sequence	# PSMs	# Proteins	# Protein Groups	Protein Group Accessions	Modifications	MH+ [Da]	q-Value	PEP	A2	XCorr A2	A4	IonScore A4	Exp Value A4	# Missed Cleavages
	AGNLGGGVVTIER	2	2	1	F1N9J4		1242.68	0	0.2189	High	3.76805	High	47.02	0.000245283	0
F1NJ08	Vimentin OS=Gallus gallus GN=VIM PE=3 SV=1 - [F1NJ08_CHICK]	10	4	4	4	6	6.99831	7.83	3	3	58.4456	6.52	3	3	460	53.1827	5.21143
	Sequence	# PSMs	# Proteins	# Protein Groups	Protein Group Accessions	Modifications	MH+ [Da]	q-Value	PEP	A2	XCorr A2	A4	IonScore A4	Exp Value A4	# Missed Cleavages
	LGDLYEEEMR	2	3	1	F1NJ08		1254.57	0	0.3246	High	3.70802	High	46.89	0.000193389	0
	FADLSEAANR	2	3	1	F1NJ08		1093.52	0	0.3614	High	3.29028	High	18.84	0.212906	0
	ETNIESQPIVDTHSKR	1	3	1	F1NJ08		1853.94	0	0.05816	High	1.70803				1
	NLQEAEEWYK	1	3	1	F1NJ08		1309.61	0	0.3217			High	31.03	0.011044	0
F1NWP3	Heat shock cognate 71 kDa protein OS=Gallus gallus GN=HSPA8 PE=3 SV=1 - [F1NWP3_CHICK]	9.91	8	5	5	9	22.9747	9.91	5	6	117.535	5.73	3	3	646	70.8272	5.51611
	Sequence	# PSMs	# Proteins	# Protein Groups	Protein Group Accessions	Modifications	MH+ [Da]	q-Value	PEP	A2	XCorr A2	A4	IonScore A4	Exp Value A4	# Missed Cleavages
	ARFEELNADLFR	2	5	1	F1NWP3		1480.75	0	0.3399	High	4.62623	High	34.23	0.00662639	1
	DAGTIAGLNVLR	2	2	1	F1NWP3		1199.67	0	0.2091	High	4.28626	High	65.96	3.46045e-06	0
	STAGDTHLGGEDFDNR	2	7	1	F1NWP3		1691.73	0	0.0004697	High	3.70519				0
	MKEIAEAYLGK	1	7	1	F1NWP3		1252.66	0	0.04637	High	3.49126				1
	TTPSYVAFTDTER	2	7	1	F1NWP3		1487.7	0	0.3056	High	3.38164	High	60.33	1.19561e-05	0
Q98TF9	Ribosomal protein L14 (Fragment) OS=Gallus gallus GN=RPL14 PE=2 SV=1 - [Q98TF9_CHICK]	9.16	2	1	1	2	4.33527	9.16	1	1	70.87	9.16	1	1	131	15.4684	10.5503
	Sequence	# PSMs	# Proteins	# Protein Groups	Protein Group Accessions	Modifications	MH+ [Da]	q-Value	PEP	A2	XCorr A2	A4	IonScore A4	Exp Value A4	# Missed Cleavages
	LVAIVDVIDQNR	2	2	1	Q98TF9		1354.77	0	0.1932	High	4.33527	High	70.87	5.77018e-07	0
F1NBX4	Uncharacterized protein OS=Gallus gallus GN=RPL27A PE=3 SV=2 - [F1NBX4_CHICK]	8.78	1	1	1	1	3.47009	8.78	1	1		0			148	16.7981	10.8579
	Sequence	# PSMs	# Proteins	# Protein Groups	Protein Group Accessions	Modifications	MH+ [Da]	q-Value	PEP	A2	XCorr A2	A4	IonScore A4	Exp Value A4	# Missed Cleavages
	NQAGLAPVIDVVR	1	1	1	F1NBX4		1351.77	0	0.01821	High	3.47009				0
E1BS06	Uncharacterized protein OS=Gallus gallus GN=RPL23A PE=3 SV=2 - [E1BS06_CHICK]	8.39	1	1	1	2	3.35624	8.39	1	1	47.85	8.39	1	1	155	17.6451	10.4478
	Sequence	# PSMs	# Proteins	# Protein Groups	Protein Group Accessions	Modifications	MH+ [Da]	q-Value	PEP	A2	XCorr A2	A4	IonScore A4	Exp Value A4	# Missed Cleavages
	LAPDYDALDVANK	2	1	1	E1BS06		1404.7	0	0.323	High	3.35624	High	47.85	0.000336321	0
Q5ZL58	Uncharacterized protein OS=Gallus gallus GN=SNRPD3 PE=2 SV=1 - [Q5ZL58_CHICK]	7.94	1	1	1	2	3.44346	7.94	1	1	48.01	7.94	1	1	126	13.9073	10.3159
	Sequence	# PSMs	# Proteins	# Protein Groups	Protein Group Accessions	Modifications	MH+ [Da]	q-Value	PEP	A2	XCorr A2	A4	IonScore A4	Exp Value A4	# Missed Cleavages
	VAQLEQVYIR	2	1	1	Q5ZL58		1218.68	0	0.3377	High	3.44346	High	48.01	0.000241931	0
F1NBW8	Uncharacterized protein (Fragment) OS=Gallus gallus GN=Gga.4827 PE=3 SV=2 - [F1NBW8_CHICK]	7.6	4	2	2	6	9.16006	7.6	2	3	75.6747	7.6	2	3	263	29.1311	9.71533
	Sequence	# PSMs	# Proteins	# Protein Groups	Protein Group Accessions	Modifications	MH+ [Da]	q-Value	PEP	A2	XCorr A2	A4	IonScore A4	Exp Value A4	# Missed Cleavages
	AAYFGIYDTAK	2	4	1	F1NBW8		1219.6	0	0.2492	High	3.8277	High	58.38	3.11478e-05	0
	EQGVLSFWR	4	4	1	F1NBW8		1121.57	0	0.3796	High	2.78428	High	32.17	0.00925273	0
Q5ZLZ0	Uncharacterized protein OS=Gallus gallus GN=RCJMB04_4e21 PE=2 SV=1 - [Q5ZLZ0_CHICK]	7.16	2	2	2	4	8.12077	7.16	2	2	66.9309	7.16	2	2	335	37.3972	9.21729
	Sequence	# PSMs	# Proteins	# Protein Groups	Protein Group Accessions	Modifications	MH+ [Da]	q-Value	PEP	A2	XCorr A2	A4	IonScore A4	Exp Value A4	# Missed Cleavages
	MFGEEGIWAFYK	2	2	1	Q5ZLZ0		1477.68	0	0.2492	High	4.09791	High	55.27	4.76952e-05	0
	IQTQPGYANTLR	2	2	1	Q5ZLZ0		1361.72	0	0.3075	High	4.02286	High	33.26	0.00781264	0
Q6EE57	40S ribosomal protein S8 (Fragment) OS=Gallus gallus PE=2 SV=1 - [Q6EE57_CHICK]	6.88	2	1	1	2	4.76663	6.88	1	1	48.98	6.88	1	1	189	21.8268	10.1694
	Sequence	# PSMs	# Proteins	# Protein Groups	Protein Group Accessions	Modifications	MH+ [Da]	q-Value	PEP	A2	XCorr A2	A4	IonScore A4	Exp Value A4	# Missed Cleavages
	IASILEEQFQQGK	2	2	1	Q6EE57		1490.78	0	0.2871	High	4.76663	High	48.98	0.000216902	0
P02112	Hemoglobin subunit beta OS=Gallus gallus GN=HBB PE=1 SV=2 - [HBB_CHICK]	6.8	1	1	1	1	2.92385	6.8	1	1		0			147	16.4556	8.63135
	Sequence	# PSMs	# Proteins	# Protein Groups	Protein Group Accessions	Modifications	MH+ [Da]	q-Value	PEP	A2	XCorr A2	A4	IonScore A4	Exp Value A4	# Missed Cleavages
	VLTSFGDAVK	1	1	1	P02112		1036.57	0	0.01082	High	2.92385				0
Q08200	60S ribosomal protein L10 (Fragment) OS=Gallus gallus GN=RPL10 PE=2 SV=1 - [RL10_CHICK]	6.67	1	1	1	1	2.7812	6.67	1	1		0			210	23.9715	10.1255
	Sequence	# PSMs	# Proteins	# Protein Groups	Protein Group Accessions	Modifications	MH+ [Da]	q-Value	PEP	A2	XCorr A2	A4	IonScore A4	Exp Value A4	# Missed Cleavages
	FNADAFEEMVAQKR	1	1	1	Q08200		1655.78	0	0.0002054	High	2.7812				1
Q6EE58	Ribosomal protein S3 (Fragment) OS=Gallus gallus PE=2 SV=1 - [Q6EE58_CHICK]	6.16	3	1	1	1	4.14909	6.16	1	1		0			211	23.2046	9.5249
	Sequence	# PSMs	# Proteins	# Protein Groups	Protein Group Accessions	Modifications	MH+ [Da]	q-Value	PEP	A2	XCorr A2	A4	IonScore A4	Exp Value A4	# Missed Cleavages
	ELAEDGYSGVEVR	1	3	1	Q6EE58		1423.67	0	0.03778	High	4.14909				0
R4GHX2	Peptidyl-prolyl cis-trans isomerase (Fragment) OS=Gallus gallus GN=PPIA PE=3 SV=1 - [R4GHX2_CHICK]	6.12	2	1	1	2	3.6179	6.12	1	1	43.41	6.12	1	1	147	15.9209	8.79248
	Sequence	# PSMs	# Proteins	# Protein Groups	Protein Group Accessions	Modifications	MH+ [Da]	q-Value	PEP	A2	XCorr A2	A4	IonScore A4	Exp Value A4	# Missed Cleavages
	FADENFILK	2	2	1	R4GHX2		1096.57	0	0.3616	High	3.6179	High	43.41	0.000586007	0
B5AAV6	Heat shock protein 108 OS=Gallus gallus PE=2 SV=1 - [B5AAV6_CHICK]	6.08	5	4	4	7	16.7081	6.08	4	6	38.86	1.14	1	1	790	91.1591	5.05908
	Sequence	# PSMs	# Proteins	# Protein Groups	Protein Group Accessions	Modifications	MH+ [Da]	q-Value	PEP	A2	XCorr A2	A4	IonScore A4	Exp Value A4	# Missed Cleavages
	FQSSHHESNLTSLDQYVER	1	4	1	B5AAV6		2277.05	0	2.394e-06	High	5.03153				0
	FAFQAEVNR	2	4	1	B5AAV6		1081.54	0	0.08386	High	3.20583	High	38.86	0.00183324	0
	FAFQAEVNR	2	4	1	B5AAV6	Q4(Deamidated)	1082.53	0	0.04342	High	3.00624				0
	SILFVPNSAPR	1	4	1	B5AAV6		1200.67	0	0.002752	High	2.89355				0
	GLFDEYGSK	1	4	1	B5AAV6		1015.47	0	0.005925	High	2.57092				0
F1NXW3	Uncharacterized protein (Fragment) OS=Gallus gallus GN=RPS15A PE=3 SV=2 - [F1NXW3_CHICK]	5.92	1	1	1	2	2.8141	5.92	1	1	37.79	5.92	1	1	152	17.3252	9.78857
	Sequence	# PSMs	# Proteins	# Protein Groups	Protein Group Accessions	Modifications	MH+ [Da]	q-Value	PEP	A2	XCorr A2	A4	IonScore A4	Exp Value A4	# Missed Cleavages
	MNVLADALK	2	1	1	F1NXW3		974.534	0	0.3309	High	2.8141	High	37.79	0.003069	0
E1BVU6	Uncharacterized protein (Fragment) OS=Gallus gallus GN=LOC100858906 PE=4 SV=2 - [E1BVU6_CHICK]	5.76	3	1	1	1	4.58035	5.76	1	1		0			347	36.7528	7.54736
	Sequence	# PSMs	# Proteins	# Protein Groups	Protein Group Accessions	Modifications	MH+ [Da]	q-Value	PEP	A2	XCorr A2	A4	IonScore A4	Exp Value A4	# Missed Cleavages
	ESTGAQVQVAGDMLPNSTER	1	3	1	E1BVU6		2089.98	0	0.01429	High	4.58035				0
E1BTX8	Caldesmon OS=Gallus gallus GN=CAD PE=3 SV=2 - [E1BTX8_CHICK]	5.39	5	7	7	16	37.302	4.96	6	9	282.854	3.65	5	7	1836	200.735	6.30322
	Sequence	# PSMs	# Proteins	# Protein Groups	Protein Group Accessions	Modifications	MH+ [Da]	q-Value	PEP	A2	XCorr A2	A4	IonScore A4	Exp Value A4	# Missed Cleavages
	VMAVDWHFEEADSTEAGAR	1	1	1	E1BTX8		2120.93	0	0.004386	High	5.3528				0
	HLVQEVSLKEPR	4	1	1	E1BTX8		1434.8	0	0.1501	High	4.89262	High	52.43	2.48593e-05	1
	AGPTDLEGLFDVFVEAAR	5	1	1	E1BTX8		1906.96	0	0.0548203	High	4.75357	High	103.06	8.2797e-10	0
	SVGEVMAIGR	2	5	1	E1BTX8		1018.53	0	0.3528	High	3.72033	High	43.67	0.000783904	0
	EHNVPGLEGVDTR	1	1	1	E1BTX8		1422.7	0	0.02696	High	3.70533				0
	LLPDEAPEESIPFQDPNER	2	1	1	E1BTX8		2196.04	0	0.09974	High	3.61748	High	50.83	0.000142492	0
	LGYPVLVR	1	1	1	E1BTX8		916.56	0	0.3835			High	36.4	0.000595626	0
F1NKR8	Major vault protein OS=Gallus gallus GN=MVP PE=4 SV=2 - [F1NKR8_CHICK]	5.18	2	3	3	4	12.152	5.18	3	3	69.85	2.71	1	1	849	93.723	5.45264
	Sequence	# PSMs	# Proteins	# Protein Groups	Protein Group Accessions	Modifications	MH+ [Da]	q-Value	PEP	A2	XCorr A2	A4	IonScore A4	Exp Value A4	# Missed Cleavages
	GDTAGQDSGIQSSSGPSFGVQER	2	2	1	F1NKR8		2267.02	0	0.1472	High	5.88939	High	69.85	9.31628e-07	0
	EVAAALGPETIR	1	2	1	F1NKR8		1226.67	0	0.01743	High	3.38803				0
	SFFLQPGER	1	2	1	F1NKR8		1080.55	0	0.008404	High	2.87457				0
E1BTM1	Uncharacterized protein OS=Gallus gallus GN=ETF1 PE=4 SV=1 - [E1BTM1_CHICK]	5.03	1	1	1	1	2.41827	5.03	1	1					437	49.0002	5.70654
	Sequence	# PSMs	# Proteins	# Protein Groups	Protein Group Accessions	Modifications	MH+ [Da]	q-Value	PEP	A2	XCorr A2	A4	IonScore A4	Exp Value A4	# Missed Cleavages
	KVNIDFEPFKPINTSLYLCDNK	1	1	1	E1BTM1		2598.33	0	0.06646	High	2.41827				1
Q5ZJQ5	Uncharacterized protein OS=Gallus gallus GN=RCJMB04_16g5 PE=2 SV=1 - [Q5ZJQ5_CHICK]	4.97	2	2	2	3	4.0765	2.98	1	1	81.2309	4.97	2	2	503	57.168	6.49365
	Sequence	# PSMs	# Proteins	# Protein Groups	Protein Group Accessions	Modifications	MH+ [Da]	q-Value	PEP	A2	XCorr A2	A4	IonScore A4	Exp Value A4	# Missed Cleavages
	YGVSSMIQSQEKPDR	2	2	1	Q5ZJQ5		1724.83	0	0.3069	High	4.0765	High	44.43	0.000885221	0
	IYVISLAEPR	1	2	1	Q5ZJQ5		1160.67	0	0.3084			High	54.87	1.33593e-05	0
Q5F397	Uncharacterized protein OS=Gallus gallus GN=PPM1B PE=2 SV=1 - [Q5F397_CHICK]	4.91	1	1	1	1	0	4.91	1	1					387	42.7077	5.10986
	Sequence	# PSMs	# Proteins	# Protein Groups	Protein Group Accessions	Modifications	MH+ [Da]	q-Value	PEP	A2	XCorr A2	A4	IonScore A4	Exp Value A4	# Missed Cleavages
	NGQVCFSTQDHKPCNPREK	1	1	1	Q5F397	Q3(Deamidated); N15(Deamidated)	2189.97	0	0.09079	High	0.243667				1
F1NH87	Glyceraldehyde-3-phosphate dehydrogenase (Fragment) OS=Gallus gallus GN=GAPDH PE=3 SV=1 - [F1NH87_CHICK]	4.62	2	1	1	1	3.5182	4.62	1	1					325	34.8969	8.35303
	Sequence	# PSMs	# Proteins	# Protein Groups	Protein Group Accessions	Modifications	MH+ [Da]	q-Value	PEP	A2	XCorr A2	A4	IonScore A4	Exp Value A4	# Missed Cleavages
	GAAQNIIPASTGAAK	1	2	1	F1NH87		1369.74	0	0.0005635	High	3.5182				0
F1NDN6	Uncharacterized protein OS=Gallus gallus GN=KRT12 PE=3 SV=2 - [F1NDN6_CHICK]	4.27	1	2	2	5	13.0057	4.27	2	4	43.09	1.94	1	1	515	54.3241	4.93213
	Sequence	# PSMs	# Proteins	# Protein Groups	Protein Group Accessions	Modifications	MH+ [Da]	q-Value	PEP	A2	XCorr A2	A4	IonScore A4	Exp Value A4	# Missed Cleavages
	LKYENEVALR	3	1	1	F1NDN6		1234.68	0	0.3552	High	4.16615	High	43.09	0.000672544	1
	QSVEADINGLRR	2	1	1	F1NDN6	N8(Deamidated)	1358.7	0	0.001765	High	3.12323				1
F2Z4L5	60S ribosomal protein L7a (Fragment) OS=Gallus gallus GN=RPL7A PE=4 SV=1 - [F2Z4L5_CHICK]	4.15	2	1	1	2	3.27027	4.15	1	1	50.53	4.15	1	1	265	29.8499	10.5063
	Sequence	# PSMs	# Proteins	# Protein Groups	Protein Group Accessions	Modifications	MH+ [Da]	q-Value	PEP	A2	XCorr A2	A4	IonScore A4	Exp Value A4	# Missed Cleavages
	NFGIGQDIQPK	2	2	1	F2Z4L5		1216.63	0	0.353	High	3.27027	High	50.53	0.000195168	0
F1NCI6	60S ribosomal protein L7 (Fragment) OS=Gallus gallus GN=RPL7 PE=3 SV=1 - [F1NCI6_CHICK]	4.08	2	1	1	2	3.30065	4.08	1	1	55.61	4.08	1	1	245	28.6731	10.8286
	Sequence	# PSMs	# Proteins	# Protein Groups	Protein Group Accessions	Modifications	MH+ [Da]	q-Value	PEP	A2	XCorr A2	A4	IonScore A4	Exp Value A4	# Missed Cleavages
	IALTDNSLIR	2	2	1	F1NCI6		1115.64	0	0.2604	High	3.30065	High	55.61	3.73714e-05	0
E1BVJ5	Uncharacterized protein (Fragment) OS=Gallus gallus GN=QARS PE=3 SV=2 - [E1BVJ5_CHICK]	3.9	2	2	2	3	7.92351	3.9	2	2	63.92	2.08	1	1	770	86.8866	6.97607
	Sequence	# PSMs	# Proteins	# Protein Groups	Protein Group Accessions	Modifications	MH+ [Da]	q-Value	PEP	A2	XCorr A2	A4	IonScore A4	Exp Value A4	# Missed Cleavages
	VSPEQIEEAVEAVVSR	2	2	1	E1BVJ5		1741.9	0	0.2653	High	4.63806	High	63.92	6.44759e-06	0
	SHPLEPLEPADFER	1	2	1	E1BVJ5		1636.79	0	0.008897	High	3.28545				0
O93532	Keratin, type II cytoskeletal cochleal OS=Gallus gallus PE=2 SV=1 - [K2CO_CHICK]	3.86	9	1	2	5	11.8089	3.86	2	3	113.127	2.44	1	2	492	53.7705	6.1001
	Sequence	# PSMs	# Proteins	# Protein Groups	Protein Group Accessions	Modifications	MH+ [Da]	q-Value	PEP	A2	XCorr A2	A4	IonScore A4	Exp Value A4	# Missed Cleavages
	NLDLDSIIAEVK	4	3	1	O93532		1329.72	0	0.2016	High	4.57572	High	70.52	1.56583e-06	0
	FASFIDK	1	10	2	O93532;Q6PVZ5		827.429	0	0.08013	High	2.69361				0
E1C4M0	Uncharacterized protein OS=Gallus gallus GN=RPS2 PE=3 SV=1 - [E1C4M0_CHICK]	3.85	1	1	1	1	2.80765	3.85	1	1					286	30.6544	10.2427
	Sequence	# PSMs	# Proteins	# Protein Groups	Protein Group Accessions	Modifications	MH+ [Da]	q-Value	PEP	A2	XCorr A2	A4	IonScore A4	Exp Value A4	# Missed Cleavages
	GTGIVSAPVPK	1	1	1	E1C4M0		1025.6	0	0.02292	High	2.80765				0
E1C996	Uncharacterized protein (Fragment) OS=Gallus gallus GN=LOC768817 PE=1 SV=2 - [E1C996_CHICK]	3.81	6	1	1	1		0			45.19	3.81	1	1	236	24.8309	7.88428
	Sequence	# PSMs	# Proteins	# Protein Groups	Protein Group Accessions	Modifications	MH+ [Da]	q-Value	PEP	A2	XCorr A2	A4	IonScore A4	Exp Value A4	# Missed Cleavages
	VCNYVSWIK	1	6	1	E1C996		1111.56	0	0.3378			High	45.19	0.000391985	0
P41125	60S ribosomal protein L13 OS=Gallus gallus GN=RPL13 PE=2 SV=2 - [RL13_CHICK]	3.79	1	1	1	1	2.70743	3.79	1	1		0			211	24.3806	11.7515
	Sequence	# PSMs	# Proteins	# Protein Groups	Protein Group Accessions	Modifications	MH+ [Da]	q-Value	PEP	A2	XCorr A2	A4	IonScore A4	Exp Value A4	# Missed Cleavages
	GFSLEELK	1	1	1	P41125		922.488	0	0.05458	High	2.70743				0
Q5F421	Uncharacterized protein OS=Gallus gallus GN=RCJMB04_3m18 PE=2 SV=1 - [Q5F421_CHICK]	3.76	2	1	1	1	2.25129	3.76	1	1					399	43.9247	5.36377
	Sequence	# PSMs	# Proteins	# Protein Groups	Protein Group Accessions	Modifications	MH+ [Da]	q-Value	PEP	A2	XCorr A2	A4	IonScore A4	Exp Value A4	# Missed Cleavages
	ETSTLTPKNQADGPK	1	2	1	Q5F421	N9(Deamidated); Q10(Deamidated)	1588.78	0	0.08209	High	2.25129				1
D5M8S3	Prohibitin transcript variant 2 OS=Gallus gallus GN=PHB PE=2 SV=1 - [D5M8S3_CHICK]	3.68	2	1	1	2	3.68143	3.68	1	1	67.09	3.68	1	1	272	29.8739	5.75732
	Sequence	# PSMs	# Proteins	# Protein Groups	Protein Group Accessions	Modifications	MH+ [Da]	q-Value	PEP	A2	XCorr A2	A4	IonScore A4	Exp Value A4	# Missed Cleavages
	FDAGELITQR	2	2	1	D5M8S3		1149.59	0	0.1949	High	3.68143	High	67.09	3.86959e-06	0
Q6EE59	Ribosomal protein L4 (Fragment) OS=Gallus gallus PE=2 SV=1 - [Q6EE59_CHICK]	3.57	2	1	1	1	3.72978	3.57	1	1		0			280	31.7541	10.9751
	Sequence	# PSMs	# Proteins	# Protein Groups	Protein Group Accessions	Modifications	MH+ [Da]	q-Value	PEP	A2	XCorr A2	A4	IonScore A4	Exp Value A4	# Missed Cleavages
	KLDDLYGTWR	1	2	1	Q6EE59		1266.65	0	0.00499	High	3.72978				1
P84172	Elongation factor Tu, mitochondrial (Fragment) OS=Gallus gallus GN=TUFM PE=1 SV=1 - [EFTU_CHICK]	3.41	1	1	1	2	4.38806	3.41	1	1	54.88	3.41	1	1	352	38.2262	8.76318
	Sequence	# PSMs	# Proteins	# Protein Groups	Protein Group Accessions	Modifications	MH+ [Da]	q-Value	PEP	A2	XCorr A2	A4	IonScore A4	Exp Value A4	# Missed Cleavages
	AEAGDNVGALLR	2	1	1	P84172		1185.62	0	0.2277	High	4.38806	High	54.88	5.25016e-05	0
F1NVA4	Nucleophosmin (Fragment) OS=Gallus gallus GN=NPM1 PE=4 SV=2 - [F1NVA4_CHICK]	3.27	2	1	1	1	2.45458	3.27	1	1		0			275	30.3341	4.84326
	Sequence	# PSMs	# Proteins	# Protein Groups	Protein Group Accessions	Modifications	MH+ [Da]	q-Value	PEP	A2	XCorr A2	A4	IonScore A4	Exp Value A4	# Missed Cleavages
	VPLSLEEIK	1	2	1	F1NVA4		1027.6	0	0.09079	High	2.45458				0
H9KZP2	Uncharacterized protein (Fragment) OS=Gallus gallus GN=KRT8 PE=3 SV=2 - [H9KZP2_CHICK]	3.25	1	1	1	4	8.79594	3.25	1	2	132.493	3.25	1	2	369	42.1035	5.05908
	Sequence	# PSMs	# Proteins	# Protein Groups	Protein Group Accessions	Modifications	MH+ [Da]	q-Value	PEP	A2	XCorr A2	A4	IonScore A4	Exp Value A4	# Missed Cleavages
	SLDLDSIIAEVK	4	1	1	H9KZP2		1302.71	0	0.1298	High	4.41018	High	89.18	1.75737e-08	0
R4GK33	Elongation factor 2 OS=Gallus gallus GN=EEF2 PE=4 SV=1 - [R4GK33_CHICK]	3.19	3	2	2	2	5.43613	3.19	2	2		0			846	93.9112	6.82959
	Sequence	# PSMs	# Proteins	# Protein Groups	Protein Group Accessions	Modifications	MH+ [Da]	q-Value	PEP	A2	XCorr A2	A4	IonScore A4	Exp Value A4	# Missed Cleavages
	YLAEKYEWDVTEAR	1	3	1	R4GK33		1772.85	0	0.008931	High	2.9079				1
	VAVEAKNPADLPK	1	3	1	R4GK33		1351.76	0	5.315e-06	High	2.52823				1
Q6PVZ5	Type II alpha-keratin IIA OS=Gallus gallus GN=KRT5 PE=2 SV=1 - [Q6PVZ5_CHICK]	3.17	7	1	2	5	11.4895	3.17	2	3	132.493	2	1	2	599	62.4231	8.36768
	Sequence	# PSMs	# Proteins	# Protein Groups	Protein Group Accessions	Modifications	MH+ [Da]	q-Value	PEP	A2	XCorr A2	A4	IonScore A4	Exp Value A4	# Missed Cleavages
	SLDLNSIIAEVK	4	1	1	Q6PVZ5	N5(Deamidated)	1302.71	0	0.1298	High	4.41018	High	89.18	1.75737e-08	0
	FASFIDK	1	10	2	O93532;Q6PVZ5		827.429	0	0.08013	High	2.69361				0
E1C240	ELAV-like protein OS=Gallus gallus GN=ELAVL4 PE=3 SV=2 - [E1C240_CHICK]	3.01	3	1	1	1	2.86119	3.01	1	1		0			366	40.3545	9.39307
	Sequence	# PSMs	# Proteins	# Protein Groups	Protein Group Accessions	Modifications	MH+ [Da]	q-Value	PEP	A2	XCorr A2	A4	IonScore A4	Exp Value A4	# Missed Cleavages
	ILVDQVTGVSR	1	3	1	E1C240		1186.68	0	0.007377	High	2.86119				0
E1BVE1	Uncharacterized protein OS=Gallus gallus GN=AURKA PE=4 SV=1 - [E1BVE1_CHICK]	2.69	1	1	1	1	1.79606	2.69	1	1		0			409	46.4454	9.59814
	Sequence	# PSMs	# Proteins	# Protein Groups	Protein Group Accessions	Modifications	MH+ [Da]	q-Value	PEP	A2	XCorr A2	A4	IonScore A4	Exp Value A4	# Missed Cleavages
	TKENCPGNPSR	1	1	1	E1BVE1		1202.56	0.006	0.1119	High	1.79606				1
Q5F332	Uncharacterized protein (Fragment) OS=Gallus gallus GN=RCJMB04_38k15 PE=2 SV=1 - [Q5F332_CHICK]	2.51	2	1	1	2	3.67333	2.51	1	1	36.12	2.51	1	1	676	74.7051	6.99072
	Sequence	# PSMs	# Proteins	# Protein Groups	Protein Group Accessions	Modifications	MH+ [Da]	q-Value	PEP	A2	XCorr A2	A4	IonScore A4	Exp Value A4	# Missed Cleavages
	MAGQSNTEVPDEEALKR	2	2	1	Q5F332		1874.89	0	0.3647	High	3.67333	High	36.12	0.00331085	1
F1NAE3	Uncharacterized protein OS=Gallus gallus GN=THSD7B PE=4 SV=2 - [F1NAE3_CHICK]	2.33	1	1	1	1	0	2.33	1	1					1590	175.887	7.48877
	Sequence	# PSMs	# Proteins	# Protein Groups	Protein Group Accessions	Modifications	MH+ [Da]	q-Value	PEP	A2	XCorr A2	A4	IonScore A4	Exp Value A4	# Missed Cleavages
	CQNTEVYPQVETELCPCEVFTSQPHGNWSDCIIGGGK	1	1	1	F1NAE3	Q2(Deamidated); N27(Deamidated)	4070.72	0	0.05321	High	1.3198				0
E1C0F1	Dolichyl-diphosphooligosaccharide--protein glycosyltransferase subunit 1 (Fragment) OS=Gallus gallus GN=RPN1 PE=3 SV=2 - [E1C0F1_CHICK]	2.26	1	1	1	1	4.2823	2.26	1	1		0			531	60.6295	6.88818
	Sequence	# PSMs	# Proteins	# Protein Groups	Protein Group Accessions	Modifications	MH+ [Da]	q-Value	PEP	A2	XCorr A2	A4	IonScore A4	Exp Value A4	# Missed Cleavages
	NIHVDSPYEINR	1	1	1	E1C0F1		1456.72	0	0.00816	High	4.2823				0
Q5ZM60	Cell cycle progression protein 1 OS=Gallus gallus GN=CCPG1 PE=2 SV=1 - [CCPG1_CHICK]	2.25	1	1	1	1	3.92118	2.25	1	1					801	93.4271	6.31592
	Sequence	# PSMs	# Proteins	# Protein Groups	Protein Group Accessions	Modifications	MH+ [Da]	q-Value	PEP	A2	XCorr A2	A4	IonScore A4	Exp Value A4	# Missed Cleavages
	NLEDKGTSTESIVMENQK	1	1	1	Q5ZM60		2022.96	0	0.0003258	High	3.92118				1
F1NC33	Heat shock cognate protein HSP 90-beta OS=Gallus gallus GN=HSP90AB1 PE=3 SV=1 - [F1NC33_CHICK]	1.79	4	1	1	1	3.24129	1.79	1	1		0			725	83.4353	5.03369
	Sequence	# PSMs	# Proteins	# Protein Groups	Protein Group Accessions	Modifications	MH+ [Da]	q-Value	PEP	A2	XCorr A2	A4	IonScore A4	Exp Value A4	# Missed Cleavages
	SLTNDWEDHLAVK	1	4	1	F1NC33		1527.74	0	0.004353	High	3.24129				0
F1NKT0	Uncharacterized protein (Fragment) OS=Gallus gallus GN=Gga.11148 PE=4 SV=2 - [F1NKT0_CHICK]	1.65	1	1	1	2	3.68061	1.65	1	2					666	76.7578	8.52881
	Sequence	# PSMs	# Proteins	# Protein Groups	Protein Group Accessions	Modifications	MH+ [Da]	q-Value	PEP	A2	XCorr A2	A4	IonScore A4	Exp Value A4	# Missed Cleavages
	NINVNINELKR	2	1	1	F1NKT0	N3(Deamidated); N5(Deamidated)	1328.72	0	0.01731	High	3.68061				1
F1NTH5	Ras-responsive element-binding protein 1 OS=Gallus gallus GN=RREB1 PE=4 SV=1 - [F1NTH5_CHICK]	1.11	2	1	1	1	0	1.11	1	1					1615	178.356	7.18115
	Sequence	# PSMs	# Proteins	# Protein Groups	Protein Group Accessions	Modifications	MH+ [Da]	q-Value	PEP	A2	XCorr A2	A4	IonScore A4	Exp Value A4	# Missed Cleavages
	QEVTEGDLKAIIAGAANK	1	2	1	F1NTH5	Q1(Deamidated); N17(Deamidated)	1829.96	0	0.05125	High	1.46124				1
E1C2I9	Uncharacterized protein OS=Gallus gallus GN=LARS PE=3 SV=1 - [E1C2I9_CHICK]	0.93	1	1	1	1		0			49.65	0.93	1	1	1177	134.189	6.93213
	Sequence	# PSMs	# Proteins	# Protein Groups	Protein Group Accessions	Modifications	MH+ [Da]	q-Value	PEP	A2	XCorr A2	A4	IonScore A4	Exp Value A4	# Missed Cleavages
	DIGDTIVYLVH	1	1	1	E1C2I9		1244.65	0	0.3171			High	49.65	0.0001821	0
P02457	Collagen alpha-1(I) chain OS=Gallus gallus GN=COL1A1 PE=1 SV=3 - [CO1A1_CHICK]	0.83	1	1	1	1	4.29053	0.83	1	1		0			1453	137.67	5.61768
	Sequence	# PSMs	# Proteins	# Protein Groups	Protein Group Accessions	Modifications	MH+ [Da]	q-Value	PEP	A2	XCorr A2	A4	IonScore A4	Exp Value A4	# Missed Cleavages
	GQAGVMGFPGPK	1	1	1	P02457	Q2(Deamidated); M6(Oxidation)	1162.56	0	0.001483	High	4.29053				0
E1BQH2	Uncharacterized protein OS=Gallus gallus PE=3 SV=2 - [E1BQH2_CHICK]	0.79	1	1	1	1	2.95658	0.79	1	1		0			1134	129.949	6.69775
	Sequence	# PSMs	# Proteins	# Protein Groups	Protein Group Accessions	Modifications	MH+ [Da]	q-Value	PEP	A2	XCorr A2	A4	IonScore A4	Exp Value A4	# Missed Cleavages
	YILEELNVR	1	1	1	E1BQH2		1148.63	0	0.009051	High	2.95658				0
R4GH03	Uncharacterized protein OS=Gallus gallus GN=EPRS PE=3 SV=1 - [R4GH03_CHICK]	0.71	3	1	1	1	2.88665	0.71	1	1		0			1559	175.264	7.81104
	Sequence	# PSMs	# Proteins	# Protein Groups	Protein Group Accessions	Modifications	MH+ [Da]	q-Value	PEP	A2	XCorr A2	A4	IonScore A4	Exp Value A4	# Missed Cleavages
	FVELPGAEMGK	1	3	1	R4GH03		1177.59	0	0.02283	High	2.88665				0
F1P2G5	Uncharacterized protein (Fragment) OS=Gallus gallus GN=Gga.14530 PE=4 SV=2 - [F1P2G5_CHICK]	0.55	1	1	1	2	5.93512	0.55	1	1	32.46	0.55	1	1	5120	567.407	6.1001
	Sequence	# PSMs	# Proteins	# Protein Groups	Protein Group Accessions	Modifications	MH+ [Da]	q-Value	PEP	A2	XCorr A2	A4	IonScore A4	Exp Value A4	# Missed Cleavages
	VNEAAPEKPQDESGSSGGISSTSASVNR	2	1	1	F1P2G5		2761.29	0	0.3911	High	5.93512	High	32.46	0.00851317	0
E1C218	Uncharacterized protein OS=Gallus gallus GN=DOCK7 PE=4 SV=2 - [E1C218_CHICK]	0.43	1	1	1	1	2.81185	0.43	1	1					2088	236.836	6.75635
	Sequence	# PSMs	# Proteins	# Protein Groups	Protein Group Accessions	Modifications	MH+ [Da]	q-Value	PEP	A2	XCorr A2	A4	IonScore A4	Exp Value A4	# Missed Cleavages
	ESILGGVLK	1	1	1	E1C218		915.55	0	0.05009	High	2.81185				0

## Sheet: WT_2
Accession	Description	ΣCoverage	Σ# Proteins	Σ# Unique Peptides	Σ# Peptides	Σ# PSMs	Score SEQUEST	Coverage SEQUEST	# Peptides SEQUEST	# PSM SEQUEST	Score MASCOT	Coverage MASCOT	# Peptides MASCOT	# PSM MASCOT	# AAs	MW [kDa]	calc. pI
B5AAV6	Heat shock protein 108 OS=Gallus gallus PE=2 SV=1 - [B5AAV6_CHICK]	6.46	5	5	5	10	17.1441	6.46	5	5	127.252	6.46	5	5	790	91.1591	5.05908
	Sequence	# PSMs	# Proteins	# Protein Groups	Protein Group Accessions	Modifications	MH+ [Da]	q-Value	PEP	A2	XCorr A2	A4	IonScore A4	Exp Value A4	# Missed Cleavages
	GVVDSDDLPLNVSR	2	4	1	B5AAV6		1485.75	0	3.184e-06	High	4.82884	High	75.76	4.07482e-07	0
	SGYMLPDTK	2	4	1	B5AAV6		1011.48	0	0.008397	High	3.46223	High	41.3	0.000830267	0
	FAFQAEVNR	2	4	1	B5AAV6		1081.54	0.002	0.01518	High	3.22334	High	47.97	0.000191505	0
	EAESSPFVER	2	4	1	B5AAV6		1150.54	0.002	0.01324	High	2.98995	High	25.1	0.0488267	0
	GLFDEYGSK	2	4	1	B5AAV6		1015.47	0.005	0.06419	High	2.63971	High	27.74	0.0171633	0
D0EKR3	Peptidyl-prolyl cis-trans isomerase OS=Gallus gallus PE=2 SV=1 - [D0EKR3_CHICK]	24.24	2	4	4	6	8.15186	18.79	2	2	94.0013	24.24	4	4	165	17.7987	8.08936
	Sequence	# PSMs	# Proteins	# Protein Groups	Protein Group Accessions	Modifications	MH+ [Da]	q-Value	PEP	A2	XCorr A2	A4	IonScore A4	Exp Value A4	# Missed Cleavages
	VKEGMNVVEAMER	2	2	1	D0EKR3		1491.73	0	0.001234	High	4.646	High	28.58	0.026279	1
	VTFELFADKVPITAENFR	2	1	1	D0EKR3		2097.1	0	1.964e-07	High	3.50586	High	44.5	0.000360136	1
	EGMNVVEAMER	1	2	1	D0EKR3		1264.56	0	0.000393			High	38.36	0.0014807	0
	FADENFILK	1	2	1	D0EKR3		1096.56	0.002	0.03164			High	47.21	0.000241437	0
D5M8S3	Prohibitin transcript variant 2 OS=Gallus gallus GN=PHB PE=2 SV=1 - [D5M8S3_CHICK]	11.76	3	3	3	6	11.5403	11.76	3	3	98.9355	11.76	3	3	272	29.8739	5.75732
	Sequence	# PSMs	# Proteins	# Protein Groups	Protein Group Accessions	Modifications	MH+ [Da]	q-Value	PEP	A2	XCorr A2	A4	IonScore A4	Exp Value A4	# Missed Cleavages
	FDAGELITQR	2	2	1	D5M8S3		1149.59	0	4.364e-09	High	4.16	High	67.73	3.04423e-06	0
	DLQNVNITLR	2	3	1	D5M8S3		1185.66	0	0.00211	High	3.80003	High	48.4	0.000179235	0
	IFTSIGEDYDER	2	3	1	D5M8S3		1444.66	0	2.715e-05	High	3.58027	High	31.3	0.00778376	0
E1BRU3	Uncharacterized protein OS=Gallus gallus GN=RBM39 PE=4 SV=2 - [E1BRU3_CHICK]	10.15	2	4	4	8	17.5972	10.15	4	4	183.325	10.15	4	4	522	58.5023	10.1694
	Sequence	# PSMs	# Proteins	# Protein Groups	Protein Group Accessions	Modifications	MH+ [Da]	q-Value	PEP	A2	XCorr A2	A4	IonScore A4	Exp Value A4	# Missed Cleavages
	TDASSASSFLDSDELER	2	2	1	E1BRU3		1829.8	0	6.511e-15	High	5.94075	High	82.72	4.3567e-08	0
	VLGVPIIVQASQAEK	2	2	1	E1BRU3		1551.91	0	4.216e-10	High	4.1362	High	63.81	8.31821e-07	0
	TGIDLGTTGR	2	2	1	E1BRU3		990.517	0	1.033e-05	High	3.80675	High	44.86	0.00063358	0
	DLEEFFSTVGK	2	1	1	E1BRU3		1271.61	0	0.00103	High	3.71348	High	54.79	4.99501e-05	0
E1BRY8	Uncharacterized protein OS=Gallus gallus GN=ATAD3A PE=4 SV=2 - [E1BRY8_CHICK]	4.41	1	2	2	4	7.74537	4.41	2	2	29.48	4.41	2	2	635	70.4044	9.23193
	Sequence	# PSMs	# Proteins	# Protein Groups	Protein Group Accessions	Modifications	MH+ [Da]	q-Value	PEP	A2	XCorr A2	A4	IonScore A4	Exp Value A4	# Missed Cleavages
	AQDALEGVVLSPQLEAR	2	1	1	E1BRY8		1795.95	0	0.004774	High	4.49919	High	25.49	0.0350285	0
	QQQLANEENLR	2	1	1	E1BRY8		1342.67	0.005	0.07654	High	3.24618	High	28.44	0.0224137	0
E1BS06	Uncharacterized protein OS=Gallus gallus GN=RPL23A PE=3 SV=2 - [E1BS06_CHICK]	10.97	1	2	2	4	8.99406	10.97	2	2	104.2	10.97	2	2	155	17.6451	10.4478
	Sequence	# PSMs	# Proteins	# Protein Groups	Protein Group Accessions	Modifications	MH+ [Da]	q-Value	PEP	A2	XCorr A2	A4	IonScore A4	Exp Value A4	# Missed Cleavages
	LAPDYDALDVANKIGII	2	1	1	E1BS06		1800.97	0	2.179e-08	High	5.45486	High	58.83	1.13899e-05	1
	LAPDYDALDVANK	2	1	1	E1BS06		1404.7	0	0.001191	High	3.53921	High	63.87	8.08102e-06	0
E1BSR5	Uncharacterized protein OS=Gallus gallus GN=RBM25 PE=4 SV=2 - [E1BSR5_CHICK]	2.2	1	1	1	2	3.50909	2.2	1	1	24.39	2.2	1	1	817	96.8205	6.02393
	Sequence	# PSMs	# Proteins	# Protein Groups	Protein Group Accessions	Modifications	MH+ [Da]	q-Value	PEP	A2	XCorr A2	A4	IonScore A4	Exp Value A4	# Missed Cleavages
	EYSSELNAPSQESDSHPR	2	1	1	E1BSR5		2032.88	0	0.0002864	High	3.50909	High	24.39	0.0220169	0
E1BSS3	Eukaryotic translation initiation factor 3 subunit A OS=Gallus gallus GN=EIF3A PE=3 SV=1 - [E1BSS3_CHICK]	1.32	1	1	1	1	3.03119	1.32	1	1					1365	163.226	7.15186
	Sequence	# PSMs	# Proteins	# Protein Groups	Protein Group Accessions	Modifications	MH+ [Da]	q-Value	PEP	A2	XCorr A2	A4	IonScore A4	Exp Value A4	# Missed Cleavages
	SAPAPAAPPASAPPSASK	1	1	1	E1BSS3		1574.81	0.008	0.04508	High	3.03119				0
E1BSU0	Uncharacterized protein OS=Gallus gallus GN=RSRC2 PE=4 SV=2 - [E1BSU0_CHICK]	2.73	1	1	1	1		0			33.27	2.73	1	1	439	50.4608	10.9458
	Sequence	# PSMs	# Proteins	# Protein Groups	Protein Group Accessions	Modifications	MH+ [Da]	q-Value	PEP	A2	XCorr A2	A4	IonScore A4	Exp Value A4	# Missed Cleavages
	NTAMDAQEALAR	1	1	1	E1BSU0		1290.61	0.007	0.1022			High	33.27	0.00661723	0
E1BTG1	Uncharacterized protein OS=Gallus gallus GN=RPL12 PE=3 SV=2 - [E1BTG1_CHICK]	24.24	1	3	3	5	9.25337	18.79	2	2	83.7726	24.24	3	3	165	17.7265	9.42236
	Sequence	# PSMs	# Proteins	# Protein Groups	Protein Group Accessions	Modifications	MH+ [Da]	q-Value	PEP	A2	XCorr A2	A4	IonScore A4	Exp Value A4	# Missed Cleavages
	HSGSVSFDEIVNIAR	2	1	1	E1BTG1		1630.81	0	8.356e-05	High	4.90436	High	33.06	0.00983678	0
	QAQIEVVPSASALIIK	2	1	1	E1BTG1		1666.97	0	6.638e-07	High	4.34901	High	44.03	4.54672e-05	0
	IGPLGLSPK	1	1	1	E1BTG1		881.543	0	1.29e-05			High	41.76	6.65227e-05	0
E1BTX8	Caldesmon OS=Gallus gallus GN=CAD PE=3 SV=2 - [E1BTX8_CHICK]	13.18	5	18	18	39	80.2941	12.75	17	19	620.767	13.18	18	20	1836	200.735	6.30322
	Sequence	# PSMs	# Proteins	# Protein Groups	Protein Group Accessions	Modifications	MH+ [Da]	q-Value	PEP	A2	XCorr A2	A4	IonScore A4	Exp Value A4	# Missed Cleavages
	AGPTDLEGLFDVFVEAAR	4	1	1	E1BTX8		1906.95	0	5.413e-09	High	6.236	High	86.58	3.6924e-08	0
	ILGTSPEAIDSAENR	2	1	1	E1BTX8		1572.78	0	3.531e-09	High	5.0907	High	86.13	4.18085e-08	0
	HLVQEVSLKEPR	4	1	1	E1BTX8		1434.8	0	2.174e-05	High	4.93207	High	52.65	2.09151e-05	1
	VMAVDWHFEEADSTEAGAR	2	1	1	E1BTX8		2120.93	0	0.0002581	High	4.91859	High	36.91	0.00159908	0
	VLGTPVASIEMTEDR	2	1	1	E1BTX8		1617.81	0	8.738e-08	High	4.73668	High	79.06	2.48951e-07	0
	LFVEALGQIGAAPPLK	2	1	1	E1BTX8		1623.94	0	1.966e-16	High	4.30459	High	85.84	6.38508e-09	0
	MDDVSLWMEHFQQWPR	2	1	1	E1BTX8		2104.93	0	0.0002776	High	4.16715	High	21.35	0.0560611	0
	LLPDEAPEESIPFQDPNER	2	1	1	E1BTX8		2196.04	0	3.442e-07	High	4.02327	High	57.91	2.66174e-05	0
	LEAFRGEQSAMPPAVLR	2	1	1	E1BTX8		1871.97	0	0.000652	High	3.83284	High	14.52	0.554498	1
	SVGEVMAIGR	2	5	1	E1BTX8		1018.53	0	1.843e-08	High	3.75113	High	59.46	2.43466e-05	0
	FLSNAVAVSK	2	1	1	E1BTX8		1035.58	0	8.462e-07	High	3.67623	High	56.66	2.14696e-05	0
	LTVEDIILR	2	1	1	E1BTX8		1071.64	0	5.985e-07	High	3.65336	High	50.12	5.83648e-05	0
	LVLQDGSVLR	2	1	1	E1BTX8		1099.64	0	0.004135	High	3.41787	High	67.12	1.89236e-06	0
	ATGYPLAYVAAK	2	1	1	E1BTX8		1224.66	0	5.545e-05	High	3.22331	High	35.16	0.00329173	0
	LALGIPLPVLR	2	1	1	E1BTX8		1161.77	0	6.245e-05	High	2.83505	High	34.27	0.000373224	0
	AQWTPFEGR	2	1	1	E1BTX8		1091.53	0	0.01092	High	2.64454	High	20.33	0.171464	0
	SELLPTVR	1	1	1	E1BTX8		914.528	0.003	0.0485			High	31.55	0.00496888	0
	WLKEHNVPGLEGVDTR	2	1	1	E1BTX8		1849.95	0.007	0.1017	High	4.33598	High	13.17	0.768707	1
E1BUS2	Uncharacterized protein OS=Gallus gallus GN=NOP58 PE=4 SV=2 - [E1BUS2_CHICK]	13.3	1	5	5	10	22.4272	13.3	5	5	185.545	13.3	5	5	549	61.6475	8.67529
	Sequence	# PSMs	# Proteins	# Protein Groups	Protein Group Accessions	Modifications	MH+ [Da]	q-Value	PEP	A2	XCorr A2	A4	IonScore A4	Exp Value A4	# Missed Cleavages
	KIQEVEEQEAGVAVK	2	1	1	E1BUS2		1656.88	0	2.166e-05	High	5.20885	High	42.33	0.000643269	1
	YDALGEDTSAEMGAENR	2	1	1	E1BUS2		1828.76	0	3.929e-10	High	5.18324	High	81.98	2.18685e-08	0
	VYDPSGDSTLPAVSK	2	1	1	E1BUS2		1535.75	0	1.195e-07	High	4.73702	High	61.72	1.36951e-05	0
	SQIEGLITGLPSR	2	1	1	E1BUS2		1370.76	0	3.385e-08	High	4.37268	High	60.38	8.65828e-06	0
	HPASTVQILGAEK	2	1	1	E1BUS2		1350.73	0	0.002511	High	2.9254	High	13.88	0.466557	0
E1BUZ5	Uncharacterized protein (Fragment) OS=Gallus gallus GN=RPLP2 PE=3 SV=2 - [E1BUZ5_CHICK]	8.96	1	1	1	2	4.44828	8.96	1	1	70.56	8.96	1	1	134	14.1581	4.729
	Sequence	# PSMs	# Proteins	# Protein Groups	Protein Group Accessions	Modifications	MH+ [Da]	q-Value	PEP	A2	XCorr A2	A4	IonScore A4	Exp Value A4	# Missed Cleavages
	NIEDVIAQGNGK	2	1	1	E1BUZ5	N10(Deamidated)	1258.62	0	6.531e-10	High	4.44828	High	70.56	1.0768e-06	0
E1BV44	Uncharacterized protein OS=Gallus gallus GN=CSE1L PE=4 SV=2 - [E1BV44_CHICK]	3.09	1	2	2	4	7.16467	3.09	2	2	49.24	3.09	2	2	971	110.366	5.61768
	Sequence	# PSMs	# Proteins	# Protein Groups	Protein Group Accessions	Modifications	MH+ [Da]	q-Value	PEP	A2	XCorr A2	A4	IonScore A4	Exp Value A4	# Missed Cleavages
	AADEEAFEDNSEEYIRR	2	1	1	E1BV44		2043.88	0	0.003779	High	3.48966	High	43.25	0.0003454	1
	EHDPVGQMVNNPR	2	1	1	E1BV44		1492.69	0.002	0.03306	High	3.67502	High	21.99	0.0872728	0
E1BV45	Uncharacterized protein (Fragment) OS=Gallus gallus GN=RNPS1 PE=4 SV=2 - [E1BV45_CHICK]	5.3	1	1	1	2	5.74639	5.3	1	1	59.41	5.3	1	1	283	31.7014	11.9419
	Sequence	# PSMs	# Proteins	# Protein Groups	Protein Group Accessions	Modifications	MH+ [Da]	q-Value	PEP	A2	XCorr A2	A4	IonScore A4	Exp Value A4	# Missed Cleavages
	GYAYVEFENPDDAEK	2	1	1	E1BV45		1746.74	0	2.275e-08	High	5.74639	High	59.41	7.27401e-06	0
E1BVB1	Uncharacterized protein OS=Gallus gallus GN=RPL32 PE=4 SV=2 - [E1BVB1_CHICK]	7.41	1	1	1	1	3.04731	7.41	1	1		0			135	15.9059	11.356
	Sequence	# PSMs	# Proteins	# Protein Groups	Protein Group Accessions	Modifications	MH+ [Da]	q-Value	PEP	A2	XCorr A2	A4	IonScore A4	Exp Value A4	# Missed Cleavages
	ELEVLMMSNK	1	1	1	E1BVB1		1193.59	0.007	0.02158	High	3.04731				0
E1BVV9	Uncharacterized protein (Fragment) OS=Gallus gallus GN=CACTIN PE=4 SV=2 - [E1BVV9_CHICK]	1.88	1	1	1	2	5.05029	1.88	1	1	88.3	1.88	1	1	746	87.5485	9.30518
	Sequence	# PSMs	# Proteins	# Protein Groups	Protein Group Accessions	Modifications	MH+ [Da]	q-Value	PEP	A2	XCorr A2	A4	IonScore A4	Exp Value A4	# Missed Cleavages
	GPEESGQQLSLQER	2	1	1	E1BVV9		1557.75	0	6.341e-06	High	5.05029	High	88.3	2.03377e-08	0
E1BW15	Uncharacterized protein OS=Gallus gallus GN=DDX50 PE=4 SV=1 - [E1BW15_CHICK]	1.73	1	1	1	1		0			34.63	1.73	1	1	693	77.1366	9.27588
	Sequence	# PSMs	# Proteins	# Protein Groups	Protein Group Accessions	Modifications	MH+ [Da]	q-Value	PEP	A2	XCorr A2	A4	IonScore A4	Exp Value A4	# Missed Cleavages
	SGIDILVGTPGR	1	1	1	E1BW15		1184.66	0.002	0.02343			High	34.63	0.00284089	0
E1BXP3	Uncharacterized protein OS=Gallus gallus GN=NOL10 PE=4 SV=1 - [E1BXP3_CHICK]	1.89	1	1	1	2	3.92829	1.89	1	1	41.4	1.89	1	1	688	80.3731	8.45557
	Sequence	# PSMs	# Proteins	# Protein Groups	Protein Group Accessions	Modifications	MH+ [Da]	q-Value	PEP	A2	XCorr A2	A4	IonScore A4	Exp Value A4	# Missed Cleavages
	LIEEEGEEQQATR	2	1	1	E1BXP3		1531.72	0	0.0002141	High	3.92829	High	41.4	0.000941767	0
E1BYP7	Uncharacterized protein OS=Gallus gallus GN=SEH1L PE=4 SV=2 - [E1BYP7_CHICK]	4.68	1	1	1	2	3.51199	4.68	1	1	38.63	4.68	1	1	235	25.6388	8.646
	Sequence	# PSMs	# Proteins	# Protein Groups	Protein Group Accessions	Modifications	MH+ [Da]	q-Value	PEP	A2	XCorr A2	A4	IonScore A4	Exp Value A4	# Missed Cleavages
	VQIYEYNENTR	2	1	1	E1BYP7		1428.67	0.002	0.02513	High	3.51199	High	38.63	0.00180956	0
E1BZE6	Uncharacterized protein OS=Gallus gallus GN=LOC100859627 PE=4 SV=2 - [E1BZE6_CHICK]	5.67	1	1	1	2	6.39872	5.67	1	1	129.21	5.67	1	1	388	40.8304	9.26123
	Sequence	# PSMs	# Proteins	# Protein Groups	Protein Group Accessions	Modifications	MH+ [Da]	q-Value	PEP	A2	XCorr A2	A4	IonScore A4	Exp Value A4	# Missed Cleavages
	SSGSPYGGGYGSGSGSGGYGGR	2	1	1	E1BZE6		1910.79	0	2.1488e-24	High	6.39872	High	129.21	3.47855e-13	0
E1C0J4	Uncharacterized protein (Fragment) OS=Gallus gallus GN=UPF1 PE=4 SV=2 - [E1C0J4_CHICK]	0.99	1	1	1	1	3.34597	0.99	1	1					1115	123.146	7.25439
	Sequence	# PSMs	# Proteins	# Protein Groups	Protein Group Accessions	Modifications	MH+ [Da]	q-Value	PEP	A2	XCorr A2	A4	IonScore A4	Exp Value A4	# Missed Cleavages
	EAIIPGSVYDR	1	1	1	E1C0J4		1219.63	0	0.003494	High	3.34597				0
E1C1Q1	Uncharacterized protein OS=Gallus gallus GN=NOLC1 PE=4 SV=2 - [E1C1Q1_CHICK]	2.3	1	1	1	2	3.93676	2.3	1	1	48.95	2.3	1	1	696	72.3748	9.64209
	Sequence	# PSMs	# Proteins	# Protein Groups	Protein Group Accessions	Modifications	MH+ [Da]	q-Value	PEP	A2	XCorr A2	A4	IonScore A4	Exp Value A4	# Missed Cleavages
	SGQYSAVPPPQAVQTK	2	1	1	E1C1Q1		1657.85	0	0.0008634	High	3.93676	High	48.95	0.000192936	0
E1C270	Uncharacterized protein OS=Gallus gallus PE=4 SV=1 - [E1C270_CHICK]	5.17	6	2	2	4	6.9276	5.17	2	2	88.7777	5.17	2	2	348	40.4401	11.6196
	Sequence	# PSMs	# Proteins	# Protein Groups	Protein Group Accessions	Modifications	MH+ [Da]	q-Value	PEP	A2	XCorr A2	A4	IonScore A4	Exp Value A4	# Missed Cleavages
	TNEGVIEFR	2	2	1	E1C270		1064.53	0	9.075e-07	High	3.5639	High	62.83	9.9027e-06	0
	LIVENLSSR	2	6	1	E1C270		1030.59	0	0.002017	High	3.3637	High	51.61	0.000123208	0
E1C2R8	Uncharacterized protein (Fragment) OS=Gallus gallus GN=DDX17 PE=3 SV=2 - [E1C2R8_CHICK]	3.11	2	1	2	3	3.6653	1.78	1	1	81.2474	3.11	2	2	676	75.0954	8.71924
	Sequence	# PSMs	# Proteins	# Protein Groups	Protein Group Accessions	Modifications	MH+ [Da]	q-Value	PEP	A2	XCorr A2	A4	IonScore A4	Exp Value A4	# Missed Cleavages
	VLEEANQAINPK	2	1	1	E1C2R8		1325.7	0	1.364e-05	High	3.6653	High	57.95	1.40284e-05	0
	LIDFLEAGK	1	4	2	E1C2R8;F1NM08		1005.56	0.005	0.06019			High	45.6	0.000227224	0
E1C2Z8	Uncharacterized protein OS=Gallus gallus GN=ANKRD28 PE=4 SV=2 - [E1C2Z8_CHICK]	1.2	1	1	1	1		0			25.44	1.2	1	1	1083	116.318	5.99854
	Sequence	# PSMs	# Proteins	# Protein Groups	Protein Group Accessions	Modifications	MH+ [Da]	q-Value	PEP	A2	XCorr A2	A4	IonScore A4	Exp Value A4	# Missed Cleavages
	NGLTVVVQELLGK	1	1	1	E1C2Z8	N1(Deamidated)	1370.79	0.003	0.04309			High	25.44	0.0167169	0
E1C3G8	Uncharacterized protein (Fragment) OS=Gallus gallus GN=RPS29 PE=4 SV=2 - [E1C3G8_CHICK]	13.33	1	1	1	2	2.8875	13.33	1	1	42.31	13.33	1	1	60	6.95843	10.1255
	Sequence	# PSMs	# Proteins	# Protein Groups	Protein Group Accessions	Modifications	MH+ [Da]	q-Value	PEP	A2	XCorr A2	A4	IonScore A4	Exp Value A4	# Missed Cleavages
	DIGFIKLD	2	1	1	E1C3G8		920.507	0	0.001153	High	2.8875	High	42.31	0.000569865	1
E1C3K3	Uncharacterized protein OS=Gallus gallus GN=TCEB3 PE=3 SV=2 - [E1C3K3_CHICK]	8.33	3	1	1	2	5.40994	8.33	1	1	76.33	8.33	1	1	168	18.927	9.77393
	Sequence	# PSMs	# Proteins	# Protein Groups	Protein Group Accessions	Modifications	MH+ [Da]	q-Value	PEP	A2	XCorr A2	A4	IonScore A4	Exp Value A4	# Missed Cleavages
	VLEQLTGQTPVFSK	2	3	1	E1C3K3		1546.85	0	2.663e-07	High	5.40994	High	76.33	2.47942e-07	0
E1C453	Heterogeneous nuclear ribonucleoprotein K OS=Gallus gallus GN=HNRNPK PE=4 SV=1 - [E1C453_CHICK]	10.56	3	3	3	6	13.2889	10.56	3	3	81.3852	10.56	3	3	426	47.0725	6.46826
	Sequence	# PSMs	# Proteins	# Protein Groups	Protein Group Accessions	Modifications	MH+ [Da]	q-Value	PEP	A2	XCorr A2	A4	IonScore A4	Exp Value A4	# Missed Cleavages
	GSYGDLGGPIITTQVTIPK	2	3	1	E1C453		1917.03	0	3.491e-10	High	5.50524	High	44.06	0.000441726	0
	TDYNASVSVPDSSGPER	2	3	1	E1C453		1780.79	0	5.144e-10	High	4.76664	High	47.88	0.000166188	0
	NTDEMVELR	2	3	1	E1C453		1106.51	0.002	0.03663	High	3.01698	High	28.2	0.024671	0
E1C4G3	Uncharacterized protein (Fragment) OS=Gallus gallus GN=RBBP6 PE=4 SV=2 - [E1C4G3_CHICK]	2.29	1	1	1	2	4.91673	2.29	1	1	69.85	2.29	1	1	700	77.3443	9.42236
	Sequence	# PSMs	# Proteins	# Protein Groups	Protein Group Accessions	Modifications	MH+ [Da]	q-Value	PEP	A2	XCorr A2	A4	IonScore A4	Exp Value A4	# Missed Cleavages
	QDTAAPATVSQPEASR	2	1	1	E1C4G3		1628.79	0	3.623e-14	High	4.91673	High	69.85	1.73904e-06	0
E1C4M0	Uncharacterized protein OS=Gallus gallus GN=RPS2 PE=3 SV=1 - [E1C4M0_CHICK]	17.83	1	4	4	7	11.1504	11.89	3	3	52.9941	17.83	4	4	286	30.6544	10.2427
	Sequence	# PSMs	# Proteins	# Protein Groups	Protein Group Accessions	Modifications	MH+ [Da]	q-Value	PEP	A2	XCorr A2	A4	IonScore A4	Exp Value A4	# Missed Cleavages
	SPYQEFTDHLAK	2	1	1	E1C4M0		1435.68	0	0.001102	High	4.74961	High	37.95	0.00261329	0
	GTGIVSAPVPK	2	1	1	E1C4M0		1025.6	0	3.738e-05	High	3.2775	High	25.79	0.00817263	0
	AEDKEWIPVTK	2	1	1	E1C4M0		1315.69	0	0.00567	High	3.12334	High	29.87	0.0182894	1
	AFVAIGDYNGHVGLGVK	1	1	1	E1C4M0	N9(Deamidated)	1717.89	0.005	0.07637			High	13.72	0.554129	0
E1C4N5	Uncharacterized protein OS=Gallus gallus GN=DPM1 PE=4 SV=2 - [E1C4N5_CHICK]	4.55	1	1	1	1	3.39258	4.55	1	1					242	27.1784	9.36377
	Sequence	# PSMs	# Proteins	# Protein Groups	Protein Group Accessions	Modifications	MH+ [Da]	q-Value	PEP	A2	XCorr A2	A4	IonScore A4	Exp Value A4	# Missed Cleavages
	EGNFDIVSGTR	1	1	1	E1C4N5		1194.57	0	0.006723	High	3.39258				0
E1C660	Uncharacterized protein OS=Gallus gallus GN=SLC25A22 PE=3 SV=2 - [E1C660_CHICK]	4.68	1	1	1	2	2.94792	4.68	1	1	22.03	4.68	1	1	278	30.0799	9.31982
	Sequence	# PSMs	# Proteins	# Protein Groups	Protein Group Accessions	Modifications	MH+ [Da]	q-Value	PEP	A2	XCorr A2	A4	IonScore A4	Exp Value A4	# Missed Cleavages
	GAAVNLTLVTPEK	2	1	1	E1C660		1312.74	0	0.0002733	High	2.94792	High	22.03	0.0382234	0
E1C6N5	Acetyltransferase component of pyruvate dehydrogenase complex OS=Gallus gallus GN=DLAT PE=3 SV=1 - [E1C6N5_CHICK]	2.69	1	2	2	3	3.06921	1.42	1	1	61.3405	2.69	2	2	632	66.481	7.84033
	Sequence	# PSMs	# Proteins	# Protein Groups	Protein Group Accessions	Modifications	MH+ [Da]	q-Value	PEP	A2	XCorr A2	A4	IonScore A4	Exp Value A4	# Missed Cleavages
	DVETFVPPK	2	1	1	E1C6N5		1031.54	0.002	0.01391	High	3.06921	High	39.03	0.00233173	0
	GIDLAQVK	1	1	1	E1C6N5		843.492	0.005	0.0545			High	44.29	0.000292327	0
E1C7L3	Uncharacterized protein OS=Gallus gallus GN=SQRDL PE=4 SV=1 - [E1C7L3_CHICK]	3.11	1	1	1	2	4.50209	3.11	1	1	33.8	3.11	1	1	450	49.9408	9.23193
	Sequence	# PSMs	# Proteins	# Protein Groups	Protein Group Accessions	Modifications	MH+ [Da]	q-Value	PEP	A2	XCorr A2	A4	IonScore A4	Exp Value A4	# Missed Cleavages
	TAAAVAAQSGVLDK	1	1	1	E1C7L3		1301.7	0	0.003471			High	33.8	0.00737859	0
	TAAAVAAQSGVLDK	1	1	1	E1C7L3	Q8(Deamidated)	1302.7	0.007	0.03239	High	4.50209				0
E1C8F7	Uncharacterized protein (Fragment) OS=Gallus gallus GN=RPL24 PE=4 SV=2 - [E1C8F7_CHICK]	8.28	1	1	1	2	4.55891	8.28	1	1	88.88	8.28	1	1	157	17.833	11.4292
	Sequence	# PSMs	# Proteins	# Protein Groups	Protein Group Accessions	Modifications	MH+ [Da]	q-Value	PEP	A2	XCorr A2	A4	IonScore A4	Exp Value A4	# Missed Cleavages
	AITGASLAEIMAK	2	1	1	E1C8F7		1275.69	0	5.413e-05	High	4.55891	High	88.88	1.35891e-08	0
E1C8R1	Probable ATP-dependent RNA helicase DDX6 OS=Gallus gallus GN=DDX6 PE=4 SV=1 - [E1C8R1_CHICK]	3.52	2	1	1	1		0			0	3.52	1	1	483	54.3823	8.77783
	Sequence	# PSMs	# Proteins	# Protein Groups	Protein Group Accessions	Modifications	MH+ [Da]	q-Value	PEP	A2	XCorr A2	A4	IonScore A4	Exp Value A4	# Missed Cleavages
	SLYVAEYHSEPVEDEKQ	1	2	1	E1C8R1		2022.92	0.002	0.03601			High	20.35	0.113938	1
E1C8Y9	Uncharacterized protein OS=Gallus gallus GN=SRSF3 PE=4 SV=1 - [E1C8Y9_CHICK]	10.37	2	1	1	2	3.27789	10.37	1	1	36.81	10.37	1	1	164	19.3179	11.6489
	Sequence	# PSMs	# Proteins	# Protein Groups	Protein Group Accessions	Modifications	MH+ [Da]	q-Value	PEP	A2	XCorr A2	A4	IonScore A4	Exp Value A4	# Missed Cleavages
	VYVGNLGNNGNKTELER	2	2	1	E1C8Y9	N11(Deamidated)	1877.93	0	8.348e-09	High	3.27789	High	36.81	0.00347068	1
E1C996	Uncharacterized protein OS=Gallus gallus GN=PRSS3 PE=3 SV=2 - [E1C996_CHICK]	3.81	6	1	1	2	3.54779	3.81	1	1	52.81	3.81	1	1	236	24.8309	7.88428
	Sequence	# PSMs	# Proteins	# Protein Groups	Protein Group Accessions	Modifications	MH+ [Da]	q-Value	PEP	A2	XCorr A2	A4	IonScore A4	Exp Value A4	# Missed Cleavages
	VCNYVSWIK	2	6	1	E1C996		1111.56	0.002	0.03917	High	3.54779	High	52.81	6.59737e-05	0
F1N833	Prohibitin-2 (Fragment) OS=Gallus gallus GN=PHB2 PE=4 SV=2 - [F1N833_CHICK]	6.96	2	2	2	3	4.01248	4.03	1	1	55.9616	6.96	2	2	273	30.6115	9.74463
	Sequence	# PSMs	# Proteins	# Protein Groups	Protein Group Accessions	Modifications	MH+ [Da]	q-Value	PEP	A2	XCorr A2	A4	IonScore A4	Exp Value A4	# Missed Cleavages
	ESVFIVEGGQR	2	2	1	F1N833		1220.62	0	7.213e-08	High	4.01248	High	56.28	4.7572e-05	0
	LGLDYEER	1	2	1	F1N833		994.482	0.002	0.01481			High	25.07	0.0460534	0
F1N8V1	Uncharacterized protein OS=Gallus gallus GN=RSL1D1 PE=4 SV=2 - [F1N8V1_CHICK]	3.84	1	1	1	2	6.21938	3.84	1	1	69.34	3.84	1	1	443	49.5711	9.87646
	Sequence	# PSMs	# Proteins	# Protein Groups	Protein Group Accessions	Modifications	MH+ [Da]	q-Value	PEP	A2	XCorr A2	A4	IonScore A4	Exp Value A4	# Missed Cleavages
	ADEILDNIIAAAEVIAK	2	1	1	F1N8V1		1768.97	0	3.526e-10	High	6.21938	High	69.34	8.78915e-07	0
F1N8Z4	Uncharacterized protein OS=Gallus gallus GN=RUVBL1 PE=4 SV=1 - [F1N8Z4_CHICK]	5.26	2	1	1	2	7.34303	5.26	1	1	54.86	5.26	1	1	456	50.1483	6.41748
	Sequence	# PSMs	# Proteins	# Protein Groups	Protein Group Accessions	Modifications	MH+ [Da]	q-Value	PEP	A2	XCorr A2	A4	IonScore A4	Exp Value A4	# Missed Cleavages
	GLGLDESGTAKPAGAGLVGQENAR	2	2	1	F1N8Z4		2268.15	0	2.317e-14	High	7.34303	High	54.86	4.93148e-05	0
F1N914	Pyrroline-5-carboxylate reductase OS=Gallus gallus GN=PYCR2 PE=3 SV=2 - [F1N914_CHICK]	4.09	1	1	1	2	3.11703	4.09	1	1	56.06	4.09	1	1	318	33.2395	8.01611
	Sequence	# PSMs	# Proteins	# Protein Groups	Protein Group Accessions	Modifications	MH+ [Da]	q-Value	PEP	A2	XCorr A2	A4	IonScore A4	Exp Value A4	# Missed Cleavages
	LESPSLSVASASK	2	1	1	F1N914		1275.67	0	4.248e-05	High	3.11703	High	56.06	3.76568e-05	0
F1N9J4	60S ribosomal protein L22 (Fragment) OS=Gallus gallus GN=RPL22 PE=4 SV=1 - [F1N9J4_CHICK]	18.9	2	2	2	3	4.29661	10.24	1	1	86.3944	18.9	2	2	127	14.6457	9.18799
	Sequence	# PSMs	# Proteins	# Protein Groups	Protein Group Accessions	Modifications	MH+ [Da]	q-Value	PEP	A2	XCorr A2	A4	IonScore A4	Exp Value A4	# Missed Cleavages
	AGNLGGGVVTIER	2	2	1	F1N9J4		1242.68	0	1.669e-09	High	4.29661	High	59.98	1.27084e-05	0
	ITVTSEVPFSK	1	2	1	F1N9J4		1207.65	0	0.0001006			High	46.43	0.000277562	0
F1N9J7	Uncharacterized protein OS=Gallus gallus GN=LOC425049 PE=3 SV=1 - [F1N9J7_CHICK]	20.89	7	1	6	13	27.6886	20.89	6	6	269.339	20.89	6	7	450	50.0277	5.05908
	Sequence	# PSMs	# Proteins	# Protein Groups	Protein Group Accessions	Modifications	MH+ [Da]	q-Value	PEP	A2	XCorr A2	A4	IonScore A4	Exp Value A4	# Missed Cleavages
	TIGGGDDSFNTFFSETGAGK	2	1	1	F1N9J7		2007.89	0	4.27e-06	High	6.69546	High	116.39	2.25023e-11	0
	FDGALNVDLTEFQTNLVPYPR	2	8	3	P02552;P09645;F1N9J7		2409.21	0	4.304e-17	High	5.30882	High	95.24	4.7577e-09	0
	LDHKFDLMYAK	2	12	3	P02552;P09645;F1N9J7		1380.69	0	4.12e-05	High	4.79519	High	34.88	0.00575405	1
	VGINYQPPTVVPGGDLAK	2	7	3	P02552;P09645;F1N9J7		1824.98	0	2.316e-09	High	4.55351	High	32.53	0.00572432	0
	DVNAAIATIK	2	5	2	P02552;F1N9J7		1015.58	0	0.0002651	High	3.60526	High	50.08	0.00016837	0
	NLDIERPTYTNLNR	3	13	3	P02552;P09645;F1N9J7		1718.88	0	0.0005785	High	2.7304	High	46.58	0.00038023	0
F1N9S4	Uncharacterized protein OS=Gallus gallus GN=COIL PE=4 SV=2 - [F1N9S4_CHICK]	1.72	1	1	1	2	4.21791	1.72	1	1	72.3	1.72	1	1	583	62.4748	9.62744
	Sequence	# PSMs	# Proteins	# Protein Groups	Protein Group Accessions	Modifications	MH+ [Da]	q-Value	PEP	A2	XCorr A2	A4	IonScore A4	Exp Value A4	# Missed Cleavages
	LVTDLLSIIR	2	1	1	F1N9S4		1142.71	0	2.84e-10	High	4.21791	High	72.3	5.87449e-08	0
F1N9W9	Uncharacterized protein (Fragment) OS=Gallus gallus GN=RPS11 PE=3 SV=2 - [F1N9W9_CHICK]	12.1	2	2	2	3	2.95512	5.1	1	1	48.9729	12.1	2	2	157	18.1979	10.3745
	Sequence	# PSMs	# Proteins	# Protein Groups	Protein Group Accessions	Modifications	MH+ [Da]	q-Value	PEP	A2	XCorr A2	A4	IonScore A4	Exp Value A4	# Missed Cleavages
	ILSGVVTK	2	2	1	F1N9W9		816.517	0.002	0.01752	High	2.95512	High	38.65	0.000579948	0
	EAIEGTYIDKK	1	2	1	F1N9W9		1266.66	0.007	0.0981			High	27.97	0.0213848	1
	Sequence	# PSMs	# Proteins	# Protein Groups	Protein Group Accessions	Modifications	MH+ [Da]	q-Value	PEP	A2	XCorr A2	A4	IonScore A4	Exp Value A4	# Missed Cleavages
	AVLLDLEPR	2	1	1	F1N9Y0		1025.6	0	0.009276	High	2.87114	High	33.68	0.0013285	0
F1NBD7	Cyclin-dependent kinase 1 OS=Gallus gallus GN=CDK1 PE=4 SV=1 - [F1NBD7_CHICK]	17.49	5	4	4	8	16.1179	17.49	4	4	113.673	17.49	4	4	303	34.7093	7.97217
	Sequence	# PSMs	# Proteins	# Protein Groups	Protein Group Accessions	Modifications	MH+ [Da]	q-Value	PEP	A2	XCorr A2	A4	IonScore A4	Exp Value A4	# Missed Cleavages
	DLKPQNLLIDDKGVIK	2	3	1	F1NBD7		1809.04	0	1.234e-05	High	5.21093	High	48.26	2.91095e-05	1
	IGEGTYGVVYK	2	4	1	F1NBD7		1185.61	0	0.001749	High	3.89972	High	46.32	0.000359353	0
	SPEVLLGSAR	2	2	1	F1NBD7		1028.57	0	2.666e-08	High	3.60006	High	63.17	5.4942e-06	0
	IRLESEEEGVPSTAIR	2	3	1	F1NBD7		1785.93	0	0.008522	High	3.4072	High	15.02	0.434389	1
F1NBW8	Uncharacterized protein (Fragment) OS=Gallus gallus GN=Gga.4827 PE=3 SV=2 - [F1NBW8_CHICK]	7.6	4	2	2	4	6.24968	7.6	2	2	79.1443	7.6	2	2	263	29.1311	9.71533
	Sequence	# PSMs	# Proteins	# Protein Groups	Protein Group Accessions	Modifications	MH+ [Da]	q-Value	PEP	A2	XCorr A2	A4	IonScore A4	Exp Value A4	# Missed Cleavages
	AAYFGIYDTAK	2	4	1	F1NBW8		1219.6	0	0.004197	High	3.72746	High	56.29	4.28808e-05	0
	EQGVLSFWR	2	4	1	F1NBW8		1121.57	0	0.008109	High	2.52222	High	44.29	0.000571621	0
F1NBX4	Uncharacterized protein OS=Gallus gallus GN=RPL27A PE=3 SV=2 - [F1NBX4_CHICK]	8.78	1	1	1	2	3.69394	8.78	1	1	49.9	8.78	1	1	148	16.7981	10.8579
	Sequence	# PSMs	# Proteins	# Protein Groups	Protein Group Accessions	Modifications	MH+ [Da]	q-Value	PEP	A2	XCorr A2	A4	IonScore A4	Exp Value A4	# Missed Cleavages
	NQAGLAPVIDVVR	2	1	1	F1NBX4		1351.77	0	0.0002902	High	3.69394	High	49.9	5.52578e-05	0
F1NCE5	Uncharacterized protein OS=Gallus gallus GN=LOC100858339 PE=4 SV=2 - [F1NCE5_CHICK]	6.03	1	1	1	2	4.69745	6.03	1	1	56.38	6.03	1	1	232	25.0579	9.02686
	Sequence	# PSMs	# Proteins	# Protein Groups	Protein Group Accessions	Modifications	MH+ [Da]	q-Value	PEP	A2	XCorr A2	A4	IonScore A4	Exp Value A4	# Missed Cleavages
	TGDEGFSSTFTGER	2	1	1	F1NCE5		1490.64	0	0.0005506	High	4.69745	High	56.38	1.01263e-05	0
F1NCI6	60S ribosomal protein L7 (Fragment) OS=Gallus gallus GN=RPL7 PE=3 SV=1 - [F1NCI6_CHICK]	14.29	2	3	3	6	11.6802	14.29	3	3	118.29	14.29	3	3	245	28.6731	10.8286
	Sequence	# PSMs	# Proteins	# Protein Groups	Protein Group Accessions	Modifications	MH+ [Da]	q-Value	PEP	A2	XCorr A2	A4	IonScore A4	Exp Value A4	# Missed Cleavages
	IVEPYIAWGYPNLK	2	2	1	F1NCI6		1662.89	0	6.079e-07	High	4.66749	High	66.22	3.42651e-06	0
	IALTDNSLIR	2	2	1	F1NCI6		1115.64	0	0.0001809	High	3.51144	High	58.64	1.83276e-05	0
	AGNYYVPAEPK	2	2	1	F1NCI6		1208.59	0	0.003163	High	3.50126	High	36.67	0.00387501	0
F1NDN6	Uncharacterized protein OS=Gallus gallus GN=KRT12 PE=3 SV=2 - [F1NDN6_CHICK]	4.27	1	2	2	5	7.75253	1.94	1	2	55.4377	4.27	2	3	515	54.3241	4.93213
	Sequence	# PSMs	# Proteins	# Protein Groups	Protein Group Accessions	Modifications	MH+ [Da]	q-Value	PEP	A2	XCorr A2	A4	IonScore A4	Exp Value A4	# Missed Cleavages
	LKYENEVALR	4	1	1	F1NDN6		1234.67	0	0.0006326	High	4.07939	High	35.86	0.00324272	1
	QSVEADINGLRR	1	1	1	F1NDN6	N8(Deamidated)	1358.7	0	0.004467			High	35.92	0.00413212	1
F1NEQ3	Uncharacterized protein OS=Gallus gallus GN=DDX18 PE=3 SV=2 - [F1NEQ3_CHICK]	1.51	1	1	1	1		0			0	1.51	1	1	662	73.7917	9.18799
	Sequence	# PSMs	# Proteins	# Protein Groups	Protein Group Accessions	Modifications	MH+ [Da]	q-Value	PEP	A2	XCorr A2	A4	IonScore A4	Exp Value A4	# Missed Cleavages
	ISDIQSQLEK	1	1	1	F1NEQ3		1160.61	0.007	0.1025			High	21.09	0.126042	0
F1NFC0	Nuclease-sensitive element-binding protein 1 (Fragment) OS=Gallus gallus GN=YBX1 PE=4 SV=2 - [F1NFC0_CHICK]	45.72	6	5	5	9	18.865	32.34	4	4	169.428	45.72	5	5	269	31.0874	9.979
	Sequence	# PSMs	# Proteins	# Protein Groups	Protein Group Accessions	Modifications	MH+ [Da]	q-Value	PEP	A2	XCorr A2	A4	IonScore A4	Exp Value A4	# Missed Cleavages
	NYQQNYQNSESGEKNEGAENIPEGQAQQR	2	4	1	F1NFC0		3310.45	0	8.365e-11	High	6.66396	High	51.56	5.13201e-05	1
	RPQYSNPPVQGEIVEGADNQGAGEQGRPVR	2	4	1	F1NFC0		3205.57	0	6.979e-13	High	4.86076	High	58.53	1.85171e-05	0
	TAEPPAENTSAPEAEQGGAE	2	5	1	F1NFC0		1955.84	0	0.003844	High	4.42412	High	42.65	0.000358545	0
	SVGDGETVEFDVVEGEKGAEAANVTGPGGVPVQGSK	1	4	1	F1NFC0		3472.66	0	2.228e-06			High	51.35	9.63664e-05	1
	NGYGFINR	2	5	1	F1NFC0	N1(Deamidated)	941.444	0.005	0.05299	High	2.91611	High	45.58	0.000242107	0
F1NFC6	Uncharacterized protein (Fragment) OS=Gallus gallus GN=RPS4X PE=3 SV=2 - [F1NFC6_CHICK]	9.92	2	2	2	4	8.38269	9.92	2	2	66.9853	9.92	2	2	262	29.445	10.1548
	Sequence	# PSMs	# Proteins	# Protein Groups	Protein Group Accessions	Modifications	MH+ [Da]	q-Value	PEP	A2	XCorr A2	A4	IonScore A4	Exp Value A4	# Missed Cleavages
	TDITYPAGFMDVISIEK	2	2	1	F1NFC6		1899.94	0	0.002531	High	4.76778	High	36.39	0.0037542	0
	LSNIFVIGK	2	2	1	F1NFC6		990.596	0	6.584e-06	High	3.61492	High	52.13	1.89829e-05	0
F1NFS0	Elongation factor 2 (Fragment) OS=Gallus gallus GN=EEF2 PE=4 SV=2 - [F1NFS0_CHICK]	7.58	4	5	5	10	20.4365	7.58	5	5	127.297	7.58	5	5	857	95.1679	6.82959
	Sequence	# PSMs	# Proteins	# Protein Groups	Protein Group Accessions	Modifications	MH+ [Da]	q-Value	PEP	A2	XCorr A2	A4	IonScore A4	Exp Value A4	# Missed Cleavages
	GHVFEESQVAGTPMFVVK	2	3	1	F1NFS0		1961.97	0	0.0005084	High	4.55777	High	29.52	0.0222256	0
	EGIPALDNFLDKL	2	3	1	F1NFS0		1444.77	0	7.262e-07	High	4.25604	High	42.61	0.000992381	1
	VNFTVDQIR	2	2	1	F1NFS0		1091.58	0	3.7e-06	High	3.78766	High	64.02	7.50947e-06	0
	FAAKGDAQMNPTER	2	4	1	F1NFS0		1535.73	0.002	0.02294	High	4.43134	High	21.1	0.147875	1
	VFSGLVSTGLK	2	3	1	F1NFS0		1107.64	0.002	0.0129	High	3.40371	High	52.51	2.24419e-05	0
F1NG46	Uncharacterized protein OS=Gallus gallus GN=TFAM PE=4 SV=1 - [F1NG46_CHICK]	13.74	3	3	3	6	6.28368	13.74	3	3	59.66	13.74	3	3	262	29.948	10.2866
	Sequence	# PSMs	# Proteins	# Protein Groups	Protein Group Accessions	Modifications	MH+ [Da]	q-Value	PEP	A2	XCorr A2	A4	IonScore A4	Exp Value A4	# Missed Cleavages
	KYEEQLAAYK	2	3	1	F1NG46		1242.63	0	3.332e-06	High	3.91567	High	59.66	1.22202e-05	1
	AQLTPAQAAALKEER	2	3	1	F1NG46		1596.87	0	0.00222	High	2.36801	High	15	0.265631	1
	MVELGREDLIR	2	3	1	F1NG46		1330.71	0.003	0.04171	High	1.93438	High	24.45	0.0685541	1
F1NG89	Ubiquitin carboxyl-terminal hydrolase 10 (Fragment) OS=Gallus gallus GN=USP10 PE=4 SV=2 - [F1NG89_CHICK]	2.96	2	2	2	3	6.78807	2.96	2	2	44.67	1.16	1	1	778	85.7159	5.04639
	Sequence	# PSMs	# Proteins	# Protein Groups	Protein Group Accessions	Modifications	MH+ [Da]	q-Value	PEP	A2	XCorr A2	A4	IonScore A4	Exp Value A4	# Missed Cleavages
	IAELLENVK	2	2	1	F1NG89		1028.6	0	0.0113	High	3.29193	High	44.67	0.00019448	0
	EGPVPVSEDPVAIK	1	2	1	F1NG89		1436.76	0.007	0.02409	High	3.49614				0
F1NGA2	ATP synthase subunit alpha OS=Gallus gallus GN=ATP5A1W PE=3 SV=2 - [F1NGA2_CHICK]	6.51	7	3	3	6	11.2842	6.51	3	3	99.6533	6.51	3	3	553	59.9906	8.96826
	Sequence	# PSMs	# Proteins	# Protein Groups	Protein Group Accessions	Modifications	MH+ [Da]	q-Value	PEP	A2	XCorr A2	A4	IonScore A4	Exp Value A4	# Missed Cleavages
	TGAIVDVPVGEELLGR	2	4	1	F1NGA2		1624.89	0	3.093e-07	High	4.53056	High	58.41	1.1609e-05	0
	AVDSLVPIGR	2	6	1	F1NGA2		1026.59	0	0.002973	High	3.50527	High	43.07	0.000253985	0
	VLSIGDGIAR	2	3	1	F1NGA2		1000.58	0	0.009679	High	3.2484	High	36.84	0.00307416	0
F1NH81	Polyadenylate-binding protein (Fragment) OS=Gallus gallus GN=PABPC1 PE=3 SV=1 - [F1NH81_CHICK]	1.92	3	1	1	2	3.8347	1.92	1	1	45.16	1.92	1	1	573	63.6965	9.62744
	Sequence	# PSMs	# Proteins	# Protein Groups	Protein Group Accessions	Modifications	MH+ [Da]	q-Value	PEP	A2	XCorr A2	A4	IonScore A4	Exp Value A4	# Missed Cleavages
	ALDTMNFDVIK	2	3	1	F1NH81		1266.64	0	4.125e-05	High	3.8347	High	45.16	0.000467852	0
F1NH93	Uncharacterized protein (Fragment) OS=Gallus gallus GN=RPS20 PE=3 SV=2 - [F1NH93_CHICK]	12.4	1	1	1	2	5.81828	12.4	1	1	59.66	12.4	1	1	121	13.5554	9.93506
	Sequence	# PSMs	# Proteins	# Protein Groups	Protein Group Accessions	Modifications	MH+ [Da]	q-Value	PEP	A2	XCorr A2	A4	IonScore A4	Exp Value A4	# Missed Cleavages
	DTGKAPVEQEVAIHR	2	1	1	F1NH93		1649.86	0	1.033e-08	High	5.81828	High	59.66	1.68704e-05	1
F1NHI3	Uncharacterized protein OS=Gallus gallus GN=DHX15 PE=4 SV=2 - [F1NHI3_CHICK]	1.57	2	1	1	2	3.43185	1.57	1	1	39.56	1.57	1	1	762	87.6197	7.32764
	Sequence	# PSMs	# Proteins	# Protein Groups	Protein Group Accessions	Modifications	MH+ [Da]	q-Value	PEP	A2	XCorr A2	A4	IonScore A4	Exp Value A4	# Missed Cleavages
	TLATDILMGVLK	2	2	1	F1NHI3		1274.74	0	0.002443	High	3.43185	High	39.56	0.000597577	0
F1NII6	Uncharacterized protein OS=Gallus gallus GN=NHP2L1 PE=4 SV=2 - [F1NII6_CHICK]	14.06	1	1	1	2	5.1427	14.06	1	1	35.57	14.06	1	1	128	14.0655	8.1626
	Sequence	# PSMs	# Proteins	# Protein Groups	Protein Group Accessions	Modifications	MH+ [Da]	q-Value	PEP	A2	XCorr A2	A4	IonScore A4	Exp Value A4	# Missed Cleavages
	EGSQLKPQIQSVQQAIER	2	1	1	F1NII6		2039.09	0	2.069e-07	High	5.1427	High	35.57	0.00278719	0
F1NIX0	Uncharacterized protein OS=Gallus gallus GN=RPL8 PE=3 SV=2 - [F1NIX0_CHICK]	10.89	1	3	3	6	9.10016	10.89	3	3	58.4855	10.89	3	3	257	28.0053	10.9604
	Sequence	# PSMs	# Proteins	# Protein Groups	Protein Group Accessions	Modifications	MH+ [Da]	q-Value	PEP	A2	XCorr A2	A4	IonScore A4	Exp Value A4	# Missed Cleavages
	AVVGIVAGGGR	2	1	1	F1NIX0		955.565	0	7.219e-05	High	3.95415	High	59.59	6.26433e-06	0
	ASGNYATVISHNPETK	2	1	1	F1NIX0		1688.82	0	0.0002491	High	2.94793	High	17.18	0.342652	0
	ASGNYATVISHNPETKK	2	1	1	F1NIX0		1816.91	0.002	0.03843	High	2.19807	High	20.24	0.170796	1
F1NJ08	Vimentin OS=Gallus gallus GN=VIM PE=3 SV=1 - [F1NJ08_CHICK]	18.04	4	7	7	14	24.119	18.04	7	7	136.431	18.04	7	7	460	53.1827	5.21143
	Sequence	# PSMs	# Proteins	# Protein Groups	Protein Group Accessions	Modifications	MH+ [Da]	q-Value	PEP	A2	XCorr A2	A4	IonScore A4	Exp Value A4	# Missed Cleavages
	VEVERDNLADDIMR	2	3	1	F1NJ08		1674.81	0	0.003517	High	3.98927	High	25.17	0.0588411	1
	ILLAELEQLK	2	3	1	F1NJ08		1169.71	0	1.718e-06	High	3.83964	High	52.31	2.34996e-05	0
	NLQEAEEWYK	2	3	1	F1NJ08		1309.6	0	0.0001276	High	3.75965	High	41.16	0.00106801	0
	LGDLYEEEMR	2	3	1	F1NJ08		1254.56	0	0.0003234	High	3.71268	High	48.09	0.000131953	0
	YVSASPGGVYATK	2	2	1	F1NJ08		1299.65	0	0.004288	High	3.58636	High	26.94	0.0284234	0
	FADLSEAANR	2	3	1	F1NJ08		1093.52	0	0.0002792	High	2.82225	High	29.05	0.021219	0
	ETNIESQPIVDTHSKR	2	3	1	F1NJ08		1853.93	0	1.298e-05	High	2.40912	High	24.7	0.0537068	1
F1NK38	T-complex protein 1 subunit eta OS=Gallus gallus GN=CCT7 PE=3 SV=2 - [F1NK38_CHICK]	2.18	2	1	1	2	3.42293	2.18	1	1	31.81	2.18	1	1	551	60.0232	6.0874
	Sequence	# PSMs	# Proteins	# Protein Groups	Protein Group Accessions	Modifications	MH+ [Da]	q-Value	PEP	A2	XCorr A2	A4	IonScore A4	Exp Value A4	# Missed Cleavages
	ATISNDGATILK	2	2	1	F1NK38		1203.66	0	1.239e-05	High	3.42293	High	31.81	0.0117992	0
F1NKR8	Major vault protein OS=Gallus gallus GN=MVP PE=4 SV=2 - [F1NKR8_CHICK]	4.12	2	2	2	3	6.48605	2.71	1	1	97.73	4.12	2	2	849	93.723	5.45264
	Sequence	# PSMs	# Proteins	# Protein Groups	Protein Group Accessions	Modifications	MH+ [Da]	q-Value	PEP	A2	XCorr A2	A4	IonScore A4	Exp Value A4	# Missed Cleavages
	GDTAGQDSGIQSSSGPSFGVQER	2	2	1	F1NKR8		2267.01	0	1.068e-07	High	6.48605	High	94.63	2.77202e-09	0
	EVAAALGPETIR	1	2	1	F1NKR8		1226.67	0.005	0.06955			High	20.6	0.0918867	0
F1NM08	Uncharacterized protein (Fragment) OS=Gallus gallus GN=DDX5 PE=3 SV=1 - [F1NM08_CHICK]	3.19	3	1	2	2		0			51.6183	3.19	2	2	595	66.7187	8.76318
	Sequence	# PSMs	# Proteins	# Protein Groups	Protein Group Accessions	Modifications	MH+ [Da]	q-Value	PEP	A2	XCorr A2	A4	IonScore A4	Exp Value A4	# Missed Cleavages
	QVNDLISVLR	1	2	1	F1NM08		1156.67	0.002	0.0165			High	28.6	0.0137348	0
	LIDFLEAGK	1	4	2	E1C2R8;F1NM08		1005.56	0.005	0.06019			High	45.6	0.000227224	0
F1NME1	Uncharacterized protein OS=Gallus gallus GN=HIST1H111R PE=3 SV=1 - [F1NME1_CHICK]	21.92	8	5	5	27	48.8631	13.7	4	13	349.755	21.92	5	14	219	21.8181	11.019
	Sequence	# PSMs	# Proteins	# Protein Groups	Protein Group Accessions	Modifications	MH+ [Da]	q-Value	PEP	A2	XCorr A2	A4	IonScore A4	Exp Value A4	# Missed Cleavages
	ARKPAGPSVTELITK	4	7	1	F1NME1		1567.91	0	2.493e-05	High	5.59759	High	29.51	0.00274262	1
	ALAAGGYDVEKNNSR	8	7	1	F1NME1		1564.77	0	2.348e-09	High	5.06248	High	93.67	8.31153e-09	1
	KPAGPSVTELITK	8	8	1	F1NME1		1340.77	0	0.0001192	High	4.84578	High	64.9	1.76359e-06	0
	ALAAGGYDVEK	2	8	1	F1NME1		1093.55	0	3.105e-05	High	3.6062	High	51.48	0.000122329	0
	ALAAGGYDVEKNNSR	4	7	1	F1NME1	N13(Deamidated)	1565.75	0	3.918e-05	High	2.3944	High	33.68	0.00824956	1
	AETAPAAAPAAAPAPAAK	1	2	1	F1NME1		1546.82	0	0.01084			High	30.46	0.0122332	0
F1NME8	Uncharacterized protein OS=Gallus gallus GN=ZMYND8 PE=4 SV=2 - [F1NME8_CHICK]	1.77	1	1	1	2	3.65525	1.77	1	1	51.37	1.77	1	1	1133	126.563	6.63916
	Sequence	# PSMs	# Proteins	# Protein Groups	Protein Group Accessions	Modifications	MH+ [Da]	q-Value	PEP	A2	XCorr A2	A4	IonScore A4	Exp Value A4	# Missed Cleavages
	SSQPSSSVQPTPTETASTPK	2	1	1	F1NME8		2016.97	0	6.479e-08	High	3.65525	High	51.37	0.000126561	0
F1NP51	Lamin-B2 OS=Gallus gallus GN=LMNB2 PE=3 SV=1 - [F1NP51_CHICK]	1.83	2	1	1	1		0			0	1.83	1	1	600	67.8965	5.2749
	Sequence	# PSMs	# Proteins	# Protein Groups	Protein Group Accessions	Modifications	MH+ [Da]	q-Value	PEP	A2	XCorr A2	A4	IonScore A4	Exp Value A4	# Missed Cleavages
	NLYESELADAR	1	2	1	F1NP51		1280.61	0.002	0.03963			High	25.31	0.054619	0
F1NPA9	Uncharacterized protein OS=Gallus gallus GN=RPS3 PE=3 SV=2 - [F1NPA9_CHICK]	16.05	3	3	3	5	12.8069	16.05	3	3	57.23	10.7	2	2	243	26.7024	9.65674
	Sequence	# PSMs	# Proteins	# Protein Groups	Protein Group Accessions	Modifications	MH+ [Da]	q-Value	PEP	A2	XCorr A2	A4	IonScore A4	Exp Value A4	# Missed Cleavages
	KPLPDHVSIVEPK	2	2	1	F1NPA9		1458.83	0	0.007537	High	4.51585	High	13.44	0.330615	0
	ELAEDGYSGVEVR	2	3	1	F1NPA9		1423.67	0	2.525e-06	High	4.5074	High	57.23	3.23591e-05	0
	EEILPTTPISEQK	1	1	1	F1NPA9		1484.78	0.006	0.01463	High	3.78365				0
F1NPS9	ADP-ribosylation factor-like protein 6-interacting protein 4 OS=Gallus gallus GN=ARL6IP4 PE=4 SV=1 - [F1NPS9_CHICK]	10.39	2	2	2	4	8.3523	10.39	2	2	42.4441	10.39	2	2	231	25.8119	11.2534
	Sequence	# PSMs	# Proteins	# Protein Groups	Protein Group Accessions	Modifications	MH+ [Da]	q-Value	PEP	A2	XCorr A2	A4	IonScore A4	Exp Value A4	# Missed Cleavages
	LIKGDGEVLEEIVSK	2	2	1	F1NPS9		1628.91	0	0.001255	High	4.63758	High	30.73	0.00676223	1
	GDGLAFQVR	2	2	1	F1NPS9		962.503	0	0.001768	High	3.71472	High	33.09	0.00922907	0
F1NQ35	Uncharacterized protein (Fragment) OS=Gallus gallus GN=RPL35A PE=4 SV=2 - [F1NQ35_CHICK]	7.04	1	1	1	2	2.91716	7.04	1	1	26.71	7.04	1	1	142	15.7306	11.6343
	Sequence	# PSMs	# Proteins	# Protein Groups	Protein Group Accessions	Modifications	MH+ [Da]	q-Value	PEP	A2	XCorr A2	A4	IonScore A4	Exp Value A4	# Missed Cleavages
	QETEFYLGKR	2	1	1	F1NQ35		1270.64	0.002	0.01187	High	2.91716	High	26.71	0.0306092	1
F1NQW8	Serine/arginine-rich-splicing factor 1 (Fragment) OS=Gallus gallus GN=SRSF1 PE=4 SV=1 - [F1NQW8_CHICK]	4.89	3	1	1	2	3.3572	4.89	1	1	43.45	4.89	1	1	184	20.6963	11.019
	Sequence	# PSMs	# Proteins	# Protein Groups	Protein Group Accessions	Modifications	MH+ [Da]	q-Value	PEP	A2	XCorr A2	A4	IonScore A4	Exp Value A4	# Missed Cleavages
	DGYDYDGYR	2	3	1	F1NQW8		1123.43	0	0.002382	High	3.3572	High	43.45	4.50786e-05	0
F1NS91	Uncharacterized protein OS=Gallus gallus GN=RPL9 PE=4 SV=2 - [F1NS91_CHICK]	15.1	1	2	2	4	9.06939	15.1	2	2	118.463	15.1	2	2	192	21.8218	10.0815
	Sequence	# PSMs	# Proteins	# Protein Groups	Protein Group Accessions	Modifications	MH+ [Da]	q-Value	PEP	A2	XCorr A2	A4	IonScore A4	Exp Value A4	# Missed Cleavages
	TILSNQTVDIPEQVSVSLK	2	1	1	F1NS91		2071.12	0	3.469e-14	High	5.43818	High	86.14	1.50797e-08	0
	FLDGIYVSEK	2	1	1	F1NS91		1170.6	0.002	0.01561	High	3.63122	High	55.19	4.57064e-05	0
F1NSP8	Uncharacterized protein OS=Gallus gallus GN=HNRNPU PE=4 SV=2 - [F1NSP8_CHICK]	2.24	1	1	1	2	5.22667	2.24	1	1	60.72	2.24	1	1	671	74.9473	9.34912
	Sequence	# PSMs	# Proteins	# Protein Groups	Protein Group Accessions	Modifications	MH+ [Da]	q-Value	PEP	A2	XCorr A2	A4	IonScore A4	Exp Value A4	# Missed Cleavages
	NFILDQTNVSAAAQR	2	1	1	F1NSP8		1647.84	0	9.402e-11	High	5.22667	High	60.72	2.57557e-05	0
F1NSW0	Uncharacterized protein OS=Gallus gallus GN=VAPB PE=4 SV=2 - [F1NSW0_CHICK]	5.11	2	1	1	1		0			33.65	5.11	1	1	235	26.2683	7.72314
	Sequence	# PSMs	# Proteins	# Protein Groups	Protein Group Accessions	Modifications	MH+ [Da]	q-Value	PEP	A2	XCorr A2	A4	IonScore A4	Exp Value A4	# Missed Cleavages
	SISSSLDDTEVK	1	2	1	F1NSW0		1280.62	0.002	0.03006			High	33.65	0.0078105	0
F1NTJ8	Uncharacterized protein (Fragment) OS=Gallus gallus PE=3 SV=2 - [F1NTJ8_CHICK]	6.96	19	1	1	1	2.8347	6.96	1	1					158	17.9752	6.20166
	Sequence	# PSMs	# Proteins	# Protein Groups	Protein Group Accessions	Modifications	MH+ [Da]	q-Value	PEP	A2	XCorr A2	A4	IonScore A4	Exp Value A4	# Missed Cleavages
	LQIWDTAGQER	1	19	1	F1NTJ8		1316.66	0.008	0.05138	High	2.8347				0
F1NU17	Phosphoglycerate kinase OS=Gallus gallus GN=PGK1 PE=3 SV=1 - [F1NU17_CHICK]	1.68	2	1	1	1		0			37.89	1.68	1	1	417	44.6382	8.11865
	Sequence	# PSMs	# Proteins	# Protein Groups	Protein Group Accessions	Modifications	MH+ [Da]	q-Value	PEP	A2	XCorr A2	A4	IonScore A4	Exp Value A4	# Missed Cleavages
	FVEVVGR	1	2	1	F1NU17		805.455	0	0.004586			High	37.89	0.00249522	0
F1NU56	Uncharacterized protein OS=Gallus gallus GN=RPS25 PE=4 SV=2 - [F1NU56_CHICK]	15.2	1	2	2	4	6.45819	15.2	2	2	85.4395	15.2	2	2	125	13.7037	10.1108
	Sequence	# PSMs	# Proteins	# Protein Groups	Protein Group Accessions	Modifications	MH+ [Da]	q-Value	PEP	A2	XCorr A2	A4	IonScore A4	Exp Value A4	# Missed Cleavages
	AALQELLGK	2	1	1	F1NU56		942.56	0	0.001624	High	3.36512	High	67.97	9.41569e-07	0
	LITPAVVSER	2	1	1	F1NU56		1084.63	0.002	0.03003	High	3.09307	High	38.35	0.00109663	0
F1NUL5	Uncharacterized protein OS=Gallus gallus GN=RANBP10 PE=4 SV=2 - [F1NUL5_CHICK]	2.3	1	1	1	2	3.35243	2.3	1	2		0			608	66.7179	6.66846
	Sequence	# PSMs	# Proteins	# Protein Groups	Protein Group Accessions	Modifications	MH+ [Da]	q-Value	PEP	A2	XCorr A2	A4	IonScore A4	Exp Value A4	# Missed Cleavages
	VTDTAIQEEQTSIK	2	1	1	F1NUL5	Q7(Deamidated)	1563.76	0	0.002502	High	3.35243				0
F1NVA0	Uncharacterized protein OS=Gallus gallus GN=FAM133B PE=4 SV=2 - [F1NVA0_CHICK]	3.2	2	1	1	1	3.12786	3.2	1	1		0			250	28.2816	9.89111
	Sequence	# PSMs	# Proteins	# Protein Groups	Protein Group Accessions	Modifications	MH+ [Da]	q-Value	PEP	A2	XCorr A2	A4	IonScore A4	Exp Value A4	# Missed Cleavages
	ALAEFEEK	1	2	1	F1NVA0		936.465	0.007	0.03435	High	3.12786				0
F1NVA4	Nucleophosmin (Fragment) OS=Gallus gallus GN=NPM1 PE=4 SV=2 - [F1NVA4_CHICK]	17.82	1	2	2	3	5.27216	7.64	1	1	77.14	17.82	2	2	275	30.3341	4.84326
	Sequence	# PSMs	# Proteins	# Protein Groups	Protein Group Accessions	Modifications	MH+ [Da]	q-Value	PEP	A2	XCorr A2	A4	IonScore A4	Exp Value A4	# Missed Cleavages
	MSVQPTVSLGGFEITPPVVLR	2	1	1	F1NVA4		2227.22	0	1.048e-05	High	5.27216	High	77.14	1.15918e-07	0
	TVTLGAGAKDELHVVEAEALDYEGNPTK	1	1	1	F1NVA4		2927.46	0.003	0.04269			High	15.79	0.332178	1
F1NW23	Uncharacterized protein (Fragment) OS=Gallus gallus GN=CLTC PE=4 SV=1 - [F1NW23_CHICK]	0.66	2	1	1	2	3.96481	0.66	1	1	41.41	0.66	1	1	1662	189.912	5.71924
	Sequence	# PSMs	# Proteins	# Protein Groups	Protein Group Accessions	Modifications	MH+ [Da]	q-Value	PEP	A2	XCorr A2	A4	IonScore A4	Exp Value A4	# Missed Cleavages
	IYIDSNNNPER	2	2	1	F1NW23		1334.63	0	0.002595	High	3.96481	High	41.41	0.0012793	0
F1NW43	Pyruvate kinase OS=Gallus gallus GN=PKM PE=3 SV=2 - [F1NW43_CHICK]	5.28	2	3	3	5	5.78845	3.58	2	2	98.5137	5.28	3	3	530	57.8368	7.86963
	Sequence	# PSMs	# Proteins	# Protein Groups	Protein Group Accessions	Modifications	MH+ [Da]	q-Value	PEP	A2	XCorr A2	A4	IonScore A4	Exp Value A4	# Missed Cleavages
	GDLGIEIPAEK	2	2	1	F1NW43		1141.61	0	0.004606	High	3.15415	High	43.63	0.00047903	0
	VNLGMNVGK	1	2	1	F1NW43		931.501	0	2.303e-05			High	54.72	8.0949e-05	0
	APIIAVTR	2	2	1	F1NW43		840.529	0.002	0.02063	High	2.6343	High	43.14	9.70577e-05	0
F1NWP3	Heat shock cognate 71 kDa protein OS=Gallus gallus GN=HSPA8 PE=3 SV=1 - [F1NWP3_CHICK]	21.52	8	13	13	25	47.6562	21.05	12	12	313.016	21.52	13	13	646	70.8272	5.51611
	Sequence	# PSMs	# Proteins	# Protein Groups	Protein Group Accessions	Modifications	MH+ [Da]	q-Value	PEP	A2	XCorr A2	A4	IonScore A4	Exp Value A4	# Missed Cleavages
	NQVAMNPTNTVFDAK	2	2	1	F1NWP3		1649.79	0	9.02e-12	High	5.17701	High	71.73	1.45364e-06	0
	DAGTIAGLNVLR	2	2	1	F1NWP3		1199.67	0	2.24e-05	High	4.72515	High	63.38	6.26805e-06	0
	ARFEELNADLFR	2	5	1	F1NWP3		1480.75	0	5.564e-05	High	4.67251	High	39.64	0.0021131	1
	STAGDTHLGGEDFDNR	2	7	1	F1NWP3		1691.72	0	0.0001052	High	4.28005	High	27.33	0.0132223	0
	MKEIAEAYLGK	2	7	1	F1NWP3		1252.66	0	0.003742	High	4.20509	High	40.65	0.00118387	1
	FDDSVVQSDMK	2	2	1	F1NWP3		1270.56	0	0.002864	High	4.19524	High	80.09	6.9054e-08	0
	SQIHDIVLVGGSTR	2	2	1	F1NWP3		1481.8	0	0.007714	High	3.93498	High	19.35	0.135889	0
	TVTNAVVTVPAYFNDSQR	2	2	1	F1NWP3		1981.99	0	5.935e-05	High	3.59371	High	25.88	0.0497085	0
	FEELNADLFR	2	5	1	F1NWP3		1253.61	0	0.0001591	High	3.40354	High	55.27	4.94782e-05	0
	NQVAMNPTNTVFDAKR	2	2	1	F1NWP3		1805.89	0	0.01089	High	3.38272	High	20.91	0.171924	1
	LDKSQIHDIVLVGGSTR	1	2	1	F1NWP3		1838.01	0.002	0.03941			High	17.75	0.0948524	1
	LLQDFFNGKELNK	2	7	1	F1NWP3	N7(Deamidated)	1566.81	0.005	0.07854	High	2.85716	High	21.68	0.0937301	1
	TTPSYVAFTDTER	2	7	1	F1NWP3		1487.7	0.007	0.1114	High	3.22907	High	77.44	2.34392e-07	0
F1NXW3	Uncharacterized protein (Fragment) OS=Gallus gallus GN=RPS15A PE=3 SV=2 - [F1NXW3_CHICK]	15.13	1	2	2	4	7.23285	15.13	2	2	52.5975	15.13	2	2	152	17.3252	9.78857
	Sequence	# PSMs	# Proteins	# Protein Groups	Protein Group Accessions	Modifications	MH+ [Da]	q-Value	PEP	A2	XCorr A2	A4	IonScore A4	Exp Value A4	# Missed Cleavages
	HGYIGEFEIIDDHR	2	1	1	F1NXW3		1700.8	0	0.0002669	High	4.28181	High	31.42	0.00901384	0
	MNVLADALK	2	1	1	F1NXW3		974.531	0	0.0063	High	2.95105	High	45.85	0.000447227	0
F1NYB1	Uncharacterized protein OS=Gallus gallus GN=TUBB4B PE=3 SV=2 - [F1NYB1_CHICK]	38.2	3	2	15	44	80.6922	34.61	13	20	792.696	38.2	15	24	445	49.829	4.85596
	Sequence	# PSMs	# Proteins	# Protein Groups	Protein Group Accessions	Modifications	MH+ [Da]	q-Value	PEP	A2	XCorr A2	A4	IonScore A4	Exp Value A4	# Missed Cleavages
	MSMKEVDEQMLNVQNK	2	7	2	P09244;F1NYB1		1923.89	0	1.457e-07	High	5.62039	High	44.52	0.000533307	1
	NSSYFVEWIPNNVK	3	11	3	P09244;F1NYB1;P09653	N11(Deamidated)	1697.81	0	0.003377	High	5.33222	High	65.15	5.48358e-06	0
	GHYTEGAELVDSVLDVVR	4	10	3	P09244;F1NYB1;P09653		1958.98	0	3.495e-09	High	4.99479	High	29.52	0.0223931	0
	IMNTFSVVPSPK	4	7	2	P09244;F1NYB1		1319.7	0	2.743e-06	High	4.79009	High	73.55	7.17552e-07	0
	GHYTEGAELVDSVLDVVRK	4	10	3	P09244;F1NYB1;P09653		2087.07	0	1.788e-12	High	4.70848	High	53.3	6.57168e-05	1
	FWEVISDEHGIDPTGTYHGDSDLQLER	2	2	1	F1NYB1		3116.41	0	0.002166	High	4.53916	High	14.28	0.421773	0
	EVDEQMLNVQNK	2	7	2	P09244;F1NYB1	M6(Oxidation)	1462.68	0	0.0003993	High	4.49418	High	51.14	0.000108447	0
	NSSYFVEWIPNNVK	2	11	3	P09244;F1NYB1;P09653		1696.83	0	0.001913	High	4.47645	High	44.31	0.000695026	0
	LAVNMVPFPR	2	11	3	P09244;F1NYB1;P09653		1143.63	0	0.0001695	High	4.21397	High	66.91	3.20834e-06	0
	AVLVDLEPGTMDSVR	2	3	2	F1NYB1;P09653		1601.82	0	3.161e-09	High	3.79205	High	65.53	5.09415e-06	0
	ISEQFTAMFR	2	9	2	P09244;F1NYB1		1229.6	0	0.0006441	High	3.76677	High	70.96	1.10231e-06	0
	INVYYNEATGGK	2	2	1	F1NYB1		1328.65	0	9.323e-06	High	3.63275	High	60.48	1.13264e-05	0
	YLTVAAVFR	2	4	2	P09244;F1NYB1		1039.59	0	0.00329	High	3.43422	High	50.44	5.9189e-05	0
	FPGQLNADLR	5	11	3	P09244;F1NYB1;P09653		1130.59	0	0.00028	High	3.29172	High	63.21	1.05056e-05	0
	ALTVPELTQQMFDAK	2	4	2	P09653;F1NYB1		1691.87	0	5.917e-06			High	61.47	1.24749e-05	0
	KLAVNMVPFPR	1	11	3	P09244;F1NYB1;P09653		1271.72	0.005	0.06138			High	80.28	8.39118e-08	1
	INVYYNEATGGK	1	2	1	F1NYB1	N6(Deamidated)	1329.63	0.005	0.07808			High	37.85	0.00188668	0
	EVDEQMLNVQNK	2	7	2	P09244;F1NYB1		1446.68	0.006	0.0156	High	4.78022	High	49.13	0.00020343	0
F1NYC0	60S ribosomal protein L35 (Fragment) OS=Gallus gallus GN=RPL35 PE=3 SV=2 - [F1NYC0_CHICK]	9.17	2	1	1	2	3.79721	9.17	1	1	40.92	9.17	1	1	109	12.8995	11.019
	Sequence	# PSMs	# Proteins	# Protein Groups	Protein Group Accessions	Modifications	MH+ [Da]	q-Value	PEP	A2	XCorr A2	A4	IonScore A4	Exp Value A4	# Missed Cleavages
	VLTVINQTQK	2	2	1	F1NYC0		1143.67	0.002	0.02358	High	3.79721	High	40.92	0.000707959	0
F1NZ78	Alpha-enolase OS=Gallus gallus GN=ENO1 PE=3 SV=2 - [F1NZ78_CHICK]	5.76	3	2	2	3	2.51448	2.76	1	1	32.84	5.76	2	2	434	47.3034	6.80029
	Sequence	# PSMs	# Proteins	# Protein Groups	Protein Group Accessions	Modifications	MH+ [Da]	q-Value	PEP	A2	XCorr A2	A4	IonScore A4	Exp Value A4	# Missed Cleavages
	YISPDQLADLYK	2	1	1	F1NZ78		1425.72	0	0.0008689	High	2.51448	High	20.92	0.110037	0
	GNPTVEVDLYTNK	1	3	1	F1NZ78		1449.72	0	2.275e-06			High	30.92	0.0148065	0
F1NZ86	Stress-70 protein, mitochondrial OS=Gallus gallus GN=HSPA9 PE=3 SV=1 - [F1NZ86_CHICK]	8.3	2	4	4	7	16.1732	8.3	4	4	141.202	6.07	3	3	675	73.1168	6.43018
	Sequence	# PSMs	# Proteins	# Protein Groups	Protein Group Accessions	Modifications	MH+ [Da]	q-Value	PEP	A2	XCorr A2	A4	IonScore A4	Exp Value A4	# Missed Cleavages
	SQVFSTAADGQTQVEIK	2	2	1	F1NZ86		1808.9	0	1.224e-07	High	6.45567	High	93.48	8.50373e-09	0
	VQQTVQDLFGR	2	2	1	F1NZ86		1290.68	0	0.007359	High	4.13232	High	52.68	0.000106823	0
	SQFEGIVADLIKR	2	2	1	F1NZ86		1475.82	0	1.392e-06	High	2.5063	High	36.9	0.00165381	1
	ETGVDLTKDNMALQR	1	1	1	F1NZ86		1690.84	0.006	0.01516	High	3.07886				1
F1NZF0	DNA topoisomerase 2 OS=Gallus gallus GN=TOP2A PE=3 SV=2 - [F1NZF0_CHICK]	1.61	3	2	2	3	4.50585	0.8	1	1	66.669	1.61	2	2	1492	167.885	8.74854
	Sequence	# PSMs	# Proteins	# Protein Groups	Protein Group Accessions	Modifications	MH+ [Da]	q-Value	PEP	A2	XCorr A2	A4	IonScore A4	Exp Value A4	# Missed Cleavages
	TLAVSGLGVVGR	2	3	1	F1NZF0		1128.67	0	5.901e-07	High	4.50585	High	58.85	1.08163e-05	0
	ELVLFSNSDNER	1	3	1	F1NZF0		1422.68	0	0.002211			High	31.66	0.0126233	0
F1NZY9	NADH-cytochrome b5 reductase OS=Gallus gallus GN=CYB5R3 PE=3 SV=1 - [F1NZY9_CHICK]	5.65	1	2	2	2	2.8877	2.66	1	1	31.79	2.99	1	1	301	34.0667	8.52881
	Sequence	# PSMs	# Proteins	# Protein Groups	Protein Group Accessions	Modifications	MH+ [Da]	q-Value	PEP	A2	XCorr A2	A4	IonScore A4	Exp Value A4	# Missed Cleavages
	MSQYLDNLK	1	1	1	F1NZY9		1111.54	0.002	0.01845			High	31.79	0.00841015	0
	IGDTIDFR	1	1	1	F1NZY9		936.476	0.008	0.05553	High	2.8877				0
F1P336	Nucleolin OS=Gallus gallus GN=NCL PE=4 SV=2 - [F1P336_CHICK]	16.61	3	7	7	14	21.4105	12.34	6	6	161.361	16.61	7	8	608	67.1742	4.76709
	Sequence	# PSMs	# Proteins	# Protein Groups	Protein Group Accessions	Modifications	MH+ [Da]	q-Value	PEP	A2	XCorr A2	A4	IonScore A4	Exp Value A4	# Missed Cleavages
	GFGFVDFSSPEDAK	2	3	1	F1P336		1502.68	0	3.517e-05	High	4.49645	High	66.86	1.92669e-06	0
	GLSEDTTEETLR	2	3	1	F1P336		1350.63	0	0.003417	High	3.98401	High	43.48	0.000729211	0
	NVFENALEVR	2	3	1	F1P336		1190.61	0	0.0003438	High	3.8947	High	50.69	0.000150999	0
	AMVIDYTGEKSQQESQK	2	3	1	F1P336		1941.92	0	4.917e-07	High	3.26412	High	42.91	0.00073938	1
	ESFEGSISAR	2	3	1	F1P336		1082.51	0	0.007865	High	3.17152	High	29.79	0.0125945	0
	NLTPTKDYEELR	2	3	1	F1P336		1478.75	0	0.001261	High	2.59969	High	21.65	0.130627	1
	KVEESEEEESSDLEESSGEEVMVPPK	1	3	1	F1P336		2908.27	0	7.036e-08			High	23.41	0.0387631	1
	AMVIDYTGEKSQQESQK	1	3	1	F1P336	M2(Oxidation)	1957.92	0.007	0.08663			High	15.07	0.454311	1
F1P339	Uncharacterized protein (Fragment) OS=Gallus gallus GN=LARP1 PE=4 SV=2 - [F1P339_CHICK]	1.29	1	1	1	4	7.97661	1.29	1	2	53.9279	1.29	1	2	928	106.729	8.99756
	Sequence	# PSMs	# Proteins	# Protein Groups	Protein Group Accessions	Modifications	MH+ [Da]	q-Value	PEP	A2	XCorr A2	A4	IonScore A4	Exp Value A4	# Missed Cleavages
	TPQLKDPTQTPR	4	1	1	F1P339		1381.74	0	0.0001328	High	4.27478	High	42.38	0.000696606	1
F1P372	Uncharacterized protein OS=Gallus gallus GN=TARSL2 PE=3 SV=2 - [F1P372_CHICK]	2.3	1	1	1	1	4.25086	2.3	1	1		0			784	90.2056	6.99072
	Sequence	# PSMs	# Proteins	# Protein Groups	Protein Group Accessions	Modifications	MH+ [Da]	q-Value	PEP	A2	XCorr A2	A4	IonScore A4	Exp Value A4	# Missed Cleavages
	AGSEEASTARPAVVVDQK	1	1	1	F1P372		1814.92	0.007	0.03405	High	4.25086				0
F1P3U1	Uncharacterized protein OS=Gallus gallus GN=IMMT PE=4 SV=1 - [F1P3U1_CHICK]	2.25	2	1	1	2	5.05651	2.25	1	1	52.57	2.25	1	1	711	79.175	6.01123
	Sequence	# PSMs	# Proteins	# Protein Groups	Protein Group Accessions	Modifications	MH+ [Da]	q-Value	PEP	A2	XCorr A2	A4	IonScore A4	Exp Value A4	# Missed Cleavages
	TASGDSPTEPLESAVK	2	2	1	F1P3U1		1588.76	0	0.003339	High	5.05651	High	52.57	8.18958e-05	0
F1P4I1	Uncharacterized protein OS=Gallus gallus GN=EEF1E1 PE=4 SV=2 - [F1P4I1_CHICK]	7.18	1	1	1	2	4.80542	7.18	1	1	83.14	7.18	1	1	181	20.1996	8.83643
	Sequence	# PSMs	# Proteins	# Protein Groups	Protein Group Accessions	Modifications	MH+ [Da]	q-Value	PEP	A2	XCorr A2	A4	IonScore A4	Exp Value A4	# Missed Cleavages
	LGPAGEELALLEK	2	1	1	F1P4I1		1339.75	0	4.517e-07	High	4.80542	High	83.14	4.24627e-08	0
F1P4V6	Uncharacterized protein (Fragment) OS=Gallus gallus GN=RPL31 PE=4 SV=2 - [F1P4V6_CHICK]	7.03	1	1	1	2	3.64123	7.03	1	1	44.53	7.03	1	1	128	14.683	10.5356
	Sequence	# PSMs	# Proteins	# Protein Groups	Protein Group Accessions	Modifications	MH+ [Da]	q-Value	PEP	A2	XCorr A2	A4	IonScore A4	Exp Value A4	# Missed Cleavages
	SAINEVVTR	2	1	1	F1P4V6		988.54	0	0.009474	High	3.64123	High	44.53	0.000891498	0
F2Z4L5	60S ribosomal protein L7a (Fragment) OS=Gallus gallus GN=RPL7A PE=4 SV=1 - [F2Z4L5_CHICK]	13.21	2	3	3	5	8.31726	9.06	2	2	105.764	13.21	3	3	265	29.8499	10.5063
	Sequence	# PSMs	# Proteins	# Protein Groups	Protein Group Accessions	Modifications	MH+ [Da]	q-Value	PEP	A2	XCorr A2	A4	IonScore A4	Exp Value A4	# Missed Cleavages
	AGVNTVTTLVENK	2	2	1	F2Z4L5		1345.73	0	7.661e-06	High	4.57212	High	68.2	2.22494e-06	0
	NFGIGQDIQPK	2	2	1	F2Z4L5		1216.63	0	3.593e-05	High	3.74514	High	60.82	1.86287e-05	0
	TNYNDRYDEIR	1	2	1	F2Z4L5		1458.66	0.007	0.08791			High	19.2	0.108204	1
F2Z4M3	40S ribosomal protein S15 (Fragment) OS=Gallus gallus GN=RPS15 PE=3 SV=1 - [F2Z4M3_CHICK]	8.33	2	1	1	1	0	8.33	1	1					144	16.8981	10.3892
	Sequence	# PSMs	# Proteins	# Protein Groups	Protein Group Accessions	Modifications	MH+ [Da]	q-Value	PEP	A2	XCorr A2	A4	IonScore A4	Exp Value A4	# Missed Cleavages
	EAPPMEKPEVVK	1	2	1	F2Z4M3		1353.71	0.007	0.03323	High	1.11792				0
F2Z4M7	60S ribosomal protein L37a (Fragment) OS=Gallus gallus GN=RPL37A PE=3 SV=1 - [F2Z4M7_CHICK]	19.78	2	1	1	2	5.0612	19.78	1	1	72.38	19.78	1	1	91	10.1094	10.3599
	Sequence	# PSMs	# Proteins	# Protein Groups	Protein Group Accessions	Modifications	MH+ [Da]	q-Value	PEP	A2	XCorr A2	A4	IonScore A4	Exp Value A4	# Missed Cleavages
	TVAGGAWTYNTTSAVTVK	2	2	1	F2Z4M7		1826.92	0	3.408e-06	High	5.0612	High	72.38	8.70035e-07	0
F6SU35	Ribosomal protein OS=Gallus gallus GN=RPL10A PE=3 SV=1 - [F6SU35_CHICK]	19.35	2	3	3	7	12.3794	19.35	3	3	135.497	19.35	3	4	217	24.6926	9.87646
	Sequence	# PSMs	# Proteins	# Protein Groups	Protein Group Accessions	Modifications	MH+ [Da]	q-Value	PEP	A2	XCorr A2	A4	IonScore A4	Exp Value A4	# Missed Cleavages
	DTLYEAVKEVLQGSK	3	1	1	F6SU35		1679.88	0	3.266e-05	High	5.28035	High	67.02	2.37338e-06	1
	KYDAFLASESLIK	2	2	1	F6SU35		1484.8	0	7.432e-14	High	5.08502	High	89.69	1.41767e-08	1
	AVEIPHMDIEALKK	2	2	1	F6SU35		1593.86	0.003	0.0485	High	2.01406	High	22.12	0.0629106	1
H9KYU8	Uncharacterized protein OS=Gallus gallus PE=4 SV=2 - [H9KYU8_CHICK]	7.81	1	1	1	2	5.95605	7.81	1	1	92.37	7.81	1	1	192	21.4422	9.1001
	Sequence	# PSMs	# Proteins	# Protein Groups	Protein Group Accessions	Modifications	MH+ [Da]	q-Value	PEP	A2	XCorr A2	A4	IonScore A4	Exp Value A4	# Missed Cleavages
	IEDLSQQAQLAAAEK	2	1	1	H9KYU8		1614.83	0	1.278e-09	High	5.95605	High	92.37	9.01012e-09	0
H9KZ72	Uncharacterized protein (Fragment) OS=Gallus gallus PE=4 SV=2 - [H9KZ72_CHICK]	2.46	2	1	1	1		0			37.57	2.46	1	1	406	44.6409	6.03662
	Sequence	# PSMs	# Proteins	# Protein Groups	Protein Group Accessions	Modifications	MH+ [Da]	q-Value	PEP	A2	XCorr A2	A4	IonScore A4	Exp Value A4	# Missed Cleavages
	YAQAGFEGFK	1	2	1	H9KZ72		1117.53	0	0.004068			High	37.57	0.00215231	0
H9KZP2	Uncharacterized protein (Fragment) OS=Gallus gallus GN=KRT8 PE=3 SV=2 - [H9KZP2_CHICK]	6.23	8	1	2	4	9.07755	6.23	2	2	117.409	6.23	2	2	369	42.1035	5.05908
	Sequence	# PSMs	# Proteins	# Protein Groups	Protein Group Accessions	Modifications	MH+ [Da]	q-Value	PEP	A2	XCorr A2	A4	IonScore A4	Exp Value A4	# Missed Cleavages
	SLDLDSIIAEVK	2	1	1	H9KZP2		1302.71	0	0.0001381	High	4.74931	High	80.89	1.04282e-07	0
	LALDIEIATYR	2	12	2	H9KZP5;H9KZP2		1277.71	0	1.953e-07	High	4.32824	High	59.56	1.35008e-05	0
H9KZP5	Uncharacterized protein OS=Gallus gallus PE=3 SV=2 - [H9KZP5_CHICK]	10.36	10	1	2	3	4.32824	4.95	1	1	83.1332	10.36	2	2	222	23.8681	5.56689
	Sequence	# PSMs	# Proteins	# Protein Groups	Protein Group Accessions	Modifications	MH+ [Da]	q-Value	PEP	A2	XCorr A2	A4	IonScore A4	Exp Value A4	# Missed Cleavages
	LALDIEIATYR	2	12	2	H9KZP5;H9KZP2		1277.71	0	1.953e-07	High	4.32824	High	59.56	1.35008e-05	0
	NLDLDSIIAEVK	1	3	1	H9KZP5		1329.72	0.005	0.07126			High	46.73	0.000286638	0
H9L0C4	Pre-mRNA-processing factor 19 (Fragment) OS=Gallus gallus GN=PRPF19 PE=4 SV=2 - [H9L0C4_CHICK]	2.92	2	1	1	2	3.87543	2.92	1	1	22.84	2.92	1	1	377	40.5316	6.7417
	Sequence	# PSMs	# Proteins	# Protein Groups	Protein Group Accessions	Modifications	MH+ [Da]	q-Value	PEP	A2	XCorr A2	A4	IonScore A4	Exp Value A4	# Missed Cleavages
	TLQLDNNFEVK	2	2	1	H9L0C4		1320.68	0	0.01001	High	3.87543	High	22.84	0.105299	0
H9L0K3	Uncharacterized protein (Fragment) OS=Gallus gallus GN=NOP56 PE=4 SV=2 - [H9L0K3_CHICK]	8.8	2	3	3	6	12.24	8.8	3	3	106.939	8.8	3	3	466	52.2488	9.31982
	Sequence	# PSMs	# Proteins	# Protein Groups	Protein Group Accessions	Modifications	MH+ [Da]	q-Value	PEP	A2	XCorr A2	A4	IonScore A4	Exp Value A4	# Missed Cleavages
	MSQVAPSLSALIGEVVGAR	2	2	1	H9L0K3		1885.02	0	1.861e-07	High	5.08939	High	43.39	0.000437526	0
	YPASTVQILGAEK	2	2	1	H9L0K3		1376.74	0	8.836e-12	High	4.24416	High	77.5	2.8986e-07	0
	ALLGVGDAK	2	2	1	H9L0K3		843.492	0.002	0.01526	High	2.90646	High	28.11	0.0121302	0
H9L213	Uncharacterized protein OS=Gallus gallus GN=LOC770025 PE=3 SV=1 - [H9L213_CHICK]	9.78	4	2	2	2		0			39.94	9.78	2	2	184	21.3834	10.1841
	Sequence	# PSMs	# Proteins	# Protein Groups	Protein Group Accessions	Modifications	MH+ [Da]	q-Value	PEP	A2	XCorr A2	A4	IonScore A4	Exp Value A4	# Missed Cleavages
	YSLDPENPTK	1	2	1	H9L213		1163.55	0.007	0.09493			High	34.97	0.00573156	0
	QWGWTQGR	1	4	1	H9L213		1018.48	0.007	0.1114			High	24.97	0.0418722	0
H9L340	ATP synthase subunit beta (Fragment) OS=Gallus gallus GN=ATP5B PE=3 SV=2 - [H9L340_CHICK]	7.86	2	3	3	6	9.26715	7.86	3	3	52.43	7.86	3	3	496	52.9136	5.21143
	Sequence	# PSMs	# Proteins	# Protein Groups	Protein Group Accessions	Modifications	MH+ [Da]	q-Value	PEP	A2	XCorr A2	A4	IonScore A4	Exp Value A4	# Missed Cleavages
	TIAMDGTEGLVR	2	2	1	H9L340		1262.64	0	0.0001509	High	3.63289	High	52.03	0.000124696	0
	IMDPNIVGPEHYDVAR	2	2	1	H9L340		1825.88	0	0.005275	High	3.02077	High	21.4	0.128225	0
	IGLFGGAGVGK	2	2	1	H9L340		975.56	0	4.064e-06	High	2.61348	High	17.9	0.164614	0
H9L3J8	Uncharacterized protein OS=Gallus gallus GN=UBAP2L PE=4 SV=2 - [H9L3J8_CHICK]	1.36	1	1	1	2	4.44584	1.36	1	1	40.1	1.36	1	1	1107	116.259	7.07861
	Sequence	# PSMs	# Proteins	# Protein Groups	Protein Group Accessions	Modifications	MH+ [Da]	q-Value	PEP	A2	XCorr A2	A4	IonScore A4	Exp Value A4	# Missed Cleavages
	DGSLSSNPYSGDLTK	2	1	1	H9L3J8		1540.71	0	0.0002056	High	4.44584	High	40.1	0.00122643	0
K9MGV4	Histone H3 (Fragment) OS=Paphia gallus GN=H3 PE=4 SV=1 - [K9MGV4_9BIVA]	10.78	6	1	1	3	6.4612	10.78	1	2	50.4	10.78	1	1	102	11.5154	10.3745
	Sequence	# PSMs	# Proteins	# Protein Groups	Protein Group Accessions	Modifications	MH+ [Da]	q-Value	PEP	A2	XCorr A2	A4	IonScore A4	Exp Value A4	# Missed Cleavages
	EIAQDFKTDLR	3	6	1	K9MGV4		1335.69	0	0.001059	High	3.76921	High	50.4	0.000184682	1
P00337	L-lactate dehydrogenase B chain OS=Gallus gallus GN=LDHB PE=1 SV=3 - [LDHB_CHICK]	4.2	1	1	1	2	3.7349	4.2	1	1	25.2	4.2	1	1	333	36.295	7.43018
	Sequence	# PSMs	# Proteins	# Protein Groups	Protein Group Accessions	Modifications	MH+ [Da]	q-Value	PEP	A2	XCorr A2	A4	IonScore A4	Exp Value A4	# Missed Cleavages
	IVADKDYAVTANSK	2	1	1	P00337		1494.78	0	0.0001258	High	3.7349	High	25.2	0.0466583	1
P00356	Glyceraldehyde-3-phosphate dehydrogenase OS=Gallus gallus GN=GAPDH PE=2 SV=3 - [G3P_CHICK]	13.21	3	3	3	6	12.9578	13.21	3	3	132.51	13.21	3	3	333	35.6813	8.54346
	Sequence	# PSMs	# Proteins	# Protein Groups	Protein Group Accessions	Modifications	MH+ [Da]	q-Value	PEP	A2	XCorr A2	A4	IonScore A4	Exp Value A4	# Missed Cleavages
	WADAGAEYVVESTGVFTTMEK	2	3	1	P00356		2291.05	0	3.335e-18	High	6.63885	High	94.95	4.0626e-09	0
	GAAQNIIPASTGAAK	2	2	1	P00356		1369.74	0	0.009994	High	3.63283	High	33.2	0.0056957	0
	VGVNGFGR	2	1	1	P00356	N4(Deamidated)	806.414	0	0.009776	High	2.68615	High	42.36	0.00119057	0
P01994	Hemoglobin subunit alpha-A OS=Gallus gallus GN=HBAA PE=1 SV=2 - [HBA_CHICK]	10.56	1	1	1	2	6.36984	10.56	1	1	63.94	10.56	1	1	142	15.4191	8.44092
	Sequence	# PSMs	# Proteins	# Protein Groups	Protein Group Accessions	Modifications	MH+ [Da]	q-Value	PEP	A2	XCorr A2	A4	IonScore A4	Exp Value A4	# Missed Cleavages
	IAGHAEEYGAETLER	2	1	1	P01994		1645.78	0	3.556e-06	High	6.36984	High	63.94	6.49869e-06	0
P02112	Hemoglobin subunit beta OS=Gallus gallus GN=HBB PE=1 SV=2 - [HBB_CHICK]	6.8	1	1	1	2	3.05861	6.8	1	1	33.81	6.8	1	1	147	16.4556	8.63135
	Sequence	# PSMs	# Proteins	# Protein Groups	Protein Group Accessions	Modifications	MH+ [Da]	q-Value	PEP	A2	XCorr A2	A4	IonScore A4	Exp Value A4	# Missed Cleavages
	VLTSFGDAVK	2	1	1	P02112		1036.56	0	3.905e-05	High	3.05861	High	33.81	0.00405513	0
P02263	Histone H2A-IV OS=Gallus gallus PE=1 SV=2 - [H2A4_CHICK]	35.66	9	3	5	19	31.9201	35.66	4	8	252.059	35.66	5	11	129	13.9319	10.9019
	Sequence	# PSMs	# Proteins	# Protein Groups	Protein Group Accessions	Modifications	MH+ [Da]	q-Value	PEP	A2	XCorr A2	A4	IonScore A4	Exp Value A4	# Missed Cleavages
	VTIAQGGVLPNIQAVLLPK	4	3	1	P02263		1931.17	0	1.827e-08	High	5.91205	High	56.4	2.28544e-06	0
	NDEELNKLLGK	4	4	1	P02263		1272.68	0	0.007847	High	4.4922	High	66.29	5.08696e-06	1
	HLQLAIR	2	9	2	P02272;P02263		850.524	0	0.00759	High	2.73726	High	34.19	0.000800238	0
	AGLQFPVGR	8	11	2	P02272;P02263		944.529	0.002	0.01968	High	3.41036	High	64.5	4.87868e-06	0
	HLQLAIRNDEELNK	1	5	1	P02263		1692.9	0.007	0.1006			High	16.58	0.316492	1
P02272	Histone H2A.V OS=Gallus gallus GN=H2AFV PE=1 SV=2 - [H2AV_CHICK]	23.44	6	1	3	13	16.0188	23.44	3	5	126.874	23.44	3	8	128	13.5005	10.5796
	Sequence	# PSMs	# Proteins	# Protein Groups	Protein Group Accessions	Modifications	MH+ [Da]	q-Value	PEP	A2	XCorr A2	A4	IonScore A4	Exp Value A4	# Missed Cleavages
	ATIAGGGVIPHIHK	3	2	1	P02272		1370.79	0	0.0007288	High	3.27938	High	25.04	0.0169197	0
	HLQLAIR	2	9	2	P02272;P02263		850.524	0	0.00759	High	2.73726	High	34.19	0.000800238	0
	AGLQFPVGR	8	11	2	P02272;P02263		944.529	0.002	0.01968	High	3.41036	High	64.5	4.87868e-06	0
P02552	Tubulin alpha-1 chain (Fragment) OS=Gallus gallus PE=1 SV=1 - [TBA1_CHICK]	27.67	9	3	8	21	39.6324	27.67	8	10	252.524	27.67	8	11	412	45.8716	5.08447
	Sequence	# PSMs	# Proteins	# Protein Groups	Protein Group Accessions	Modifications	MH+ [Da]	q-Value	PEP	A2	XCorr A2	A4	IonScore A4	Exp Value A4	# Missed Cleavages
	FDGALNVDLTEFQTNLVPYPR	2	8	3	P02552;P09645;F1N9J7		2409.21	0	4.304e-17	High	5.30882	High	95.24	4.7577e-09	0
	LDHKFDLMYAK	2	12	3	P02552;P09645;F1N9J7		1380.69	0	4.12e-05	High	4.79519	High	34.88	0.00575405	1
	AVFVDLEPTVIDEVR	2	1	1	P02552		1701.9	0	6.798e-06	High	4.70116	High	68.63	1.67248e-06	0
	VGINYQPPTVVPGGDLAK	2	7	3	P02552;P09645;F1N9J7		1824.98	0	2.316e-09	High	4.55351	High	32.53	0.00572432	0
	IHFPLATYAPVISAEK	6	3	1	P02552		1756.96	0	2.44e-05	High	3.98656	High	31.96	0.00795994	0
	DVNAAIATIK	2	5	2	P02552;F1N9J7		1015.58	0	0.0002651	High	3.60526	High	50.08	0.00016837	0
	NLDIERPTYTNLNR	3	13	3	P02552;P09645;F1N9J7		1718.88	0	0.0005785	High	2.7304	High	46.58	0.00038023	0
	EIIDLVLDR	2	1	1	P02552		1085.62	0.002	0.01125	High	3.14742	High	33.29	0.00325825	0
P02607	Myosin light polypeptide 6 OS=Gallus gallus GN=MYL6 PE=1 SV=3 - [MYL6_CHICK]	8.61	1	1	1	2	4.38516	8.61	1	1	73.97	8.61	1	1	151	16.9761	4.58936
	Sequence	# PSMs	# Proteins	# Protein Groups	Protein Group Accessions	Modifications	MH+ [Da]	q-Value	PEP	A2	XCorr A2	A4	IonScore A4	Exp Value A4	# Missed Cleavages
	ALGQNPTNAEVMK	2	1	1	P02607		1372.69	0	0.000189	High	4.38516	High	73.97	6.83478e-07	0
P09244	Tubulin beta-7 chain OS=Gallus gallus PE=2 SV=1 - [TBB7_CHICK]	38.29	6	4	15	49	97.1936	38.06	14	24	827.694	38.29	15	25	444	49.639	4.89404
	Sequence	# PSMs	# Proteins	# Protein Groups	Protein Group Accessions	Modifications	MH+ [Da]	q-Value	PEP	A2	XCorr A2	A4	IonScore A4	Exp Value A4	# Missed Cleavages
	MSMKEVDEQMLNVQNK	2	7	2	P09244;F1NYB1		1923.89	0	1.457e-07	High	5.62039	High	44.52	0.000533307	1
	NSSYFVEWIPNNVK	3	11	3	P09244;F1NYB1;P09653	N11(Deamidated)	1697.81	0	0.003377	High	5.33222	High	65.15	5.48358e-06	0
	GHYTEGAELVDSVLDVVR	4	10	3	P09244;F1NYB1;P09653		1958.98	0	3.495e-09	High	4.99479	High	29.52	0.0223931	0
	IMNTFSVVPSPK	4	7	2	P09244;F1NYB1		1319.7	0	2.743e-06	High	4.79009	High	73.55	7.17552e-07	0
	GHYTEGAELVDSVLDVVRK	4	10	3	P09244;F1NYB1;P09653		2087.07	0	1.788e-12	High	4.70848	High	53.3	6.57168e-05	1
	AILVDLEPGTMDSVR	2	7	1	P09244		1615.83	0	1.019e-10	High	4.54432	High	60.88	1.34736e-05	0
	EVDEQMLNVQNK	2	7	2	P09244;F1NYB1	M6(Oxidation)	1462.68	0	0.0003993	High	4.49418	High	51.14	0.000108447	0
	NSSYFVEWIPNNVK	2	11	3	P09244;F1NYB1;P09653		1696.83	0	0.001913	High	4.47645	High	44.31	0.000695026	0
	ALTVPELTQQVFDAK	4	2	1	P09244		1659.89	0	2.103e-06	High	4.38012	High	53.41	6.58973e-05	0
	LAVNMVPFPR	2	11	3	P09244;F1NYB1;P09653		1143.63	0	0.0001695	High	4.21397	High	66.91	3.20834e-06	0
	ISVYYNEATGGK	2	1	1	P09244	N6(Deamidated)	1302.62	0	0.002522	High	4.12144	High	50.53	0.000101788	0
	ISVYYNEATGGK	4	1	1	P09244		1301.63	0	1.7e-06	High	3.81131	High	72.92	6.45789e-07	0
	FWEVISDEHGIDPTGTYHGDSDLQLDR	2	1	1	P09244		3102.4	0	0.0009367	High	3.77289	High	18.9	0.119807	0
	ISEQFTAMFR	2	9	2	P09244;F1NYB1		1229.6	0	0.0006441	High	3.76677	High	70.96	1.10231e-06	0
	YLTVAAVFR	2	4	2	P09244;F1NYB1		1039.59	0	0.00329	High	3.43422	High	50.44	5.9189e-05	0
	FPGQLNADLR	5	11	3	P09244;F1NYB1;P09653		1130.59	0	0.00028	High	3.29172	High	63.21	1.05056e-05	0
	KLAVNMVPFPR	1	11	3	P09244;F1NYB1;P09653		1271.72	0.005	0.06138			High	80.28	8.39118e-08	1
	EVDEQMLNVQNK	2	7	2	P09244;F1NYB1		1446.68	0.006	0.0156	High	4.78022	High	49.13	0.00020343	0
P09645	Tubulin alpha-8 chain (Fragment) OS=Gallus gallus PE=3 SV=1 - [TBA8_CHICK]	22.84	8	1	5	11	20.8942	22.84	5	5	177.375	22.84	5	6	324	36.1377	4.93213
	Sequence	# PSMs	# Proteins	# Protein Groups	Protein Group Accessions	Modifications	MH+ [Da]	q-Value	PEP	A2	XCorr A2	A4	IonScore A4	Exp Value A4	# Missed Cleavages
	FDGALNVDLTEFQTNLVPYPR	2	8	3	P02552;P09645;F1N9J7		2409.21	0	4.304e-17	High	5.30882	High	95.24	4.7577e-09	0
	LDHKFDLMYAK	2	12	3	P02552;P09645;F1N9J7		1380.69	0	4.12e-05	High	4.79519	High	34.88	0.00575405	1
	VGINYQPPTVVPGGDLAK	2	7	3	P02552;P09645;F1N9J7		1824.98	0	2.316e-09	High	4.55351	High	32.53	0.00572432	0
	DVNAAIAAIK	2	3	1	P09645		985.565	0	0.006506	High	3.50628	High	48.22	0.000108476	0
	NLDIERPTYTNLNR	3	13	3	P02552;P09645;F1N9J7		1718.88	0	0.0005785	High	2.7304	High	46.58	0.00038023	0
P09653	Tubulin beta-5 chain OS=Gallus gallus PE=3 SV=1 - [TBB5_CHICK]	21.52	1	1	9	27	45.6749	17.94	7	12	492.158	21.52	9	15	446	49.9391	4.88135
	Sequence	# PSMs	# Proteins	# Protein Groups	Protein Group Accessions	Modifications	MH+ [Da]	q-Value	PEP	A2	XCorr A2	A4	IonScore A4	Exp Value A4	# Missed Cleavages
	NSSYFVEWIPNNVK	3	11	3	P09244;F1NYB1;P09653	N11(Deamidated)	1697.81	0	0.003377	High	5.33222	High	65.15	5.48358e-06	0
	GHYTEGAELVDSVLDVVR	4	10	3	P09244;F1NYB1;P09653		1958.98	0	3.495e-09	High	4.99479	High	29.52	0.0223931	0
	EVDEQMLAIQNK	2	1	1	P09653		1417.7	0	0.001217	High	4.75596	High	35.43	0.00413874	0
	GHYTEGAELVDSVLDVVRK	4	10	3	P09244;F1NYB1;P09653		2087.07	0	1.788e-12	High	4.70848	High	53.3	6.57168e-05	1
	NSSYFVEWIPNNVK	2	11	3	P09244;F1NYB1;P09653		1696.83	0	0.001913	High	4.47645	High	44.31	0.000695026	0
	LAVNMVPFPR	2	11	3	P09244;F1NYB1;P09653		1143.63	0	0.0001695	High	4.21397	High	66.91	3.20834e-06	0
	AVLVDLEPGTMDSVR	2	3	2	F1NYB1;P09653		1601.82	0	3.161e-09	High	3.79205	High	65.53	5.09415e-06	0
	FPGQLNADLR	5	11	3	P09244;F1NYB1;P09653		1130.59	0	0.00028	High	3.29172	High	63.21	1.05056e-05	0
	ALTVPELTQQMFDAK	2	4	2	P09653;F1NYB1		1691.87	0	5.917e-06			High	61.47	1.24749e-05	0
	KLAVNMVPFPR	1	11	3	P09244;F1NYB1;P09653		1271.72	0.005	0.06138			High	80.28	8.39118e-08	1
P0C1H3	Histone H2B 1/2/3/4/6 OS=Gallus gallus GN=H2B-I PE=1 SV=2 - [H2B1_CHICK]	26.98	6	1	4	13	25.6361	26.19	3	6	338.26	26.98	3	7	126	13.9136	10.272
	Sequence	# PSMs	# Proteins	# Protein Groups	Protein Group Accessions	Modifications	MH+ [Da]	q-Value	PEP	A2	XCorr A2	A4	IonScore A4	Exp Value A4	# Missed Cleavages
	AMGIMNSFVNDIFER	2	4	1	P0C1H3	M2(Oxidation)	1759.81	0	0.0001572	High	5.5713	High	103.46	5.95078e-10	0
	AMGIMNSFVNDIFER	2	4	1	P0C1H3		1743.82	0	2.067e-14	High	5.22324	High	95.34	4.32775e-09	0
	AMGIMNSFVNDIFER	5	4	1	P0C1H3	N6(Deamidated)	1744.8	0	1.018e-05	High	5.09271	High	94	4.49861e-09	0
	LLLPGELAK	2	6	2	P0C1H3;P0C1H5		953.601	0	0.002525	High	2.34682	High	38.28	0.000148242	0
	KESYSIYVYK	1	6	2	P0C1H3;P0C1H5		1279.65	0.007	0.1036			High	34.81	0.00665695	1
	ESYSIYVYK	1	6	2	P0C1H3;P0C1H5		1151.56	0.008	0.04397	High	2.42358				0
P0C1H5	Histone H2B 7 OS=Gallus gallus GN=H2B-VII PE=1 SV=2 - [H2B7_CHICK]	26.98	4	1	4	6	10.6029	26.19	3	3	110.971	26.98	3	3	126	13.9556	10.3159
	Sequence	# PSMs	# Proteins	# Protein Groups	Protein Group Accessions	Modifications	MH+ [Da]	q-Value	PEP	A2	XCorr A2	A4	IonScore A4	Exp Value A4	# Missed Cleavages
	AMSIMNSFVNDIFER	2	2	1	P0C1H5		1773.83	0	1.282e-12	High	5.83253	High	75.68	3.98834e-07	0
	LLLPGELAK	2	6	2	P0C1H3;P0C1H5		953.601	0	0.002525	High	2.34682	High	38.28	0.000148242	0
	KESYSIYVYK	1	6	2	P0C1H3;P0C1H5		1279.65	0.007	0.1036			High	34.81	0.00665695	1
	ESYSIYVYK	1	6	2	P0C1H3;P0C1H5		1151.56	0.008	0.04397	High	2.42358				0
P11501	Heat shock protein HSP 90-alpha OS=Gallus gallus GN=HSP90AA1 PE=3 SV=3 - [HS90A_CHICK]	17.45	11	10	10	18	38.4294	15.93	9	9	277.96	16.48	9	9	728	84.0065	5.08447
	Sequence	# PSMs	# Proteins	# Protein Groups	Protein Group Accessions	Modifications	MH+ [Da]	q-Value	PEP	A2	XCorr A2	A4	IonScore A4	Exp Value A4	# Missed Cleavages
	NPDDITNEEYGEFYK	2	2	1	P11501		1833.78	0	1.673e-11	High	5.53042	High	67.8	5.72557e-07	0
	GVVDSEDLPLNISR	2	5	1	P11501		1513.78	0	2.816e-10	High	4.98905	High	68.82	1.8502e-06	0
	HLEINPDHSIIETLR	2	2	1	P11501		1786.94	0	0.0007	High	4.97495	High	27.1	0.0342198	0
	VILHLKEDQTEYLEER	2	6	1	P11501		2015.04	0	1.732e-06	High	4.8367	High	26.74	0.0254203	1
	TLTIVDTGIGMTK	2	6	1	P11501		1349.73	0	8.066e-07	High	4.7564	High	62.9	5.28247e-06	0
	DQVANSAFVER	2	2	1	P11501		1235.6	0	0.002861	High	4.1316	High	81.23	1.37864e-07	0
	SLTNDWEDHLAVK	2	4	1	P11501		1527.74	0	0.0002473	High	3.09314	High	36.94	0.00287269	0
	ADLVNNLGTIAK	2	8	1	P11501		1228.69	0.002	0.02338	High	4.05693	High	42.93	0.00065449	0
	HFSVEGQLEFR	1	3	1	P11501		1348.66	0.002	0.01569			High	36.28	0.00479253	0
	ALLFVPR	1	2	1	P11501		815.511	0.007	0.03127	High	2.06026				0
P14105	Myosin-9 OS=Gallus gallus GN=MYH9 PE=2 SV=1 - [MYH9_CHICK]	0.71	2	1	1	2	4.66751	0.71	1	1	87.9	0.71	1	1	1959	226.363	5.56689
	Sequence	# PSMs	# Proteins	# Protein Groups	Protein Group Accessions	Modifications	MH+ [Da]	q-Value	PEP	A2	XCorr A2	A4	IonScore A4	Exp Value A4	# Missed Cleavages
	ELDDATETADAMNR	2	2	1	P14105		1551.66	0	0.0003382	High	4.66751	High	87.9	9.81195e-09	0
P18660	60S acidic ribosomal protein P1 OS=Gallus gallus GN=RPLP1 PE=3 SV=1 - [RLA1_CHICK]	14.04	1	1	1	2	4.40225	14.04	1	1	54.75	14.04	1	1	114	11.4696	4.2085
	Sequence	# PSMs	# Proteins	# Protein Groups	Protein Group Accessions	Modifications	MH+ [Da]	q-Value	PEP	A2	XCorr A2	A4	IonScore A4	Exp Value A4	# Missed Cleavages
	AAGVNVEPFWPGLFAK	2	1	1	P18660		1702.89	0	1.709e-07	High	4.40225	High	54.75	5.45994e-05	0
P30352	Serine/arginine-rich splicing factor 2 OS=Gallus gallus GN=SRSF2 PE=2 SV=1 - [SRSF2_CHICK]	11.31	1	2	2	4	8.45443	11.31	2	2	108.24	11.31	2	2	221	25.5091	11.854
	Sequence	# PSMs	# Proteins	# Protein Groups	Protein Group Accessions	Modifications	MH+ [Da]	q-Value	PEP	A2	XCorr A2	A4	IonScore A4	Exp Value A4	# Missed Cleavages
	DAEDAMDAMDGAVLDGR	2	1	1	P30352		1751.72	0	7.187e-09	High	5.61985	High	85.51	7.02975e-09	0
	VGDVYIPR	2	1	1	P30352		918.501	0	0.002088	High	2.83458	High	43.61	0.000653268	0
P41125	60S ribosomal protein L13 OS=Gallus gallus GN=RPL13 PE=2 SV=2 - [RL13_CHICK]	14.69	1	3	3	5	6.69449	10.9	2	2	66.0547	14.69	3	3	211	24.3806	11.7515
	Sequence	# PSMs	# Proteins	# Protein Groups	Protein Group Accessions	Modifications	MH+ [Da]	q-Value	PEP	A2	XCorr A2	A4	IonScore A4	Exp Value A4	# Missed Cleavages
	MATQLSGPVMPIR	2	1	1	P41125		1400.74	0	1.527e-08	High	4.14234	High	57.37	2.80344e-05	0
	VATWFNQPAR	2	1	1	P41125		1189.61	0.007	0.08903	High	2.55215	High	17.81	0.303834	0
	GFSLEELK	1	1	1	P41125		922.486	0.007	0.1114			High	33.01	0.00680047	0
P42558	GTP-binding nuclear protein Ran OS=Gallus gallus GN=RAN PE=2 SV=1 - [RAN_CHICK]	14.81	1	3	3	5	9.58452	14.81	3	3	61.0135	10.19	2	2	216	24.4117	7.88428
	Sequence	# PSMs	# Proteins	# Protein Groups	Protein Group Accessions	Modifications	MH+ [Da]	q-Value	PEP	A2	XCorr A2	A4	IonScore A4	Exp Value A4	# Missed Cleavages
	FNVWDTAGQEK	2	1	1	P42558		1294.6	0	0.0007916	High	3.93223	High	44.61	0.000465288	0
	LVLVGDGGTGK	2	1	1	P42558		1015.58	0	0.0001472	High	3.08017	High	41.08	0.00133741	0
	NLQYYDISAK	1	1	1	P42558		1214.6	0.008	0.04722	High	2.57211				0
P47826	60S acidic ribosomal protein P0 OS=Gallus gallus GN=RPLP0 PE=2 SV=1 - [RLA0_CHICK]	3.16	1	1	1	2	3.85567	3.16	1	1	57.39	3.16	1	1	316	34.2638	5.98584
	Sequence	# PSMs	# Proteins	# Protein Groups	Protein Group Accessions	Modifications	MH+ [Da]	q-Value	PEP	A2	XCorr A2	A4	IonScore A4	Exp Value A4	# Missed Cleavages
	IIQLLDDYPK	2	1	1	P47826		1217.67	0	2.861e-06	High	3.85567	High	57.39	2.13396e-05	0
P50890	40S ribosomal protein SA OS=Gallus gallus GN=RPSA PE=3 SV=1 - [RSSA_CHICK]	4.39	1	1	1	2	4.62469	4.39	1	1	51.5	4.39	1	1	296	33.0005	4.86865
	Sequence	# PSMs	# Proteins	# Protein Groups	Protein Group Accessions	Modifications	MH+ [Da]	q-Value	PEP	A2	XCorr A2	A4	IonScore A4	Exp Value A4	# Missed Cleavages
	FAAATGATPIAGR	2	1	1	P50890		1203.64	0	1.817e-10	High	4.62469	High	51.5	0.000123537	0
P51417	60S ribosomal protein L15 (Fragment) OS=Gallus gallus GN=RPL15 PE=3 SV=1 - [RL15_CHICK]	4.24	2	1	1	1		0			39.27	4.24	1	1	165	19.2935	11.7661
	Sequence	# PSMs	# Proteins	# Protein Groups	Protein Group Accessions	Modifications	MH+ [Da]	q-Value	PEP	A2	XCorr A2	A4	IonScore A4	Exp Value A4	# Missed Cleavages
	QGYVIYR	1	2	1	P51417		898.476	0.002	0.03711			High	39.27	0.00131909	0
P60706	Actin, cytoplasmic 1 OS=Gallus gallus GN=ACTB PE=1 SV=1 - [ACTB_CHICK]	21.87	14	7	7	13	22.6646	21.87	6	6	145.824	21.87	7	7	375	41.7097	5.47803
	Sequence	# PSMs	# Proteins	# Protein Groups	Protein Group Accessions	Modifications	MH+ [Da]	q-Value	PEP	A2	XCorr A2	A4	IonScore A4	Exp Value A4	# Missed Cleavages
	SYELPDGQVITIGNER	2	9	1	P60706		1790.89	0	1.109e-06	High	5.33317	High	90.23	1.87787e-08	0
	VAPEEHPVLLTEAPLNPK	2	5	1	P60706		1954.06	0	3.153e-07	High	4.82288	High	37.68	0.00116867	0
	QEYDESGPSIVHR	2	3	1	P60706		1516.7	0	0.005075	High	3.65767	High	32.18	0.0076273	0
	GYSFTTTAER	2	6	1	P60706		1132.52	0	0.002549	High	3.23103	High	36.22	0.0022923	0
	LDLAGRDLTDYLMK	2	12	1	P60706		1623.84	0	3.221e-05	High	2.80211	High	25.74	0.051337	1
	EITALAPSTMK	2	9	1	P60706		1161.61	0.005	0.05552	High	2.8177	High	24.2	0.0712855	0
	DLTDYLMK	1	12	1	P60706		998.485	0.007	0.1089			High	29.94	0.0107982	0
P62801	Histone H4 OS=Gallus gallus GN=H4-I PE=1 SV=2 - [H4_CHICK]	56.31	3	8	8	40	59.3345	56.31	8	19	487.144	56.31	8	21	103	11.3604	11.356
	Sequence	# PSMs	# Proteins	# Protein Groups	Protein Group Accessions	Modifications	MH+ [Da]	q-Value	PEP	A2	XCorr A2	A4	IonScore A4	Exp Value A4	# Missed Cleavages
	VFLENVIRDAVTYTEHAK	4	2	1	P62801		2105.1	0	3.163e-13	High	5.61286	High	62.26	7.90409e-06	1
	ISGLIYEETRGVLK	4	3	1	P62801		1577.89	0	7.481e-07	High	4.46698	High	44.31	0.000213141	1
	ISGLIYEETR	8	3	1	P62801		1180.62	0	0.000241	High	4.32127	High	56.45	3.23844e-05	0
	TVTAMDVVYALK	2	2	1	P62801		1310.7	0	6.712e-05	High	4.28717	High	72.07	7.79191e-07	0
	TVTAMDVVYALKR	6	2	1	P62801		1466.8	0	0.006918	High	3.78443	High	60.3	1.18523e-05	1
	DNIQGITKPAIR	8	2	1	P62801		1325.75	0	0.002953	High	3.74747	High	47.15	0.000116615	0
	RISGLIYEETR	2	3	1	P62801		1336.72	0	3.045e-05	High	3.04317	High	18.68	0.156524	1
	TVTAMDVVYALKR	4	2	1	P62801	M5(Oxidation)	1482.79	0	3.557e-05	High	2.39401	High	38.12	0.00228943	1
	VFLENVIR	2	3	1	P62801		989.575	0.002	0.01316	High	2.9233	High	43.25	0.000378521	0
P84172	Elongation factor Tu, mitochondrial (Fragment) OS=Gallus gallus GN=TUFM PE=1 SV=1 - [EFTU_CHICK]	21.88	1	6	6	10	16.7586	18.75	5	5	101.289	19.32	5	5	352	38.2262	8.76318
	Sequence	# PSMs	# Proteins	# Protein Groups	Protein Group Accessions	Modifications	MH+ [Da]	q-Value	PEP	A2	XCorr A2	A4	IonScore A4	Exp Value A4	# Missed Cleavages
	AEAGDNVGALLR	2	1	1	P84172		1185.62	0	7.634e-10	High	4.5916	High	73.58	6.64374e-07	0
	GMVMGQPGALR	2	1	1	P84172		1116.56	0	8.332e-05	High	3.23099	High	31.41	0.0117089	0
	DSVLQLLEAIDTHIPLPHR	2	1	1	P84172		2167.19	0	1.57e-05	High	2.65712	High	24.17	0.0179928	0
	AVVTGLETFHK	1	1	1	P84172		1201.65	0.003	0.04499			High	28.95	0.0154731	0
	GITINAAHVEYSTAR	2	1	1	P84172		1602.82	0.005	0.0706	High	3.7766	High	25.91	0.0465454	0
	TTLTAAITK	1	1	1	P84172		919.542	0.006	0.01515	High	2.50234				0
Q03853	Gag protein OS=Gallus gallus GN=SE21Q1b PE=4 SV=1 - [Q03853_CHICK]	13.84	36	8	8	20	33.6151	10.13	7	9	355.383	13.84	8	11	701	74.6112	8.38232
	Sequence	# PSMs	# Proteins	# Protein Groups	Protein Group Accessions	Modifications	MH+ [Da]	q-Value	PEP	A2	XCorr A2	A4	IonScore A4	Exp Value A4	# Missed Cleavages
	AVEGSDLPPSAR	6	8	1	Q03853		1198.61	0	5.31e-07	High	4.15299	High	71.82	7.16847e-07	0
	DMIEVGVINR	2	7	1	Q03853		1145.59	0	0.0006625	High	4.09713	High	43.07	0.000890179	0
	TEGPAWTPLEPK	2	26	1	Q03853		1325.67	0	0.0004392	High	3.98571	High	51.99	8.72728e-05	0
	AAPSTLTTPGEIIK	2	8	1	Q03853		1398.78	0	0.0007759	High	3.86978	High	49.32	8.4204e-05	0
	SQPDIQQLIR	3	6	1	Q03853		1197.66	0	0.003652	High	3.02423	High	34.41	0.00389411	0
	EGLLMSPSDLYSPGSWDPITAALSQR	1	11	1	Q03853		2791.36	0	3.016e-10			High	83.38	7.78341e-08	0
	EIGAMLSLLQK	2	32	1	Q03853		1202.68	0.002	0.01445	High	3.03021	High	41.82	0.000808919	0
	SRDMIEVGVINR	2	7	1	Q03853		1388.73	0.005	0.05595	High	3.61856	High	23.97	0.0785699	1
Q08200	60S ribosomal protein L10 (Fragment) OS=Gallus gallus GN=RPL10 PE=2 SV=1 - [RL10_CHICK]	6.67	1	2	2	4	8.20789	6.67	2	2	94.8849	6.67	2	2	210	23.9715	10.1255
	Sequence	# PSMs	# Proteins	# Protein Groups	Protein Group Accessions	Modifications	MH+ [Da]	q-Value	PEP	A2	XCorr A2	A4	IonScore A4	Exp Value A4	# Missed Cleavages
	FNADAFEEMVAQK	2	1	1	Q08200		1499.68	0	3.502e-11	High	4.80987	High	84.11	3.8815e-08	0
	FNADAFEEMVAQKR	2	1	1	Q08200		1655.78	0	6.616e-06	High	3.39802	High	33.78	0.00619814	1
Q5F346	Uncharacterized protein OS=Gallus gallus GN=RCJMB04_34p20 PE=2 SV=1 - [Q5F346_CHICK]	7.97	1	1	1	2	3.27283	7.97	1	1	42.8	7.97	1	1	138	15.8728	12.0444
	Sequence	# PSMs	# Proteins	# Protein Groups	Protein Group Accessions	Modifications	MH+ [Da]	q-Value	PEP	A2	XCorr A2	A4	IonScore A4	Exp Value A4	# Missed Cleavages
	TLGVEPAPDGK	2	1	1	Q5F346		1083.57	0	6.834e-05	High	3.27283	High	42.8	0.000543176	0
Q5F424	Uncharacterized protein OS=Gallus gallus GN=LRRC10 PE=2 SV=1 - [Q5F424_CHICK]	2.8	1	1	1	1	3.67195	2.8	1	1					535	57.3951	6.27783
	Sequence	# PSMs	# Proteins	# Protein Groups	Protein Group Accessions	Modifications	MH+ [Da]	q-Value	PEP	A2	XCorr A2	A4	IonScore A4	Exp Value A4	# Missed Cleavages
	DSTVTVTNDGATILK	1	1	1	Q5F424		1534.79	0	0.01006	High	3.67195				0
Q5F491	Uncharacterized protein OS=Gallus gallus GN=RCJMB04_2a4 PE=2 SV=1 - [Q5F491_CHICK]	1.38	5	1	1	2	3.28313	1.38	1	1	44.71	1.38	1	1	651	72.0046	6.99072
	Sequence	# PSMs	# Proteins	# Protein Groups	Protein Group Accessions	Modifications	MH+ [Da]	q-Value	PEP	A2	XCorr A2	A4	IonScore A4	Exp Value A4	# Missed Cleavages
	YLVLDEADR	2	5	1	Q5F491		1093.55	0	0.0001616	High	3.28313	High	44.71	0.000581472	0
Q5ZHP5	Charged multivesicular body protein 4b OS=Gallus gallus GN=CHMP4B PE=2 SV=1 - [CHM4B_CHICK]	6.17	1	1	1	2	5.33573	6.17	1	1	67.75	6.17	1	1	227	25.1397	4.79248
	Sequence	# PSMs	# Proteins	# Protein Groups	Protein Group Accessions	Modifications	MH+ [Da]	q-Value	PEP	A2	XCorr A2	A4	IonScore A4	Exp Value A4	# Missed Cleavages
	EALENANTNTEVLK	2	1	1	Q5ZHP5		1545.77	0	3.304e-12	High	5.33573	High	67.75	2.75324e-06	0
Q5ZHU4	Uncharacterized protein OS=Gallus gallus GN=PFKP PE=2 SV=1 - [Q5ZHU4_CHICK]	1.77	1	1	1	1		0			33.03	1.77	1	1	565	61.1582	6.66846
	Sequence	# PSMs	# Proteins	# Protein Groups	Protein Group Accessions	Modifications	MH+ [Da]	q-Value	PEP	A2	XCorr A2	A4	IonScore A4	Exp Value A4	# Missed Cleavages
	FFENLSGTGK	1	1	1	Q5ZHU4		1099.54	0	0.0005167			High	33.03	0.00584841	0
Q5ZHW8	Uncharacterized protein OS=Gallus gallus GN=RPS14 PE=2 SV=1 - [Q5ZHW8_CHICK]	24.5	1	3	3	6	12.9998	24.5	3	3	60.61	24.5	3	3	151	16.2625	10.0522
	Sequence	# PSMs	# Proteins	# Protein Groups	Protein Group Accessions	Modifications	MH+ [Da]	q-Value	PEP	A2	XCorr A2	A4	IonScore A4	Exp Value A4	# Missed Cleavages
	ADRDESSPYAAMLAAQDVAQR	2	1	1	Q5ZHW8		2265.05	0	7.481e-06	High	5.90752	High	37.7	0.00257284	1
	IEDVTPIPSDSTR	2	1	1	Q5ZHW8		1429.71	0	2.048e-05	High	3.84776	High	37.59	0.00292624	0
	IGRIEDVTPIPSDSTR	2	1	1	Q5ZHW8		1755.92	0	0.002354	High	3.24453	High	17.32	0.21779	1
Q5ZHX1	Ras-related protein Rap-1b OS=Gallus gallus GN=RAP1B PE=2 SV=1 - [RAP1B_CHICK]	5.98	2	1	1	1		0			43.66	5.98	1	1	184	20.8116	5.78271
	Sequence	# PSMs	# Proteins	# Protein Groups	Protein Group Accessions	Modifications	MH+ [Da]	q-Value	PEP	A2	XCorr A2	A4	IonScore A4	Exp Value A4	# Missed Cleavages
	LVVLGSGGVGK	1	2	1	Q5ZHX1		985.6	0.002	0.01669			High	43.66	0.000292758	0
Q5ZIA5	Coatomer subunit beta OS=Gallus gallus GN=COPB1 PE=2 SV=1 - [COPB_CHICK]	1.15	1	1	1	2	4.18498	1.15	1	1	56.32	1.15	1	1	953	107.053	5.99854
	Sequence	# PSMs	# Proteins	# Protein Groups	Protein Group Accessions	Modifications	MH+ [Da]	q-Value	PEP	A2	XCorr A2	A4	IonScore A4	Exp Value A4	# Missed Cleavages
	VLQDLVMDILR	2	1	1	Q5ZIA5		1314.74	0	0.0003325	High	4.18498	High	56.32	2.21679e-05	0
Q5ZJ54	T-complex protein 1 subunit zeta OS=Gallus gallus GN=CCT6 PE=1 SV=3 - [TCPZ_CHICK]	5.28	2	2	2	3	5.87217	3.02	1	1	87.2241	5.28	2	2	530	57.6085	6.81494
	Sequence	# PSMs	# Proteins	# Protein Groups	Protein Group Accessions	Modifications	MH+ [Da]	q-Value	PEP	A2	XCorr A2	A4	IonScore A4	Exp Value A4	# Missed Cleavages
	VLAQNSGYDPQETLVK	2	2	1	Q5ZJ54		1761.9	0	2.569e-12	High	5.87217	High	72.08	1.18933e-06	0
	GIDPFSLDALAK	1	2	1	Q5ZJ54		1246.66	0.002	0.01748			High	37.52	0.0033278	0
Q5ZJQ5	Uncharacterized protein OS=Gallus gallus GN=RCJMB04_16g5 PE=2 SV=1 - [Q5ZJQ5_CHICK]	6.56	2	2	2	4	8.95741	6.56	2	2	88.56	6.56	2	2	503	57.168	6.49365
	Sequence	# PSMs	# Proteins	# Protein Groups	Protein Group Accessions	Modifications	MH+ [Da]	q-Value	PEP	A2	XCorr A2	A4	IonScore A4	Exp Value A4	# Missed Cleavages
	EAGIEMGDEEDLSTPNEK	2	2	1	Q5ZJQ5		1963.84	0	6.657e-11	High	5.28	High	65.72	1.33958e-06	0
	YGVSSMIQSQEKPDR	2	2	1	Q5ZJQ5		1724.82	0	7.615e-07	High	3.67742	High	41.34	0.00137721	0
Q5ZJZ2	Uncharacterized protein OS=Gallus gallus GN=RPL3 PE=2 SV=1 - [Q5ZJZ2_CHICK]	8.68	1	2	2	7	11.8977	8.68	2	3	96.0649	8.68	2	4	403	46.0567	10.1987
	Sequence	# PSMs	# Proteins	# Protein Groups	Protein Group Accessions	Modifications	MH+ [Da]	q-Value	PEP	A2	XCorr A2	A4	IonScore A4	Exp Value A4	# Missed Cleavages
	EKLEQQVPVSSVFGQDEMIDVIGVTK	2	1	1	Q5ZJZ2		2875.46	0	5.11e-10	High	5.80241	High	49.93	0.000122966	1
	HGSLGFLPR	4	1	1	Q5ZJZ2		983.54	0	0.008701	High	3.24442	High	44.75	0.00019763	0
	EKLEQQVPVSSVFGQDEMIDVIGVTK	1	1	1	Q5ZJZ2	M18(Oxidation)	2891.47	0	0.0003119			High	17.66	0.181679	1
Q5ZKM2	Elongation factor 1-alpha OS=Gallus gallus GN=RCJMB04_10b5 PE=2 SV=1 - [Q5ZKM2_CHICK]	20.78	5	7	7	25	45.7157	18.83	6	12	320.776	20.78	7	13	462	50.1071	9.01221
	Sequence	# PSMs	# Proteins	# Protein Groups	Protein Group Accessions	Modifications	MH+ [Da]	q-Value	PEP	A2	XCorr A2	A4	IonScore A4	Exp Value A4	# Missed Cleavages
	VETGVLKPGMVVTFAPVNVTTEVK	2	2	1	Q5ZKM2		2515.38	0	1.932e-13	High	5.20571	High	34.19	0.00106698	0
	THINIVVIGHVDSGK	8	4	1	Q5ZKM2		1588.88	0	5.704e-09	High	4.99451	High	56	2.29838e-05	0
	IGGIGTVPVGR	4	4	1	Q5ZKM2		1025.61	0	1.056e-05	High	3.80887	High	60.78	3.34241e-06	0
	YEEIVKEVSTYIK	2	2	1	Q5ZKM2		1600.84	0	0.0008543	High	3.7275	High	35.98	0.00396186	1
	YYVTIIDAPGHR	6	3	1	Q5ZKM2		1404.72	0	0.0002818	High	3.6649	High	50.29	0.000197371	0
	EHALLAYTLGVK	2	3	1	Q5ZKM2		1314.74	0	0.0006333	High	3.49374	High	33.66	0.00503716	0
	QTVAVGVIK	1	3	1	Q5ZKM2		914.565	0.002	0.02419			High	41.52	0.000486238	0
Q5ZKN9	Isocitrate dehydrogenase [NAD] subunit, mitochondrial OS=Gallus gallus GN=RCJMB04_9n20 PE=2 SV=1 - [Q5ZKN9_CHICK]	4.16	2	1	1	2	2.54728	4.16	1	1	24.19	4.16	1	1	385	42.3038	8.30908
	Sequence	# PSMs	# Proteins	# Protein Groups	Protein Group Accessions	Modifications	MH+ [Da]	q-Value	PEP	A2	XCorr A2	A4	IonScore A4	Exp Value A4	# Missed Cleavages
	EQTEGEYSSLEHESAK	2	2	1	Q5ZKN9		1823.79	0	3.402e-06	High	2.54728	High	24.19	0.0255314	0
Q5ZKR8	DNA helicase OS=Gallus gallus GN=MCM6 PE=2 SV=1 - [Q5ZKR8_CHICK]	1.58	3	1	1	2	3.79583	1.58	1	1	70.72	1.58	1	1	825	93.2453	5.46533
	Sequence	# PSMs	# Proteins	# Protein Groups	Protein Group Accessions	Modifications	MH+ [Da]	q-Value	PEP	A2	XCorr A2	A4	IonScore A4	Exp Value A4	# Missed Cleavages
	VSGTEGYETEGIR	2	3	1	Q5ZKR8		1397.65	0	0.0004999	High	3.79583	High	70.72	1.13528e-06	0
Q5ZL58	Uncharacterized protein OS=Gallus gallus GN=SNRPD3 PE=2 SV=1 - [Q5ZL58_CHICK]	7.94	1	1	1	2	3.72542	7.94	1	1	39.1	7.94	1	1	126	13.9073	10.3159
	Sequence	# PSMs	# Proteins	# Protein Groups	Protein Group Accessions	Modifications	MH+ [Da]	q-Value	PEP	A2	XCorr A2	A4	IonScore A4	Exp Value A4	# Missed Cleavages
	VAQLEQVYIR	2	1	1	Q5ZL58		1218.68	0	9.667e-06	High	3.72542	High	39.1	0.00172238	0
Q5ZL72	60 kDa heat shock protein, mitochondrial OS=Gallus gallus GN=HSPD1 PE=1 SV=1 - [CH60_CHICK]	3.66	1	2	2	3	3.07295	1.57	1	1	80.2066	3.66	2	2	573	60.9344	5.87158
	Sequence	# PSMs	# Proteins	# Protein Groups	Protein Group Accessions	Modifications	MH+ [Da]	q-Value	PEP	A2	XCorr A2	A4	IonScore A4	Exp Value A4	# Missed Cleavages
	LSDGVAVLK	2	1	1	Q5ZL72		901.533	0	0.01119	High	3.07295	High	45.86	0.000313896	0
	TVIIEQSWGSPK	1	1	1	Q5ZL72		1344.71	0.002	0.01972			High	58.6	2.02226e-05	0
Q5ZLB3	Uncharacterized protein OS=Gallus gallus GN=RCJMB04_6o1 PE=2 SV=1 - [Q5ZLB3_CHICK]	6.25	1	1	1	2	6.45121	6.25	1	1	111.77	6.25	1	1	368	38.143	9.36377
	Sequence	# PSMs	# Proteins	# Protein Groups	Protein Group Accessions	Modifications	MH+ [Da]	q-Value	PEP	A2	XCorr A2	A4	IonScore A4	Exp Value A4	# Missed Cleavages
	SSGPYGGGGYGSSSGGGSYGGGR	2	1	1	Q5ZLB3		1967.81	0	1.104e-15	High	6.45121	High	111.77	1.76297e-11	0
Q5ZLP8	Insulin-like growth factor 2 mRNA-binding protein 3 OS=Gallus gallus GN=IGF2BP3 PE=2 SV=1 - [IF2B3_CHICK]	2.23	2	1	1	2	3.61845	2.23	1	1	60.29	2.23	1	1	584	64.3327	8.93896
	Sequence	# PSMs	# Proteins	# Protein Groups	Protein Group Accessions	Modifications	MH+ [Da]	q-Value	PEP	A2	XCorr A2	A4	IonScore A4	Exp Value A4	# Missed Cleavages
	DQTPDENDQVVVK	2	2	1	Q5ZLP8		1486.7	0	0.0003488	High	3.61845	High	60.29	1.41246e-05	0
Q5ZLW7	Uncharacterized protein OS=Gallus gallus GN=LUC7L2 PE=2 SV=1 - [Q5ZLW7_CHICK]	12.06	1	3	3	6	14.0574	12.06	3	3	162.514	12.06	3	3	398	47.2041	10.1255
	Sequence	# PSMs	# Proteins	# Protein Groups	Protein Group Accessions	Modifications	MH+ [Da]	q-Value	PEP	A2	XCorr A2	A4	IonScore A4	Exp Value A4	# Missed Cleavages
	LAETQEEISAEVAAK	2	1	1	Q5ZLW7		1588.8	0	6.919e-06	High	5.30749	High	88.87	2.35438e-08	0
	VEQLGADGNVEESQKVMDEVEK	2	1	1	Q5ZLW7		2433.14	0	2.155e-11	High	4.45447	High	56.48	3.76717e-05	1
	AMLDQLMGTSR	2	1	1	Q5ZLW7		1222.59	0	7.43e-10	High	4.29548	High	62.23	1.20281e-05	0
Q5ZLX5	Zinc finger Ran-binding domain-containing protein 2 OS=Gallus gallus GN=ZRANB2 PE=2 SV=1 - [ZRAB2_CHICK]	11.08	1	2	2	4	8.08608	11.08	2	2	46.2	11.08	2	2	334	37.8403	10.0229
	Sequence	# PSMs	# Proteins	# Protein Groups	Protein Group Accessions	Modifications	MH+ [Da]	q-Value	PEP	A2	XCorr A2	A4	IonScore A4	Exp Value A4	# Missed Cleavages
	EVEDKESEGEDEEDEDGDLSK	2	1	1	Q5ZLX5		2382.94	0	8.018e-09	High	4.67966	High	46.2	3.47831e-05	1
	YKLDEDEDEDDADLSK	2	1	1	Q5ZLX5		1899.79	0	0.001934	High	3.40642	High	14.35	0.145077	1
Q5ZLZ0	Uncharacterized protein OS=Gallus gallus GN=RCJMB04_4e21 PE=2 SV=1 - [Q5ZLZ0_CHICK]	3.58	2	1	1	2	3.94626	3.58	1	1	35.66	3.58	1	1	335	37.3972	9.21729
	Sequence	# PSMs	# Proteins	# Protein Groups	Protein Group Accessions	Modifications	MH+ [Da]	q-Value	PEP	A2	XCorr A2	A4	IonScore A4	Exp Value A4	# Missed Cleavages
	IQTQPGYANTLR	2	2	1	Q5ZLZ0		1361.71	0	0.001097	High	3.94626	High	35.66	0.00448212	0
Q5ZM36	Eukaryotic initiation factor 4A-III OS=Gallus gallus GN=EIF4A3 PE=2 SV=1 - [IF4A3_CHICK]	2.67	1	1	1	2	3.80254	2.67	1	1	24.86	2.67	1	1	412	46.7861	6.72705
	Sequence	# PSMs	# Proteins	# Protein Groups	Protein Group Accessions	Modifications	MH+ [Da]	q-Value	PEP	A2	XCorr A2	A4	IonScore A4	Exp Value A4	# Missed Cleavages
	ETQALILAPTR	2	1	1	Q5ZM36		1212.69	0.005	0.07875	High	3.80254	High	24.86	0.015023	0
Q5ZM62	Uncharacterized protein OS=Gallus gallus GN=ABCF2 PE=2 SV=1 - [Q5ZM62_CHICK]	3.53	1	2	2	3	3.54982	1.77	1	1	40.46	3.53	2	2	623	71.1986	7.35693
	Sequence	# PSMs	# Proteins	# Protein Groups	Protein Group Accessions	Modifications	MH+ [Da]	q-Value	PEP	A2	XCorr A2	A4	IonScore A4	Exp Value A4	# Missed Cleavages
	VALVGPNGAGK	1	1	1	Q5ZM62	N7(Deamidated)	983.55	0.002	0.02157			High	40.46	0.000593668	0
	YYTGNYDQYVK	2	1	1	Q5ZM62		1413.63	0.004	0.01291	High	3.54982	High	20.48	0.0676	0
Q5ZM66	Uncharacterized protein OS=Gallus gallus GN=RCJMB04_2p17 PE=2 SV=1 - [Q5ZM66_CHICK]	20.87	2	2	2	3	4.4217	13.04	1	1	75.249	20.87	2	2	115	13.0231	11.0044
	Sequence	# PSMs	# Proteins	# Protein Groups	Protein Group Accessions	Modifications	MH+ [Da]	q-Value	PEP	A2	XCorr A2	A4	IonScore A4	Exp Value A4	# Missed Cleavages
	DISEASVFDSYVLPK	2	2	1	Q5ZM66		1669.82	0	0.000317	High	4.4217	High	61.73	1.20857e-05	0
	NIVEAAAVR	1	2	1	Q5ZM66		942.535	0	0.0005471			High	37.5	0.00221396	0
Q5ZM95	Uncharacterized protein OS=Gallus gallus GN=RCJMB04_2m14 PE=2 SV=1 - [Q5ZM95_CHICK]	6.71	4	2	2	4	10.79	6.71	2	2	101.39	6.71	2	2	492	53.6013	5.94775
	Sequence	# PSMs	# Proteins	# Protein Groups	Protein Group Accessions	Modifications	MH+ [Da]	q-Value	PEP	A2	XCorr A2	A4	IonScore A4	Exp Value A4	# Missed Cleavages
	STGEAFVQFASQEIAEK	2	4	1	Q5ZM95		1841.89	0	7.371e-14	High	5.92859	High	71.43	1.15831e-06	0
	HTGPNSPDTANDGFVR	2	4	1	Q5ZM95		1684.76	0	5.223e-10	High	4.86144	High	53.56	3.59052e-05	0
Q5ZMD1	14-3-3 protein theta OS=Gallus gallus GN=YWHAQ PE=1 SV=1 - [1433T_CHICK]	9.8	10	2	2	4	9.31785	9.8	2	2	121.094	9.8	2	2	245	27.7647	4.77979
	Sequence	# PSMs	# Proteins	# Protein Groups	Protein Group Accessions	Modifications	MH+ [Da]	q-Value	PEP	A2	XCorr A2	A4	IonScore A4	Exp Value A4	# Missed Cleavages
	AVTEQGAELSNEER	2	2	1	Q5ZMD1		1532.72	0	8.929e-07	High	5.33075	High	93.32	5.98278e-09	0
	DSTLIMQLLR	2	9	1	Q5ZMD1		1189.66	0	0.0005145	High	3.98711	High	51.66	0.000102351	0
Q5ZME1	Uncharacterized protein OS=Gallus gallus GN=HNRNPA2B1 PE=2 SV=1 - [Q5ZME1_CHICK]	14.33	1	3	3	6	11.7614	14.33	3	3	83.6295	14.33	3	3	349	36.9624	8.646
	Sequence	# PSMs	# Proteins	# Protein Groups	Protein Group Accessions	Modifications	MH+ [Da]	q-Value	PEP	A2	XCorr A2	A4	IonScore A4	Exp Value A4	# Missed Cleavages
	GGGGNFGPGPGSNFR	2	1	1	Q5ZME1		1377.63	0	0.0005882	High	4.1467	High	17.62	0.209308	0
	NMGGPYGGGNYGPGGSGGSGGYGGR	2	1	1	Q5ZME1		2189.89	0	4.917e-10	High	3.96869	High	67.29	4.29267e-07	0
	GGNFGFGDAR	2	1	1	Q5ZME1		997.447	0.002	0.0365	High	3.64605	High	36.18	0.002434	0
Q5ZMG3	T-complex protein 1 subunit delta (Fragment) OS=Gallus gallus GN=RCJMB04_2c6 PE=2 SV=1 - [Q5ZMG3_CHICK]	5.7	2	1	1	2	3.93077	5.7	1	1	64.93	5.7	1	1	228	24.3015	6.354
	Sequence	# PSMs	# Proteins	# Protein Groups	Protein Group Accessions	Modifications	MH+ [Da]	q-Value	PEP	A2	XCorr A2	A4	IonScore A4	Exp Value A4	# Missed Cleavages
	VIDPSTASSVDLR	2	2	1	Q5ZMG3		1359.71	0	9.398e-10	High	3.93077	High	64.93	5.72032e-06	0
Q5ZMG9	Uncharacterized protein OS=Gallus gallus GN=TCP1 PE=2 SV=1 - [Q5ZMG9_CHICK]	1.43	1	1	1	1	2.85479	1.43	1	1		0			558	60.4286	5.88428
	Sequence	# PSMs	# Proteins	# Protein Groups	Protein Group Accessions	Modifications	MH+ [Da]	q-Value	PEP	A2	XCorr A2	A4	IonScore A4	Exp Value A4	# Missed Cleavages
	TSASIILR	1	1	1	Q5ZMG9		860.517	0.007	0.02944	High	2.85479				0
Q5ZMK3	Uncharacterized protein OS=Gallus gallus GN=SCCPDH PE=2 SV=1 - [Q5ZMK3_CHICK]	5.99	2	2	2	3	8.36455	5.99	2	2	56.69	3	1	1	434	46.8252	9.01221
	Sequence	# PSMs	# Proteins	# Protein Groups	Protein Group Accessions	Modifications	MH+ [Da]	q-Value	PEP	A2	XCorr A2	A4	IonScore A4	Exp Value A4	# Missed Cleavages
	SAVYGLADQDNLK	2	2	1	Q5ZMK3		1393.69	0	6.494e-09	High	4.54489	High	56.69	4.57507e-05	0
	EGGVYSPGAAFSK	1	1	1	Q5ZMK3		1269.61	0.006	0.01557	High	3.81966				0
Q5ZMK4	Putative uncharacterized protein OS=Gallus gallus GN=RCJMB04_1m9 PE=2 SV=1 - [Q5ZMK4_CHICK]	7.23	2	2	2	4	11.3802	7.23	2	2	62.1843	7.23	2	2	636	71.6697	10.3745
	Sequence	# PSMs	# Proteins	# Protein Groups	Protein Group Accessions	Modifications	MH+ [Da]	q-Value	PEP	A2	XCorr A2	A4	IonScore A4	Exp Value A4	# Missed Cleavages
	ASQAAGDNQGDDSKEQPFSGAAAQDAK	2	2	1	Q5ZMK4		2664.18	0	1.099e-07	High	7.5515	High	56.33	2.11856e-05	1
	MDSFDEDLARPSGILAQER	2	2	1	Q5ZMK4		2150.01	0	0.001383	High	3.82874	High	26.96	0.0334278	0
Q6EE30	Eukaryotic translation elongation factor 1 OS=Gallus gallus PE=2 SV=1 - [Q6EE30_CHICK]	2.29	1	1	1	2	3.10614	2.29	1	1	39.52	2.29	1	1	436	49.8098	6.55127
	Sequence	# PSMs	# Proteins	# Protein Groups	Protein Group Accessions	Modifications	MH+ [Da]	q-Value	PEP	A2	XCorr A2	A4	IonScore A4	Exp Value A4	# Missed Cleavages
	SPFVLDEFKR	2	1	1	Q6EE30		1237.65	0	0.0007475	High	3.10614	High	39.52	0.00177023	1
Q6EE31	T-complex protein 1 subunit theta OS=Gallus gallus GN=CCT8 PE=1 SV=3 - [TCPQ_CHICK]	5.29	2	2	2	4	7.77261	5.29	2	2	97.0528	5.29	2	2	548	59.4462	5.52881
	Sequence	# PSMs	# Proteins	# Protein Groups	Protein Group Accessions	Modifications	MH+ [Da]	q-Value	PEP	A2	XCorr A2	A4	IonScore A4	Exp Value A4	# Missed Cleavages
	AIADSGANVVVTGGK	2	2	1	Q6EE31		1358.72	0	2.185e-06	High	4.92672	High	81.62	1.2258e-07	0
	LVPGGGATEIELAK	2	2	1	Q6EE31		1354.75	0.004	0.01192	High	2.84589	High	37.19	0.001356	0
Q6EE39	Ribosomal protein L19 (Fragment) OS=Gallus gallus PE=2 SV=1 - [Q6EE39_CHICK]	10.34	3	2	2	4	12.0323	10.34	2	2	119.097	10.34	2	2	174	20.7537	11.561
	Sequence	# PSMs	# Proteins	# Protein Groups	Protein Group Accessions	Modifications	MH+ [Da]	q-Value	PEP	A2	XCorr A2	A4	IonScore A4	Exp Value A4	# Missed Cleavages
	VWLDPNETNEIANANSR	2	3	1	Q6EE39		1942.92	0	8.436e-06	High	6.28431	High	91.07	1.27796e-08	0
	KVWLDPNETNEIANANSR	2	3	1	Q6EE39		2071.02	0	5.49e-06	High	5.74803	High	52.1	0.000111295	1
Q6EE57	40S ribosomal protein S8 (Fragment) OS=Gallus gallus PE=2 SV=1 - [Q6EE57_CHICK]	20.63	2	3	3	6	13.2195	20.63	3	3	120.506	20.63	3	3	189	21.8268	10.1694
	Sequence	# PSMs	# Proteins	# Protein Groups	Protein Group Accessions	Modifications	MH+ [Da]	q-Value	PEP	A2	XCorr A2	A4	IonScore A4	Exp Value A4	# Missed Cleavages
	IIDVVYNASNNELVR	2	2	1	Q6EE57		1718.9	0	3.897e-13	High	5.54729	High	68.4	2.14648e-06	0
	IASILEEQFQQGK	2	2	1	Q6EE57		1490.78	0	0.009656	High	4.38751	High	45.84	0.00040656	0
	LTPEEEEILNK	2	2	1	Q6EE57		1314.68	0	8.114e-06	High	3.28473	High	47.56	0.000221866	0
Q6EE59	Ribosomal protein L4 (Fragment) OS=Gallus gallus PE=2 SV=1 - [Q6EE59_CHICK]	14.64	2	3	3	5	7.42386	6.79	2	2	64.2533	14.64	3	3	280	31.7541	10.9751
	Sequence	# PSMs	# Proteins	# Protein Groups	Protein Group Accessions	Modifications	MH+ [Da]	q-Value	PEP	A2	XCorr A2	A4	IonScore A4	Exp Value A4	# Missed Cleavages
	KLDDLYGTWR	2	2	1	Q6EE59		1266.64	0	0.002174	High	3.72028	High	54.55	5.29635e-05	1
	QPYAVSELAGHQTSAESWGTGR	1	2	1	Q6EE59		2332.09	0	1.406e-05			High	29.79	0.0147985	0
	SDYNLPMHK	2	2	1	Q6EE59		1104.51	0.007	0.08465	High	3.70358	High	28.98	0.0170107	0
Q6EE60	Ribosomal protein L18 (Fragment) OS=Gallus gallus PE=2 SV=1 - [Q6EE60_CHICK]	23.49	1	3	3	6	13.6969	23.49	3	3	120.578	23.49	3	3	166	18.8376	11.8394
	Sequence	# PSMs	# Proteins	# Protein Groups	Protein Group Accessions	Modifications	MH+ [Da]	q-Value	PEP	A2	XCorr A2	A4	IonScore A4	Exp Value A4	# Missed Cleavages
	AGGSVLTFDQLAMAAPK	2	1	1	Q6EE60		1676.87	0	0.004447	High	5.69622	High	64.05	7.83165e-06	0
	TAVVVGTVTDDVR	2	1	1	Q6EE60		1331.71	0	8.685e-05	High	4.60057	High	49.47	0.000268891	0
	GTVLLSGPR	2	1	1	Q6EE60		899.529	0.002	0.01742	High	3.40012	High	50.8	6.03029e-05	0
Q6ITC7	40S ribosomal protein S13 OS=Gallus gallus GN=RPS13 PE=2 SV=3 - [RS13_CHICK]	15.89	1	2	2	4	5.33446	15.89	2	2	51.4438	15.89	2	2	151	17.2117	10.5356
	Sequence	# PSMs	# Proteins	# Protein Groups	Protein Group Accessions	Modifications	MH+ [Da]	q-Value	PEP	A2	XCorr A2	A4	IonScore A4	Exp Value A4	# Missed Cleavages
	GLTPSQIGVILR	2	1	1	Q6ITC7		1253.76	0	0.000355	High	2.80744	High	33.11	0.00102617	0
	LTSDDVKEQIYK	2	1	1	Q6ITC7		1438.74	0	0.007427	High	2.52702	High	37.95	0.00211628	1
Q6R2T1	PS1D OS=Gallus gallus GN=ZCCHC17 PE=2 SV=1 - [Q6R2T1_CHICK]	9.21	1	1	1	2	6.05212	9.21	1	1	42.47	9.21	1	1	239	26.7648	9.48096
	Sequence	# PSMs	# Proteins	# Protein Groups	Protein Group Accessions	Modifications	MH+ [Da]	q-Value	PEP	A2	XCorr A2	A4	IonScore A4	Exp Value A4	# Missed Cleavages
	VVNQGTGKDLDPNNVSLDQDER	2	1	1	Q6R2T1		2413.15	0	3.41e-13	High	6.05212	High	42.47	0.0009711	1
Q8UWG7	60S ribosomal protein L6 OS=Gallus gallus GN=RPL6 PE=2 SV=1 - [Q8UWG7_CHICK]	21.14	1	7	7	14	19.5563	18.46	6	7	128.776	20.81	6	7	298	33.9024	10.6675
	Sequence	# PSMs	# Proteins	# Protein Groups	Protein Group Accessions	Modifications	MH+ [Da]	q-Value	PEP	A2	XCorr A2	A4	IonScore A4	Exp Value A4	# Missed Cleavages
	ASITPGTVLILLTGR	2	1	1	Q8UWG7		1511.91	0	2.272e-07	High	4.15943	High	57.65	1.97559e-06	0
	STFSLSNGVYPHK	4	1	1	Q8UWG7	N7(Deamidated)	1437.7	0	0.006719	High	3.98915	High	28.53	0.0252506	0
	YYPTEDVPR	2	1	1	Q8UWG7		1139.53	0	0.009664	High	2.26725	High	32	0.00668815	0
	AVDSQILAR	2	1	1	Q8UWG7		972.545	0.002	0.03748	High	3.61196	High	51.1	0.000164176	0
	FVIATSTK	1	1	1	Q8UWG7		866.497	0.002	0.0124			High	36.94	0.000859783	0
	HLTDAYFK	2	1	1	Q8UWG7		994.496	0.007	0.1038	High	2.83481	High	16.31	0.349656	0
	YYPTEDVPRK	1	1	1	Q8UWG7		1267.63	0.007	0.02004	High	1.89813				1
Q90593	78 kDa glucose-regulated protein OS=Gallus gallus GN=HSPA5 PE=1 SV=1 - [GRP78_CHICK]	7.98	1	4	4	7	12.0799	6.13	3	3	112.93	7.98	4	4	652	71.9743	5.22412
	Sequence	# PSMs	# Proteins	# Protein Groups	Protein Group Accessions	Modifications	MH+ [Da]	q-Value	PEP	A2	XCorr A2	A4	IonScore A4	Exp Value A4	# Missed Cleavages
	NGRVEIIANDQGNR	2	1	1	Q90593	N1(Deamidated)	1556.77	0	6.977e-05	High	4.98274	High	35.75	0.00448332	1
	DAGTIAGLNVMR	2	1	1	Q90593		1217.63	0	1.639e-08	High	3.74482	High	46.11	0.000609817	0
	ITPSYVAFTPEGER	2	1	1	Q90593		1566.78	0	0.001569	High	3.35236	High	44.32	0.000676786	0
	TWNDPSVQQDIK	1	1	1	Q90593		1430.69	0.002	0.01479			High	50.5	0.000127895	0
Q90631	Kinectin OS=Gallus gallus GN=KTN1 PE=1 SV=1 - [KTN1_CHICK]	0.88	2	1	1	1	2.39824	0.88	1	1					1364	155.881	5.89697
	Sequence	# PSMs	# Proteins	# Protein Groups	Protein Group Accessions	Modifications	MH+ [Da]	q-Value	PEP	A2	XCorr A2	A4	IonScore A4	Exp Value A4	# Missed Cleavages
	SVLAETEGILQR	1	2	1	Q90631		1315.72	0.007	0.04024	High	2.39824				0
Q98SE2	U2snRNP auxiliary factor small subunit OS=Gallus gallus GN=U2AF1 PE=2 SV=1 - [Q98SE2_CHICK]	7.59	1	1	1	3	4.82538	7.59	1	1	31.15	7.59	1	2	237	27.6834	8.80713
	Sequence	# PSMs	# Proteins	# Protein Groups	Protein Group Accessions	Modifications	MH+ [Da]	q-Value	PEP	A2	XCorr A2	A4	IonScore A4	Exp Value A4	# Missed Cleavages
	WFNGQPIHAELSPVTDFR	3	1	1	Q98SE2	N3(Deamidated)	2115.03	0	7.819e-06	High	4.82538	High	31.15	0.012201	0
Q98TF9	Ribosomal protein L14 (Fragment) OS=Gallus gallus GN=RPL14 PE=2 SV=1 - [Q98TF9_CHICK]	9.16	2	1	1	2	5.05656	9.16	1	1	80.76	9.16	1	1	131	15.4684	10.5503
	Sequence	# PSMs	# Proteins	# Protein Groups	Protein Group Accessions	Modifications	MH+ [Da]	q-Value	PEP	A2	XCorr A2	A4	IonScore A4	Exp Value A4	# Missed Cleavages
	LVAIVDVIDQNR	2	2	1	Q98TF9		1354.76	0	5.003e-07	High	5.05656	High	80.76	5.79227e-08	0
Q9DEA3	Proliferating cell nuclear antigen OS=Gallus gallus GN=PCNA PE=1 SV=1 - [PCNA_CHICK]	12.21	1	2	2	4	8.50535	12.21	2	2	64.69	12.21	2	2	262	28.8694	4.71631
	Sequence	# PSMs	# Proteins	# Protein Groups	Protein Group Accessions	Modifications	MH+ [Da]	q-Value	PEP	A2	XCorr A2	A4	IonScore A4	Exp Value A4	# Missed Cleavages
	AEDNADTLALVFEAPNQEK	2	1	1	Q9DEA3		2074.99	0	0.005112	High	4.29653	High	20.1	0.150006	0
	FSANGELGNGNIK	2	1	1	Q9DEA3	N4(Deamidated); N9(Deamidated)	1322.62	0	0.006187	High	4.20882	High	64.69	5.65476e-06	0
Q9PTD6	Ribosomal protein S6 (Fragment) OS=Gallus gallus PE=2 SV=1 - [Q9PTD6_CHICK]	12.55	3	3	3	4	6.46959	7.69	2	2	60.3764	9.31	2	2	247	28.4058	10.8286
	Sequence	# PSMs	# Proteins	# Protein Groups	Protein Group Accessions	Modifications	MH+ [Da]	q-Value	PEP	A2	XCorr A2	A4	IonScore A4	Exp Value A4	# Missed Cleavages
	LFNLSKEDDVR	2	3	1	Q9PTD6		1335.69	0	2.509e-05	High	3.02251	High	31.7	0.0136907	1
	DIPGLTDTTVPR	1	3	1	Q9PTD6		1284.68	0	1.455e-06			High	52.99	4.52108e-05	0
	LIEVDDER	1	3	1	Q9PTD6		988.491	0.006	0.0142	High	3.44708				0
Q9W6V0	Hyperion protein, 419 kD isoform OS=Gallus gallus GN=hyperion PE=2 SV=1 - [Q9W6V0_CHICK]	0.91	2	2	2	2	9.38159	0.91	2	2					3616	418.743	5.05908
	Sequence	# PSMs	# Proteins	# Protein Groups	Protein Group Accessions	Modifications	MH+ [Da]	q-Value	PEP	A2	XCorr A2	A4	IonScore A4	Exp Value A4	# Missed Cleavages
	TPSHNQNETTWDTPNER	1	2	1	Q9W6V0		2026.89	0	3.717e-05	High	4.77343				0
	FIELEQEKNAELMDLR	1	2	1	Q9W6V0		1977.99	0.007	0.03518	High	4.60816				1
Q9YHD2	Nuclear calmodulin-binding protein (Fragment) OS=Gallus gallus GN=URP PE=2 SV=1 - [Q9YHD2_CHICK]	3.57	1	2	2	4	5.08138	1.98	1	1	143.657	3.57	2	3	757	84.1273	4.71631
	Sequence	# PSMs	# Proteins	# Protein Groups	Protein Group Accessions	Modifications	MH+ [Da]	q-Value	PEP	A2	XCorr A2	A4	IonScore A4	Exp Value A4	# Missed Cleavages
	SQLGEDEFSYGYDGR	2	1	1	Q9YHD2		1722.72	0	0.0001176	High	5.08138	High	113.67	1.91144e-11	0
	TRGPEVEELDAK	2	1	1	Q9YHD2		1343.68	0.002	0.02997			High	43.25	0.000799626	1
R4GGJ0	Uncharacterized protein OS=Gallus gallus GN=RPS16 PE=3 SV=1 - [R4GGJ0_CHICK]	12.33	1	2	2	3	2.76748	6.85	1	1	56.4586	12.33	2	2	146	16.4031	10.2134
	Sequence	# PSMs	# Proteins	# Protein Groups	Protein Group Accessions	Modifications	MH+ [Da]	q-Value	PEP	A2	XCorr A2	A4	IonScore A4	Exp Value A4	# Missed Cleavages
	LLEPVLLLGK	2	1	1	R4GGJ0		1094.71	0	5.085e-05	High	2.76748	High	41.87	6.4859e-05	0
	TLLVADPR	1	1	1	R4GGJ0		884.518	0.007	0.09677			High	31	0.00381278	0
R4GH03	Uncharacterized protein OS=Gallus gallus GN=EPRS PE=3 SV=1 - [R4GH03_CHICK]	1.22	3	2	2	4	7.12049	1.22	2	2	61.3602	1.22	2	2	1559	175.264	7.81104
	Sequence	# PSMs	# Proteins	# Protein Groups	Protein Group Accessions	Modifications	MH+ [Da]	q-Value	PEP	A2	XCorr A2	A4	IonScore A4	Exp Value A4	# Missed Cleavages
	YAEQLIQEGK	2	3	1	R4GH03		1178.6	0	2.825e-06	High	3.87523	High	57.63	2.99433e-05	0
	ITWLAETPR	2	3	1	R4GH03		1086.59	0	0.0002611	High	3.24526	High	25.33	0.0385412	0
R4GID9	Uncharacterized protein OS=Gallus gallus GN=CCT3 PE=4 SV=1 - [R4GID9_CHICK]	7.28	1	1	1	2	3.89426	7.28	1	1	69.67	7.28	1	1	151	16.1724	6.93213
	Sequence	# PSMs	# Proteins	# Protein Groups	Protein Group Accessions	Modifications	MH+ [Da]	q-Value	PEP	A2	XCorr A2	A4	IonScore A4	Exp Value A4	# Missed Cleavages
	AVAQALEVIPR	2	1	1	R4GID9		1166.69	0	0.0005654	High	3.89426	High	69.67	3.50658e-07	0
R4GIM2	Uncharacterized protein (Fragment) OS=Gallus gallus GN=100858533 PE=4 SV=1 - [R4GIM2_CHICK]	6.78	1	1	1	2	2.80799	6.78	1	1	38.32	6.78	1	1	118	13.4256	11.4878
	Sequence	# PSMs	# Proteins	# Protein Groups	Protein Group Accessions	Modifications	MH+ [Da]	q-Value	PEP	A2	XCorr A2	A4	IonScore A4	Exp Value A4	# Missed Cleavages
	AFLIEEQK	2	1	1	R4GIM2		977.527	0	0.002361	High	2.80799	High	38.32	0.00192137	0
R4GJI5	Uncharacterized protein OS=Gallus gallus GN=Gga.12343 PE=3 SV=1 - [R4GJI5_CHICK]	9.4	1	1	1	2	3.74388	9.4	1	1	41.55	9.4	1	1	117	12.1892	8.08936
	Sequence	# PSMs	# Proteins	# Protein Groups	Protein Group Accessions	Modifications	MH+ [Da]	q-Value	PEP	A2	XCorr A2	A4	IonScore A4	Exp Value A4	# Missed Cleavages
	QAVLASLDDPR	2	1	1	R4GJI5		1184.62	0	2.702e-05	High	3.74388	High	41.55	0.000811817	0
R4GL23	Uncharacterized protein OS=Gallus gallus GN=CHTOP PE=4 SV=1 - [R4GL23_CHICK]	5.24	1	1	1	2	4.60463	5.24	1	1	71.2	5.24	1	1	248	26.2659	12.2349
	Sequence	# PSMs	# Proteins	# Protein Groups	Protein Group Accessions	Modifications	MH+ [Da]	q-Value	PEP	A2	XCorr A2	A4	IonScore A4	Exp Value A4	# Missed Cleavages
	EQLDNQLDAYMSK	2	1	1	R4GL23		1554.71	0	6.093e-05	High	4.60463	High	71.2	7.96506e-07	0
R4GM10	Fructose-bisphosphate aldolase OS=Gallus gallus GN=ALDOC PE=3 SV=1 - [R4GM10_CHICK]	13.46	2	4	4	6	10.5733	10.16	3	3	135.76	9.62	3	3	364	39.336	6.63916
	Sequence	# PSMs	# Proteins	# Protein Groups	Protein Group Accessions	Modifications	MH+ [Da]	q-Value	PEP	A2	XCorr A2	A4	IonScore A4	Exp Value A4	# Missed Cleavages
	GILAADESVGSMAK	2	1	1	R4GM10		1348.67	0	1.393e-06	High	5.01855	High	80.64	1.66986e-07	0
	QILFSADSR	2	1	1	R4GM10		1036.54	0	0.0007886	High	3.12633	High	37.74	0.0025829	0
	DNANAATEEFVK	1	2	1	R4GM10		1308.6	0	2.998e-06			High	60.34	1.28533e-05	0
	LNQIGVENTEENRR	1	1	1	R4GM10		1671.84	0.007	0.01919	High	2.42843				1
R9PXN1	Eukaryotic initiation factor 4A-II OS=Gallus gallus GN=EIF4A2 PE=3 SV=1 - [R9PXN1_CHICK]	9.74	2	3	3	6	13.9864	9.74	3	3	184.468	9.74	3	3	380	43.5235	5.47803
	Sequence	# PSMs	# Proteins	# Protein Groups	Protein Group Accessions	Modifications	MH+ [Da]	q-Value	PEP	A2	XCorr A2	A4	IonScore A4	Exp Value A4	# Missed Cleavages
	GYDVIAQAQSGTGK	2	2	1	R9PXN1		1394.69	0	1.355e-14	High	5.48973	High	102.42	1.27447e-09	0
	MFVLDEADEMLSR	2	2	1	R9PXN1		1555.71	0	3.848e-13	High	4.95788	High	83.24	8.51264e-08	0
	VLITTDLLAR	2	2	1	R9PXN1		1114.68	0	3.548e-07	High	3.53883	High	46.59	0.000100869	0
Z4YJB8	Destrin (Fragment) OS=Gallus gallus GN=DSTN PE=4 SV=1 - [Z4YJB8_CHICK]	6.71	2	1	1	2	3.69552	6.71	1	1	41.61	6.71	1	1	164	18.3884	7.91357
	Sequence	# PSMs	# Proteins	# Protein Groups	Protein Group Accessions	Modifications	MH+ [Da]	q-Value	PEP	A2	XCorr A2	A4	IonScore A4	Exp Value A4	# Missed Cleavages
	YALYDASFETK	2	2	1	Z4YJB8		1307.61	0	0.009186	High	3.69552	High	41.61	0.00104916	0

## Sheet: WT_3
Accession	Description	ΣCoverage	Σ# Proteins	Σ# Unique Peptides	Σ# Peptides	Σ# PSMs	Score SEQUEST	Coverage SEQUEST	# Peptides SEQUEST	# PSM SEQUEST	Score MASCOT	Coverage MASCOT	# Peptides MASCOT	# PSM MASCOT	# AAs	MW [kDa]	calc. pI
F1NJ08	Vimentin OS=Gallus gallus GN=VIM PE=3 SV=1 - [F1NJ08_CHICK]	62.61	12	26	26	439	692.089	60	24	249	2409.56	61.96	25	190	460	53.1827	5.21143
	Sequence	# PSMs	# Proteins	# Protein Groups	Protein Group Accessions	Modifications	MH+ [Da]	q-Value	PEP	A2	XCorr A2	A4	IonScore A4	Exp Value A4	# Missed Cleavages
	ELQAQLQEQHIQIDMDVSKPDLTAALR	213	3	1	F1NJ08		3090.57	0	1.67e-13	High	7.3365	High	74.03	4.21065e-07	0
	LHDEEIRELQAQLQEQHIQIDMDVSKPDLTAALR	20	3	1	F1NJ08		3983.04	0	6.02e-06	High	6.31856	High	45.9	0.000251899	1
	EMEENFAVEAANYQDTIGR	2	3	1	F1NJ08		2186.97	0	1.856e-05	High	6.24933	High	83.3	3.99914e-08	0
	MHDAVDFTLADAINTEFK	4	3	1	F1NJ08	M1(Oxidation)	2053.95	0	5.32e-09	High	6.05907	High	52.54	8.97069e-05	0
	MHDAVDFTLADAINTEFK	72	3	1	F1NJ08		2037.95	0	2.522e-09	High	5.94705	High	64.35	5.05013e-06	0
	MHDAVDFTLADAINTEFK	3	3	1	F1NJ08	N14(Deamidated)	2038.94	0	7.527e-12	High	5.02416	High	44.5	0.000454161	0
	LQEEMLQREEAESTLQSFR	2	2	1	F1NJ08		2324.12	0	1.567e-06	High	4.98742	High	37.47	0.00319623	1
	KVESLQEEIVFLK	2	2	1	F1NJ08		1561.88	0	1.556e-05	High	4.52071	High	94.5	1.66762e-09	1
	MALDIEIATYR	16	3	1	F1NJ08		1295.66	0	0.0003749	High	4.4573	High	75.73	4.73122e-07	0
	LHDEEIRELQAQLQEQHIQIDMDVSKPDLTAALR	7	3	1	F1NJ08	Q14(Deamidated)	3984.01	0	7.885e-05	High	4.395	High	18.33	0.132203	1
	ELQAQLQEQHIQIDMDVSKPDLTAALR	16	3	1	F1NJ08	Q9(Deamidated)	3091.6	0	0.0002672	High	4.22754	High	38	0.00171961	0
	FADLSEAANR	4	3	1	F1NJ08		1093.53	0	1.567e-05	High	4.21176	High	50.54	0.000153214	0
	LHDEEIRELQAQLQEQHIQIDMDVSKPDLTAALR	4	3	1	F1NJ08	M22(Oxidation)	3999.03	0	0.005893	High	3.97771	High	10.93	0.508558	1
	NLQEAEEWYK	4	3	1	F1NJ08		1309.61	0	7.266e-07	High	3.96222	High	50.17	0.000134626	0
	ILLAELEQLKGK	4	3	1	F1NJ08		1354.83	0	1.922e-05	High	3.76885	High	49.47	1.92065e-05	1
	VEVERDNLADDIMR	3	3	1	F1NJ08		1674.81	0	1.184e-08	High	3.76366	High	36.91	0.00404353	1
	INMPIPTFASLNLR	2	3	1	F1NJ08		1586.87	0	6.515e-05	High	3.72864	High	42.37	0.000576532	0
	FADLSEAANRNNDALR	5	3	1	F1NJ08	N12(Deamidated)	1777.85	0	5.683e-05	High	3.71774	High	45.77	0.000411842	1
	ILLAELEQLK	6	3	1	F1NJ08		1169.71	0	7.43e-05	High	3.71114	High	55.17	8.51448e-06	0
	LGDLYEEEMR	4	3	1	F1NJ08		1254.57	0	1.41e-08	High	3.61413	High	54.16	3.62603e-05	0
	MHDAVDFTLADAINTEFKANR	1	3	1	F1NJ08	N14(Deamidated)	2380.12	0	0.001255	High	3.6061				1
	TNEKVELQELNDR	4	6	1	F1NJ08		1587.8	0	0.001928	High	3.53944	High	36.68	0.00358688	1
	NLQEAEEWYKSK	2	3	1	F1NJ08		1524.73	0	0.0003133	High	3.48579	High	35.21	0.00513718	1
	MALDIEIATYRK	22	3	1	F1NJ08		1423.76	0	6.444e-06	High	3.38393	High	41.36	0.000705549	1
	FANYIDKVR	2	3	1	F1NJ08		1125.6	0	0.003638	High	3.08659	High	39.72	0.00175455	1
	FADLSEAANRNNDALR	2	3	1	F1NJ08		1776.86	0	0.0004	High	3.05689	High	27.77	0.0249828	1
	DGQVINETSQHHDDLE	2	3	1	F1NJ08		1836.8	0	0.005036	High	2.90615	High	33.53	0.00295	0
	VEVERDNLADDIMR	2	3	1	F1NJ08	M13(Oxidation)	1690.8	0	0.006953	High	2.78665	High	16.02	0.43506	1
	YVSASPGGVYATK	2	2	1	F1NJ08		1299.66	0	0.01363	High	2.60198	High	15.13	0.452681	0
	ETNIESQPIVDTHSKR	2	3	1	F1NJ08		1853.93	0	0.0008486	High	1.78033	High	28.28	0.0234778	1
	YSLGSALRPSSAR	2	3	1	F1NJ08		1364.73	0.004	0.07585	High	2.43507	High	20.56	0.106801	0
	EYQDLLNVK	1	11	1	F1NJ08		1121.58	0.004	0.05214			High	31.82	0.00835225	0
	HLREYQDLLNVK	1	9	1	F1NJ08		1527.83	0.004	0.02597			High	16.74	0.273269	1
	MHDAVDFTLADAINTEFKANR	1	3	1	F1NJ08		2379.14	0.005	0.07416	High	2.48363				1
P02263	Histone H2A-IV OS=Gallus gallus PE=1 SV=2 - [H2A4_CHICK]	32.56	8	2	4	7	10.3972	32.56	4	4	77.665	27.13	3	3	129	13.9319	10.9019
	Sequence	# PSMs	# Proteins	# Protein Groups	Protein Group Accessions	Modifications	MH+ [Da]	q-Value	PEP	A2	XCorr A2	A4	IonScore A4	Exp Value A4	# Missed Cleavages
	VTIAQGGVLPNIQAVLLPK	2	3	1	P02263		1931.17	0	3.877e-05	High	2.97122	High	45.18	3.0267e-05	0
	AGLQFPVGR	2	11	2	F2Z4M5;P02263		944.53	0	2.515e-05	High	2.90294	High	39.44	0.00139359	0
	HLQLAIR	2	9	2	F2Z4M5;P02263		850.525	0	0.006939	High	2.01802	High	27.2	0.00400147	0
	HLQLAIRNDEELNK	1	5	1	P02263		1692.9	0.003	0.03293	High	2.50498				1
P0C1H3	Histone H2B 1/2/3/4/6 OS=Gallus gallus GN=H2B-I PE=1 SV=2 - [H2B1_CHICK]	26.98	8	3	3	6	6.99342	19.84	2	2	119.91	26.98	3	4	126	13.9136	10.272
	Sequence	# PSMs	# Proteins	# Protein Groups	Protein Group Accessions	Modifications	MH+ [Da]	q-Value	PEP	A2	XCorr A2	A4	IonScore A4	Exp Value A4	# Missed Cleavages
	KESYSIYVYK	2	7	1	P0C1H3		1279.66	0	0.0001846	High	3.6449	High	49.81	0.000208422	1
	AMGIMNSFVNDIFER	2	4	1	P0C1H3		1743.82	0	4.921e-05	High	3.34853	High	64.83	4.78479e-06	0
	LLLPGELAK	2	5	1	P0C1H3		953.602	0.004	0.0567			High	32.65	0.000541963	0
H9NDQ3	Glyceraldehyde-3-phosphate dehydrogenase (Fragment) OS=Gallus gallus GN=GAPDH PE=2 SV=1 - [H9NDQ3_CHICK]	23.86	3	1	1	2	5.3485	23.86	1	1	36.2	23.86	1	1	88	9.67686	6.27783
	Sequence	# PSMs	# Proteins	# Protein Groups	Protein Group Accessions	Modifications	MH+ [Da]	q-Value	PEP	A2	XCorr A2	A4	IonScore A4	Exp Value A4	# Missed Cleavages
	WADAGAEYVVESTGVFTTMEK	2	3	1	H9NDQ3		2291.05	0	9.255e-06	High	5.3485	High	36.2	0.00309449	0
F2Z4M5	Histone H2A OS=Gallus gallus GN=H2AFV PE=3 SV=2 - [F2Z4M5_CHICK]	23.01	6	1	3	8	8.32442	23.01	3	4	80.4375	23.01	3	4	113	12.0126	10.6089
	Sequence	# PSMs	# Proteins	# Protein Groups	Protein Group Accessions	Modifications	MH+ [Da]	q-Value	PEP	A2	XCorr A2	A4	IonScore A4	Exp Value A4	# Missed Cleavages
	HLQLAIRGDEELDSLIK	4	3	1	F2Z4M5		1950.06	0	6.249e-06	High	3.40346	High	41.91	0.000708586	1
	AGLQFPVGR	2	11	2	F2Z4M5;P02263		944.53	0	2.515e-05	High	2.90294	High	39.44	0.00139359	0
	HLQLAIR	2	9	2	F2Z4M5;P02263		850.525	0	0.006939	High	2.01802	High	27.2	0.00400147	0
E1BSJ2	40S ribosomal protein S21 OS=Gallus gallus GN=RPS21 PE=3 SV=2 - [E1BSJ2_CHICK]	21.69	1	1	1	2	5.42753	21.69	1	2					83	9.11263	8.49951
	Sequence	# PSMs	# Proteins	# Protein Groups	Protein Group Accessions	Modifications	MH+ [Da]	q-Value	PEP	A2	XCorr A2	A4	IonScore A4	Exp Value A4	# Missed Cleavages
	DHASIQINISEVDKVTGR	2	1	1	E1BSJ2		1982.03	0	0.00983	High	2.71601				1
F2Z4M7	60S ribosomal protein L37a (Fragment) OS=Gallus gallus GN=RPL37A PE=3 SV=1 - [F2Z4M7_CHICK]	19.78	2	1	1	2	5.64515	19.78	1	1	64.57	19.78	1	1	91	10.1094	10.3599
	Sequence	# PSMs	# Proteins	# Protein Groups	Protein Group Accessions	Modifications	MH+ [Da]	q-Value	PEP	A2	XCorr A2	A4	IonScore A4	Exp Value A4	# Missed Cleavages
	TVAGGAWTYNTTSAVTVK	2	2	1	F2Z4M7		1826.93	0	1.199e-11	High	5.64515	High	64.57	4.95779e-06	0
P60706	Actin, cytoplasmic 1 OS=Gallus gallus GN=ACTB PE=1 SV=1 - [ACTB_CHICK]	16	13	5	5	9	18.3253	13.07	4	4	148.032	16	5	5	375	41.7097	5.47803
	Sequence	# PSMs	# Proteins	# Protein Groups	Protein Group Accessions	Modifications	MH+ [Da]	q-Value	PEP	A2	XCorr A2	A4	IonScore A4	Exp Value A4	# Missed Cleavages
	DLYANTVLSGGTTMYPGIADR	2	3	1	P60706		2215.07	0	1.34e-06	High	5.74814	High	66.12	3.71401e-06	0
	KDLYANTVLSGGTTMYPGIADR	2	3	1	P60706		2343.16	0	0.0008025	High	5.53086	High	46.58	0.000383527	1
	SYELPDGQVITIGNER	2	9	1	P60706		1790.89	0	1.471e-05	High	4.05221	High	50.46	0.00017945	0
	IWHHTFYNELR	2	9	1	P60706		1515.75	0	6.823e-05	High	2.99408	High	32.83	0.00701007	0
	EITALAPSTMK	1	9	1	P60706		1161.62	0	0.01081			High	27.25	0.0303268	0
P09244	Tubulin beta-7 chain OS=Gallus gallus PE=2 SV=1 - [TBB7_CHICK]	13.51	7	1	4	7	12.4971	13.51	4	4	92.9971	7.43	3	3	444	49.639	4.89404
	Sequence	# PSMs	# Proteins	# Protein Groups	Protein Group Accessions	Modifications	MH+ [Da]	q-Value	PEP	A2	XCorr A2	A4	IonScore A4	Exp Value A4	# Missed Cleavages
	LHFFMPGFAPLTSR	2	7	2	P09244;F1NYB1		1620.84	0	0.006259	High	3.41039	High	17.58	0.332579	0
	FWEVISDEHGIDPTGTYHGDSDLQLDR	1	1	1	P09244		3102.41	0	0.001562	High	3.32592				0
	YLTVAAVFR	2	4	2	P09244;F1NYB1		1039.59	0	0.0001202	High	3.08841	High	42.35	0.000334709	0
	ISEQFTAMFR	2	9	2	P09244;F1NYB1		1229.6	0	1.297e-07	High	2.67242	High	73.24	6.80537e-07	0
F1NYB1	Uncharacterized protein OS=Gallus gallus GN=TUBB4B PE=3 SV=2 - [F1NYB1_CHICK]	13.48	8	1	4	7	9.17122	13.48	4	4	92.9971	7.42	3	3	445	49.829	4.85596
	Sequence	# PSMs	# Proteins	# Protein Groups	Protein Group Accessions	Modifications	MH+ [Da]	q-Value	PEP	A2	XCorr A2	A4	IonScore A4	Exp Value A4	# Missed Cleavages
	LHFFMPGFAPLTSR	2	7	2	P09244;F1NYB1		1620.84	0	0.006259	High	3.41039	High	17.58	0.332579	0
	YLTVAAVFR	2	4	2	P09244;F1NYB1		1039.59	0	0.0001202	High	3.08841	High	42.35	0.000334709	0
	ISEQFTAMFR	2	9	2	P09244;F1NYB1		1229.6	0	1.297e-07	High	2.67242	High	73.24	6.80537e-07	0
	FWEVISDEHGIDPTGTYHGDSDLQLER	1	2	1	F1NYB1		3116.42	0	0.01714	High	2.17785				0
F1NXW3	Uncharacterized protein (Fragment) OS=Gallus gallus GN=RPS15A PE=3 SV=2 - [F1NXW3_CHICK]	13.16	1	1	1	2	3.79513	13.16	1	1	47.44	13.16	1	1	152	17.3252	9.78857
	Sequence	# PSMs	# Proteins	# Protein Groups	Protein Group Accessions	Modifications	MH+ [Da]	q-Value	PEP	A2	XCorr A2	A4	IonScore A4	Exp Value A4	# Missed Cleavages
	QFGYIVLTTSAGIMDHEEAR	2	1	1	F1NXW3		2238.09	0	5.729e-05	High	3.79513	High	47.44	0.000320937	0
F1NKR8	Major vault protein OS=Gallus gallus GN=MVP PE=4 SV=2 - [F1NKR8_CHICK]	12.72	3	6	6	11	24.6999	12.72	6	6	194.756	10.6	5	5	849	93.723	5.45264
	Sequence	# PSMs	# Proteins	# Protein Groups	Protein Group Accessions	Modifications	MH+ [Da]	q-Value	PEP	A2	XCorr A2	A4	IonScore A4	Exp Value A4	# Missed Cleavages
	SVQLAIEIATNSQEAAAR	2	2	1	F1NKR8		1871.98	0	2.234e-08	High	6.09982	High	66.19	3.24589e-06	0
	GPTGAVLFDGAGQAQLR	2	3	1	F1NKR8		1657.86	0	5.15e-13	High	5.34615	High	65.4	4.31163e-06	0
	QALALAENEGIYVR	2	2	1	F1NKR8		1546.82	0	1.606e-13	High	4.31207	High	82.1	8.63233e-08	0
	ELLELEALSAAVESAGAAR	2	2	1	F1NKR8		1900	0	0.0001172	High	3.53102	High	40.67	0.0010413	0
	LQLQLAYNWHFEVPEDPK	1	2	1	F1NKR8		2227.12	0	0.0003649	High	2.99708				0
	FVPNGLVVTSVDIQSVEPVDQR	2	2	1	F1NKR8	N4(Deamidated)	2399.24	0	0.008638	High	2.41379	High	15.9	0.254469	0
Q5F3D2	Uncharacterized protein OS=Gallus gallus GN=HNRNPH3 PE=2 SV=1 - [Q5F3D2_CHICK]	12.28	1	2	2	3	7.72215	12.28	2	2	65.58	6.14	1	1	342	36.633	7.12256
	Sequence	# PSMs	# Proteins	# Protein Groups	Protein Group Accessions	Modifications	MH+ [Da]	q-Value	PEP	A2	XCorr A2	A4	IonScore A4	Exp Value A4	# Missed Cleavages
	YIELFLNSTAGGGSGMGGYGR	2	1	1	Q5F3D2		2106.99	0	8.244e-10	High	4.95992	High	65.58	4.75914e-06	0
	ATGEADVEFVTHEDAVAAMSK	1	1	1	Q5F3D2		2177.99	0.003	0.02023	High	2.76223				0
P09643	Tubulin alpha-4 chain (Fragment) OS=Gallus gallus PE=3 SV=1 - [TBA4_CHICK]	10.87	9	1	2	4	7.68709	10.87	2	2	123.594	10.87	2	2	322	35.9125	4.88135
	Sequence	# PSMs	# Proteins	# Protein Groups	Protein Group Accessions	Modifications	MH+ [Da]	q-Value	PEP	A2	XCorr A2	A4	IonScore A4	Exp Value A4	# Missed Cleavages
	FDGALNVDLTEFQTNLVPYPR	2	8	3	P02552;P09643;F1N9J7		2409.21	0	9.301e-09	High	3.85356	High	46.55	0.000367374	0
	LISQIVSSITASLR	2	7	1	P09643		1487.88	0	1.215e-14	High	3.83353	High	98.23	3.90817e-10	0
Q9W7I8	Gag protein (Fragment) OS=Gallus gallus GN=gag PE=4 SV=1 - [Q9W7I8_CHICK]	10.64	33	1	1	2	2.01346	10.64	1	1	39.39	10.64	1	1	94	9.98121	8.85107
	Sequence	# PSMs	# Proteins	# Protein Groups	Protein Group Accessions	Modifications	MH+ [Da]	q-Value	PEP	A2	XCorr A2	A4	IonScore A4	Exp Value A4	# Missed Cleavages
	TWGLVLGALK	2	33	1	Q9W7I8		1057.64	0	0.004321	High	2.01346	High	39.39	0.000845838	0
Q5ZKF5	S-phase kinase-associated protein 1 OS=Gallus gallus GN=SKP1 PE=2 SV=1 - [SKP1_CHICK]	10.43	1	1	1	1		0			0	10.43	1	1	163	18.6462	4.53857
	Sequence	# PSMs	# Proteins	# Protein Groups	Protein Group Accessions	Modifications	MH+ [Da]	q-Value	PEP	A2	XCorr A2	A4	IonScore A4	Exp Value A4	# Missed Cleavages
	LQSSDGEIFEVDVEIAK	1	1	1	Q5ZKF5		1878.93	0.004	0.02255			High	20.72	0.145723	0
H9KZP5	Uncharacterized protein OS=Gallus gallus PE=3 SV=2 - [H9KZP5_CHICK]	10.36	10	1	2	4	8.3999	10.36	2	2	106.13	10.36	2	2	222	23.8681	5.56689
	Sequence	# PSMs	# Proteins	# Protein Groups	Protein Group Accessions	Modifications	MH+ [Da]	q-Value	PEP	A2	XCorr A2	A4	IonScore A4	Exp Value A4	# Missed Cleavages
	LALDIEIATYR	2	12	2	H9KZP5;Q6PVZ5		1277.71	0	3.365e-09	High	4.31091	High	57.62	2.12767e-05	0
	NLDLDSIIAEVK	2	3	1	H9KZP5		1329.73	0	8.874e-06	High	4.08899	High	72.9	7.87242e-07	0
Q5ZM95	Uncharacterized protein OS=Gallus gallus GN=RCJMB04_2m14 PE=2 SV=1 - [Q5ZM95_CHICK]	9.76	4	2	2	4	5.89912	9.76	2	2	55.0502	9.76	2	2	492	53.6013	5.94775
	Sequence	# PSMs	# Proteins	# Protein Groups	Protein Group Accessions	Modifications	MH+ [Da]	q-Value	PEP	A2	XCorr A2	A4	IonScore A4	Exp Value A4	# Missed Cleavages
	YVELFLNSTAGGTGGAYGSQMMGAMVK	2	4	1	Q5ZM95		2740.27	0	2.867e-08	High	3.07917	High	56.51	2.93715e-05	0
	VTGEADVEFATHEDAVAAMSK	2	4	1	Q5ZM95		2178	0	0.0007483	High	2.81995	High	17.64	0.260863	0
E1BS06	Uncharacterized protein OS=Gallus gallus GN=RPL23A PE=3 SV=2 - [E1BS06_CHICK]	9.68	1	1	1	3	3.51076	9.68	1	1	36.5079	9.68	1	2	155	17.6451	10.4478
	Sequence	# PSMs	# Proteins	# Protein Groups	Protein Group Accessions	Modifications	MH+ [Da]	q-Value	PEP	A2	XCorr A2	A4	IonScore A4	Exp Value A4	# Missed Cleavages
	KIEDNNTLVFIVDVK	3	1	1	E1BS06		1746.95	0	0.0002748	High	3.51076	High	31.05	0.0069886	1
F1NS91	Uncharacterized protein OS=Gallus gallus GN=RPL9 PE=4 SV=2 - [F1NS91_CHICK]	9.38	1	1	1	1	3.58814	9.38	1	1					192	21.8218	10.0815
	Sequence	# PSMs	# Proteins	# Protein Groups	Protein Group Accessions	Modifications	MH+ [Da]	q-Value	PEP	A2	XCorr A2	A4	IonScore A4	Exp Value A4	# Missed Cleavages
	FLDGIYVSEKGTVQQADE	1	1	1	F1NS91		1998.96	0	0.0002684	High	3.58814				1
F1N9J7	Uncharacterized protein OS=Gallus gallus GN=LOC425049 PE=3 SV=1 - [F1N9J7_CHICK]	9.11	3	1	2	4	8.79893	9.11	2	2	71.8826	9.11	2	2	450	50.0277	5.05908
	Sequence	# PSMs	# Proteins	# Protein Groups	Protein Group Accessions	Modifications	MH+ [Da]	q-Value	PEP	A2	XCorr A2	A4	IonScore A4	Exp Value A4	# Missed Cleavages
	TIGGGDDSFNTFFSETGAGK	2	1	1	F1N9J7		2007.89	0	1.459e-06	High	4.94537	High	49.57	0.000117032	0
	FDGALNVDLTEFQTNLVPYPR	2	8	3	P02552;P09643;F1N9J7		2409.21	0	9.301e-09	High	3.85356	High	46.55	0.000367374	0
E1C4N0	Uncharacterized protein OS=Gallus gallus GN=RPS10 PE=4 SV=2 - [E1C4N0_CHICK]	9.09	1	2	2	4	8.43641	9.09	2	2	81.04	9.09	2	2	165	18.8979	10.1548
	Sequence	# PSMs	# Proteins	# Protein Groups	Protein Group Accessions	Modifications	MH+ [Da]	q-Value	PEP	A2	XCorr A2	A4	IonScore A4	Exp Value A4	# Missed Cleavages
	AEAGAGAATEFQFR	2	1	1	E1C4N0		1425.67	0	9.646e-07	High	4.3139	High	45.62	0.000378337	0
	KAEAGAGAATEFQFR	2	1	1	E1C4N0		1553.77	0	1.879e-09	High	4.12251	High	53.42	9.32726e-05	1
E1BTG1	Uncharacterized protein OS=Gallus gallus GN=RPL12 PE=3 SV=2 - [E1BTG1_CHICK]	9.09	1	1	1	1	3.04054	9.09	1	1					165	17.7265	9.42236
	Sequence	# PSMs	# Proteins	# Protein Groups	Protein Group Accessions	Modifications	MH+ [Da]	q-Value	PEP	A2	XCorr A2	A4	IonScore A4	Exp Value A4	# Missed Cleavages
	HSGSVSFDEIVNIAR	1	1	1	E1BTG1		1630.82	0	0.0001152	High	3.04054				0
Q9PU50	ATP-citrate lyase (Fragment) OS=Gallus gallus GN=acl PE=2 SV=1 - [Q9PU50_CHICK]	8.82	3	1	1	1	2.77553	8.82	1	1					170	18.5266	9.12939
	Sequence	# PSMs	# Proteins	# Protein Groups	Protein Group Accessions	Modifications	MH+ [Da]	q-Value	PEP	A2	XCorr A2	A4	IonScore A4	Exp Value A4	# Missed Cleavages
	TIAIIAEGIPEALTR	1	3	1	Q9PU50		1567.91	0	3.379e-05	High	2.77553				0
P02552	Tubulin alpha-1 chain (Fragment) OS=Gallus gallus PE=1 SV=1 - [TBA1_CHICK]	8.74	3	1	2	4	7.78728	8.74	2	2	66.1946	8.74	2	2	412	45.8716	5.08447
	Sequence	# PSMs	# Proteins	# Protein Groups	Protein Group Accessions	Modifications	MH+ [Da]	q-Value	PEP	A2	XCorr A2	A4	IonScore A4	Exp Value A4	# Missed Cleavages
	AVFVDLEPTVIDEVR	2	1	1	P02552		1701.91	0	5.881e-05	High	3.93372	High	44.3	0.000477423	0
	FDGALNVDLTEFQTNLVPYPR	2	8	3	P02552;P09643;F1N9J7		2409.21	0	9.301e-09	High	3.85356	High	46.55	0.000367374	0
F1NFC6	Uncharacterized protein (Fragment) OS=Gallus gallus GN=RPS4X PE=3 SV=2 - [F1NFC6_CHICK]	8.02	2	1	1	2	0	8.02	1	1	0	8.02	1	1	262	29.445	10.1548
	Sequence	# PSMs	# Proteins	# Protein Groups	Protein Group Accessions	Modifications	MH+ [Da]	q-Value	PEP	A2	XCorr A2	A4	IonScore A4	Exp Value A4	# Missed Cleavages
	HWMLDKLTGVFAPRPSTGPHK	2	2	1	F1NFC6		2375.24	0	0.000848	High	2.05832	High	21.21	0.0715207	1
P11501	Heat shock protein HSP 90-alpha OS=Gallus gallus GN=HSP90AA1 PE=3 SV=3 - [HS90A_CHICK]	7.97	8	3	3	5	11.7178	7.97	3	3	116.26	6.46	2	2	728	84.0065	5.08447
	Sequence	# PSMs	# Proteins	# Protein Groups	Protein Group Accessions	Modifications	MH+ [Da]	q-Value	PEP	A2	XCorr A2	A4	IonScore A4	Exp Value A4	# Missed Cleavages
	DLVILLYETALLSSGFSLEDPQTHANR	2	2	1	P11501		3002.53	0	3.805e-08	High	5.79832	High	106.42	2.53118e-10	0
	HNDDEQYAWESSAGGSFTVR	2	8	1	P11501		2255.96	0	0.004966	High	3.47881	High	27.84	0.0083863	0
	HFSVEGQLEFR	1	3	1	P11501		1348.66	0.003	0.03852	High	2.4407				0
Q6EE60	Ribosomal protein L18 (Fragment) OS=Gallus gallus PE=2 SV=1 - [Q6EE60_CHICK]	7.83	1	1	1	2	4.14959	7.83	1	1	55.01	7.83	1	1	166	18.8376	11.8394
	Sequence	# PSMs	# Proteins	# Protein Groups	Protein Group Accessions	Modifications	MH+ [Da]	q-Value	PEP	A2	XCorr A2	A4	IonScore A4	Exp Value A4	# Missed Cleavages
	TAVVVGTVTDDVR	2	1	1	Q6EE60		1331.72	0	0.0007078	High	4.14959	High	55.01	7.54046e-05	0
P28684	Violet-sensitive opsin OS=Gallus gallus PE=1 SV=1 - [OPSV_CHICK]	7.78	1	1	1	4	0	7.78	1	4					347	38.6944	8.20654
	Sequence	# PSMs	# Proteins	# Protein Groups	Protein Group Accessions	Modifications	MH+ [Da]	q-Value	PEP	A2	XCorr A2	A4	IonScore A4	Exp Value A4	# Missed Cleavages
	MVVVMVGSFCLCYVPYAALAMYMVNNR	4	1	1	P28684	M21(Oxidation); N25(Deamidated)	3061.42	0.003	0.01761	High	0.467003				0
F1NVA4	Nucleophosmin (Fragment) OS=Gallus gallus GN=NPM1 PE=4 SV=2 - [F1NVA4_CHICK]	7.64	1	1	1	2	2.85752	7.64	1	1	31.4	7.64	1	1	275	30.3341	4.84326
	Sequence	# PSMs	# Proteins	# Protein Groups	Protein Group Accessions	Modifications	MH+ [Da]	q-Value	PEP	A2	XCorr A2	A4	IonScore A4	Exp Value A4	# Missed Cleavages
	MSVQPTVSLGGFEITPPVVLR	2	1	1	F1NVA4		2227.21	0	0.0002875	High	2.85752	High	31.4	0.0044915	0
F1NJF0	Uncharacterized protein (Fragment) OS=Gallus gallus GN=C1QBP PE=4 SV=2 - [F1NJF0_CHICK]	7.25	2	1	1	2	3.25095	7.25	1	1	58.09	7.25	1	1	207	23.5325	4.4751
	Sequence	# PSMs	# Proteins	# Protein Groups	Protein Group Accessions	Modifications	MH+ [Da]	q-Value	PEP	A2	XCorr A2	A4	IonScore A4	Exp Value A4	# Missed Cleavages
	VSGGWELEVHGTEAR	2	2	1	F1NJF0		1626.79	0	3.511e-10	High	3.25095	High	58.09	2.88744e-05	0
F1P336	Nucleolin OS=Gallus gallus GN=NCL PE=4 SV=2 - [F1P336_CHICK]	7.07	3	2	2	4	9.30679	7.07	2	2	55.2762	7.07	2	2	608	67.1742	4.76709
	Sequence	# PSMs	# Proteins	# Protein Groups	Protein Group Accessions	Modifications	MH+ [Da]	q-Value	PEP	A2	XCorr A2	A4	IonScore A4	Exp Value A4	# Missed Cleavages
	GLSEDTTEETLRESFEGSISAR	2	3	1	F1P336		2414.13	0	4.678e-10	High	6.13772	High	52.18	9.53412e-05	1
	TLIVNNLSYAASEETLQELFK	2	3	1	F1P336		2383.24	0	0.0007581	High	3.16907	High	27.29	0.0204369	0
P14105	Myosin-9 OS=Gallus gallus GN=MYH9 PE=2 SV=1 - [MYH9_CHICK]	6.99	5	9	9	15	31.7869	6.99	9	9	196.422	3.88	6	6	1959	226.363	5.56689
	Sequence	# PSMs	# Proteins	# Protein Groups	Protein Group Accessions	Modifications	MH+ [Da]	q-Value	PEP	A2	XCorr A2	A4	IonScore A4	Exp Value A4	# Missed Cleavages
	IAQLEEELEEEQGNTEIINDR	2	2	1	P14105		2472.17	0	2.23e-12	High	6.70959	High	69.21	1.89521e-06	0
	IVQLEEQLDMETK	2	2	1	P14105		1575.79	0	1.016e-05	High	5.16252	High	86.32	4.67858e-08	0
	SGFEAASLKEEVGDEAIVELAENGK	2	2	1	P14105	N23(Deamidated)	2593.25	0	0.005044	High	4.90031	High	32.67	0.00997692	1
	IAQLEEELEEEQGNTEIINDRLK	2	2	1	P14105		2713.34	0	3.453e-07	High	3.7579	High	42.97	0.000724189	1
	QISVLQQQAVEAR	2	2	1	P14105		1469.81	0	2.676e-06	High	3.29611	High	47.83	0.000173057	0
	LQVELDNVTGLLNQSDSK	1	2	1	P14105		1973.02	0	0.008389	High	1.96007				0
	IVQLEEQLDMETKER	2	2	1	P14105		1860.94	0	0.005336	High	1.79396	High	24.52	0.0559795	1
	DLGEELEALKTELEDTLDSTAAQQELR	1	2	1	P14105		3017.46	0.003	0.02094	High	3.62017				1
	QLLQANPILEAFGNAK	1	5	1	P14105		1726.95	0.005	0.06989	High	2.38019				0
Q6EE57	40S ribosomal protein S8 (Fragment) OS=Gallus gallus PE=2 SV=1 - [Q6EE57_CHICK]	6.88	2	1	1	1	2.68537	6.88	1	1					189	21.8268	10.1694
	Sequence	# PSMs	# Proteins	# Protein Groups	Protein Group Accessions	Modifications	MH+ [Da]	q-Value	PEP	A2	XCorr A2	A4	IonScore A4	Exp Value A4	# Missed Cleavages
	IASILEEQFQQGK	1	2	1	Q6EE57		1490.78	0.003	0.04502	High	2.68537				0
F1NW43	Pyruvate kinase OS=Gallus gallus GN=PKM PE=3 SV=2 - [F1NW43_CHICK]	5.85	2	2	2	3	4.10977	3.02	1	1	53.45	5.85	2	2	530	57.8368	7.86963
	Sequence	# PSMs	# Proteins	# Protein Groups	Protein Group Accessions	Modifications	MH+ [Da]	q-Value	PEP	A2	XCorr A2	A4	IonScore A4	Exp Value A4	# Missed Cleavages
	RFDEIMEASDGIMVAR	2	2	1	F1NW43		1839.87	0	3.988e-06	High	4.10977	High	53.45	8.81119e-05	1
	TGLIKGSGTAEVELK	1	2	1	F1NW43		1502.84	0.004	0.04575			High	14.14	0.22936	1
Q5ZKM2	Elongation factor 1-alpha OS=Gallus gallus GN=RCJMB04_10b5 PE=2 SV=1 - [Q5ZKM2_CHICK]	5.84	4	2	2	8	15.6862	5.84	2	4	77.4277	5.84	2	4	462	50.1071	9.01221
	Sequence	# PSMs	# Proteins	# Protein Groups	Protein Group Accessions	Modifications	MH+ [Da]	q-Value	PEP	A2	XCorr A2	A4	IonScore A4	Exp Value A4	# Missed Cleavages
	THINIVVIGHVDSGK	6	4	1	Q5ZKM2		1588.87	0	1.526e-09	High	4.6334	High	51.24	7.66655e-05	0
	EHALLAYTLGVK	2	3	1	Q5ZKM2		1314.74	0	0.00051	High	2.98849	High	25.59	0.0244311	0
E1C6Q1	Pachytene checkpoint protein 2 homolog OS=Gallus gallus GN=TRIP13 PE=3 SV=1 - [PCH2_CHICK]	5.56	1	1	1	2	3.9037	5.56	1	1	75.1	5.56	1	1	432	49.0487	6.30322
	Sequence	# PSMs	# Proteins	# Protein Groups	Protein Group Accessions	Modifications	MH+ [Da]	q-Value	PEP	A2	XCorr A2	A4	IonScore A4	Exp Value A4	# Missed Cleavages
	WTEFDDGFLNSNVQSVSIVDTELK	2	1	1	E1C6Q1		2743.29	0	6.019e-12	High	3.9037	High	75.1	4.32641e-07	0
E1BUS2	Uncharacterized protein OS=Gallus gallus GN=NOP58 PE=4 SV=2 - [E1BUS2_CHICK]	5.46	1	2	2	4	7.98342	5.46	2	2	77.41	5.46	2	2	549	61.6475	8.67529
	Sequence	# PSMs	# Proteins	# Protein Groups	Protein Group Accessions	Modifications	MH+ [Da]	q-Value	PEP	A2	XCorr A2	A4	IonScore A4	Exp Value A4	# Missed Cleavages
	MLVLFETAAGYAIFK	2	1	1	E1BUS2		1673.9	0	1.234e-11	High	4.44806	High	65.75	3.32591e-06	0
	KIQEVEEQEAGVAVK	2	1	1	E1BUS2		1656.88	0	0.001511	High	3.53536	High	30.16	0.0106021	1
P47826	60S acidic ribosomal protein P0 OS=Gallus gallus GN=RPLP0 PE=2 SV=1 - [RLA0_CHICK]	5.38	2	1	1	1	2.92289	5.38	1	1					316	34.2638	5.98584
	Sequence	# PSMs	# Proteins	# Protein Groups	Protein Group Accessions	Modifications	MH+ [Da]	q-Value	PEP	A2	XCorr A2	A4	IonScore A4	Exp Value A4	# Missed Cleavages
	VLAVAVETDYTFPLAEK	1	2	1	P47826		1865.99	0	0.002408	High	2.92289				0
E1BRM8	Uncharacterized protein OS=Gallus gallus GN=EFR3B PE=4 SV=2 - [E1BRM8_CHICK]	4.74	1	1	1	3	0	4.74	1	3					781	88.3878	6.50732
	Sequence	# PSMs	# Proteins	# Protein Groups	Protein Group Accessions	Modifications	MH+ [Da]	q-Value	PEP	A2	XCorr A2	A4	IonScore A4	Exp Value A4	# Missed Cleavages
	LNQIFEITIRPPPSPSGTITAAYGQPQNHSIPVYEMK	3	1	1	E1BRM8	M36(Oxidation)	4111.09	0.003	0.03978	High	2.85178				0
Q5ZM91	cAMP-dependent protein kinase type I-alpha regulatory subunit OS=Gallus gallus GN=PRKAR1A PE=2 SV=1 - [KAP0_CHICK]	4.71	1	1	1	1	2.07549	4.71	1	1					382	43.3231	5.35107
	Sequence	# PSMs	# Proteins	# Protein Groups	Protein Group Accessions	Modifications	MH+ [Da]	q-Value	PEP	A2	XCorr A2	A4	IonScore A4	Exp Value A4	# Missed Cleavages
	GAISAEVYTEEDAASYVR	1	1	1	Q5ZM91		1930.9	0	0.01389	High	2.07549				0
Q5ZLG7	Uncharacterized protein OS=Gallus gallus GN=RCJMB04_6e4 PE=2 SV=1 - [Q5ZLG7_CHICK]	4.36	2	1	1	2	3.70151	4.36	1	1	46.91	4.36	1	1	298	32.7271	9.71533
	Sequence	# PSMs	# Proteins	# Protein Groups	Protein Group Accessions	Modifications	MH+ [Da]	q-Value	PEP	A2	XCorr A2	A4	IonScore A4	Exp Value A4	# Missed Cleavages
	DFLAGGVAAAISK	2	2	1	Q5ZLG7		1219.67	0	3.935e-06	High	3.70151	High	46.91	0.000392131	0
F2Z4L5	60S ribosomal protein L7a (Fragment) OS=Gallus gallus GN=RPL7A PE=4 SV=1 - [F2Z4L5_CHICK]	4.15	2	1	1	2	3.14792	4.15	1	1	44.91	4.15	1	1	265	29.8499	10.5063
	Sequence	# PSMs	# Proteins	# Protein Groups	Protein Group Accessions	Modifications	MH+ [Da]	q-Value	PEP	A2	XCorr A2	A4	IonScore A4	Exp Value A4	# Missed Cleavages
	NFGIGQDIQPK	2	2	1	F2Z4L5		1216.63	0	0.001271	High	3.14792	High	44.91	0.000711883	0
Q6PVZ5	Type II alpha-keratin IIA OS=Gallus gallus GN=KRT5 PE=2 SV=1 - [Q6PVZ5_CHICK]	3.84	8	1	2	4	7.74071	3.84	2	2	84.2252	3.84	2	2	599	62.4231	8.36768
	Sequence	# PSMs	# Proteins	# Protein Groups	Protein Group Accessions	Modifications	MH+ [Da]	q-Value	PEP	A2	XCorr A2	A4	IonScore A4	Exp Value A4	# Missed Cleavages
	LALDIEIATYR	2	12	2	H9KZP5;Q6PVZ5		1277.71	0	3.365e-09	High	4.31091	High	57.62	2.12767e-05	0
	SLDLNSIIAEVK	2	1	1	Q6PVZ5	N5(Deamidated)	1302.72	0	1.676e-05	High	3.42981	High	50.47	0.00010814	0
Q5ZMG9	Uncharacterized protein OS=Gallus gallus GN=TCP1 PE=2 SV=1 - [Q5ZMG9_CHICK]	3.76	1	1	1	2	6.23293	3.76	1	1	109.51	3.76	1	1	558	60.4286	5.88428
	Sequence	# PSMs	# Proteins	# Protein Groups	Protein Group Accessions	Modifications	MH+ [Da]	q-Value	PEP	A2	XCorr A2	A4	IonScore A4	Exp Value A4	# Missed Cleavages
	IIGIDGDFFANMVVDAAMAVK	2	1	1	Q5ZMG9		2197.09	0	2.63532e-19	High	6.23293	High	109.51	1.75192e-10	0
R9PXN1	Eukaryotic initiation factor 4A-II OS=Gallus gallus GN=EIF4A2 PE=3 SV=1 - [R9PXN1_CHICK]	3.42	2	1	1	2	3.97848	3.42	1	1	28.8	3.42	1	1	380	43.5235	5.47803
	Sequence	# PSMs	# Proteins	# Protein Groups	Protein Group Accessions	Modifications	MH+ [Da]	q-Value	PEP	A2	XCorr A2	A4	IonScore A4	Exp Value A4	# Missed Cleavages
	MFVLDEADEMLSR	2	2	1	R9PXN1		1555.71	0	0.0007497	High	3.97848	High	28.8	0.0228058	0
Q5ZI60	Coronin OS=Gallus gallus GN=CORO1C PE=2 SV=1 - [Q5ZI60_CHICK]	3.38	1	1	1	2	3.55223	3.38	1	1	66.02	3.38	1	1	474	53.1741	6.66846
	Sequence	# PSMs	# Proteins	# Protein Groups	Protein Group Accessions	Modifications	MH+ [Da]	q-Value	PEP	A2	XCorr A2	A4	IonScore A4	Exp Value A4	# Missed Cleavages
	AIFLADGNIFTTGFSR	2	1	1	Q5ZI60		1729.89	0	1.135e-08	High	3.55223	High	66.02	3.86303e-06	0
Q90593	78 kDa glucose-regulated protein OS=Gallus gallus GN=HSPA5 PE=1 SV=1 - [GRP78_CHICK]	2.76	1	1	1	2	4.46188	2.76	1	1	46.46	2.76	1	1	652	71.9743	5.22412
	Sequence	# PSMs	# Proteins	# Protein Groups	Protein Group Accessions	Modifications	MH+ [Da]	q-Value	PEP	A2	XCorr A2	A4	IonScore A4	Exp Value A4	# Missed Cleavages
	IEIESFFEGEDFSETLTR	2	1	1	Q90593		2149	0	1.046e-07	High	4.46188	High	46.46	0.000332137	0
F1NZ86	Stress-70 protein, mitochondrial OS=Gallus gallus GN=HSPA9 PE=3 SV=1 - [F1NZ86_CHICK]	2.52	2	1	1	2	5.732	2.52	1	1	46.17	2.52	1	1	675	73.1168	6.43018
	Sequence	# PSMs	# Proteins	# Protein Groups	Protein Group Accessions	Modifications	MH+ [Da]	q-Value	PEP	A2	XCorr A2	A4	IonScore A4	Exp Value A4	# Missed Cleavages
	SQVFSTAADGQTQVEIK	2	2	1	F1NZ86		1808.9	0	4.552e-06	High	5.732	High	46.17	0.000460145	0
Q5ZL72	60 kDa heat shock protein, mitochondrial OS=Gallus gallus GN=HSPD1 PE=1 SV=1 - [CH60_CHICK]	2.09	1	1	1	1	3.55487	2.09	1	1		0			573	60.9344	5.87158
	Sequence	# PSMs	# Proteins	# Protein Groups	Protein Group Accessions	Modifications	MH+ [Da]	q-Value	PEP	A2	XCorr A2	A4	IonScore A4	Exp Value A4	# Missed Cleavages
	NAGVEGSLIVEK	1	1	1	Q5ZL72		1215.66	0	0.0136	High	3.55487				0
Q5F491	Uncharacterized protein OS=Gallus gallus GN=RCJMB04_2a4 PE=2 SV=1 - [Q5F491_CHICK]	2	2	1	1	1	3.26903	2	1	1					651	72.0046	6.99072
	Sequence	# PSMs	# Proteins	# Protein Groups	Protein Group Accessions	Modifications	MH+ [Da]	q-Value	PEP	A2	XCorr A2	A4	IonScore A4	Exp Value A4	# Missed Cleavages
	DFLDEYIFLAVGR	1	2	1	Q5F491		1557.79	0	0.008586	High	3.26903				0
E1BTX8	Caldesmon OS=Gallus gallus GN=CAD PE=3 SV=2 - [E1BTX8_CHICK]	1.8	1	2	2	4	8.79146	1.8	2	2	46.798	1.8	2	2	1836	200.735	6.30322
	Sequence	# PSMs	# Proteins	# Protein Groups	Protein Group Accessions	Modifications	MH+ [Da]	q-Value	PEP	A2	XCorr A2	A4	IonScore A4	Exp Value A4	# Missed Cleavages
	VMAVDWHFEEADSTEAGAR	2	1	1	E1BTX8		2120.93	0	2.742e-08	High	6.02158	High	42.69	0.000481751	0
	QVALAVLSTELAVR	2	1	1	E1BTX8		1469.87	0	0.0001761	High	2.76988	High	24.47	0.01179	0
F1NPT1	Uncharacterized protein (Fragment) OS=Gallus gallus GN=TOP1 PE=4 SV=1 - [F1NPT1_CHICK]	1.74	3	1	1	2	4.41189	1.74	1	1	60.9	1.74	1	1	747	88.6109	9.40771
	Sequence	# PSMs	# Proteins	# Protein Groups	Protein Group Accessions	Modifications	MH+ [Da]	q-Value	PEP	A2	XCorr A2	A4	IonScore A4	Exp Value A4	# Missed Cleavages
	TYNASITLQQQLK	2	3	1	F1NPT1		1507.81	0	1.297e-05	High	4.41189	High	60.9	8.04702e-06	0

## Sheet: CEP215TAP_1
Accession	Description	ΣCoverage	Σ# Proteins	Σ# Unique Peptides	Σ# Peptides	Σ# PSMs	Score SEQUEST	Coverage SEQUEST	# Peptides SEQUEST	# PSM SEQUEST	Score MASCOT	Coverage MASCOT	# Peptides MASCOT	# PSM MASCOT	# AAs	MW [kDa]	calc. pI
A0A023PTR9	Kinesin-like protein OS=Gallus gallus PE=3 SV=1 - [A0A023PTR9_CHICK]	22.51	5	13	13	28	55.7701	22.51	13	15	482.715	20.58	11	13	622	68.9469	9.23193
	Sequence	# PSMs	# Proteins	# Protein Groups	Protein Group Accessions	Modifications	MH+ [Da]	q-Value	PEP	A2	XCorr A2	A4	IonScore A4	Exp Value A4	# Missed Cleavages
	ETQSINTSLSSLGLVIMALAK	4	4	1	A0A023PTR9		2176.19	0	3.607e-11	High	5.49777	High	89.23	4.53715e-09	0
	MLMFVNISPLEENFSESLNSLR	4	3	1	A0A023PTR9		2570.26	0	1.128e-07	High	5.40364	High	86.94	3.03453e-08	0
	APLWALSVPAAPEPGPPRK	2	2	1	A0A023PTR9		1954.09	0	0.0001581	High	5.01758	High	37.77	0.000818834	1
	AVLAQSDSEVAELR	2	4	1	A0A023PTR9		1487.77	0	4.298e-07	High	4.91824	High	85.6	4.44808e-08	0
	QVFQGAQELAEK	2	3	1	A0A023PTR9		1347.69	0	1.819e-05	High	4.29807	High	55.46	6.59915e-05	0
	APLWALSVPAAPEPGPPR	2	2	1	A0A023PTR9		1825.99	0	9.012e-09	High	4.01856	High	77.57	1.6711e-07	0
	QVFQGAQELAEKGWQYR	1	1	1	A0A023PTR9		2038.01	0	0.007113	High	3.50618				1
	RVPVASEDEVLR	2	3	1	A0A023PTR9		1369.74	0	0.0009523	High	3.24785	High	22.37	0.066924	1
	LRETQSINTSLSSLGLVIMALAK	2	4	1	A0A023PTR9		2445.37	0	4.89e-07	High	3.03165	High	55.68	6.6247e-06	1
	TYTMEGPDALDPERR	2	3	1	A0A023PTR9		1750.8	0	0.007085	High	2.81126	High	13.93	0.532017	1
	ETQSINTSLSSLGLVIMALAKK	2	4	1	A0A023PTR9		2304.28	0	0.006139	High	1.97224	High	11.33	0.191414	1
	VSTLSTELEK	2	4	1	A0A023PTR9		1106.59	0.001	0.009916	High	2.94905	High	25.38	0.0478062	0
	YDFSFDR	1	2	1	A0A023PTR9		949.404	0.003	0.05668	High	1.9441				0
A2IAR9	Cyclin dependent kinase 2 OS=Gallus gallus GN=CDK2 PE=2 SV=1 - [A2IAR9_CHICK]	16.78	2	2	3	6	11.0681	16.78	3	3	141.184	16.78	3	3	298	33.711	8.99756
	Sequence	# PSMs	# Proteins	# Protein Groups	Protein Group Accessions	Modifications	MH+ [Da]	q-Value	PEP	A2	XCorr A2	A4	IonScore A4	Exp Value A4	# Missed Cleavages
	ALFPGDSEIDQLFR	2	1	1	A2IAR9		1607.81	0	3.268e-07	High	3.90687	High	84	8.95741e-08	0
	IGEGTYGVVYK	2	4	2	F1NBD7;A2IAR9		1185.61	0	2.416e-05	High	3.89365	High	72.55	8.78329e-07	0
	TLGTPDEAAWPGVTALPDYKPSFPK	2	1	1	A2IAR9		2658.34	0	0.0002763	High	3.26755	High	30.32	0.0128197	0
A2T4P0	TATA-box binding protein alternative transcript cTBP2 (Fragment) OS=Gallus gallus GN=TBP PE=2 SV=1 - [A2T4P0_CHICK]	18.52	4	1	1	1	3.95889	18.52	1	1					81	9.2401	9.43701
	Sequence	# PSMs	# Proteins	# Protein Groups	Protein Group Accessions	Modifications	MH+ [Da]	q-Value	PEP	A2	XCorr A2	A4	IonScore A4	Exp Value A4	# Missed Cleavages
	AEIYEAFENIYPILK	1	4	1	A2T4P0		1812.94	0	6.882e-05	High	3.95889				0
A7UEA7	5-aminoimidazole ribonucleotide/carboxylase-5-aminoimidazole-4-N-succinocarboxamide ribonucleotide synthetase OS=Gallus gallus GN=AS PE=2 SV=1 - [A7UEA7_CHICK]	7.98	3	2	2	4	10.3356	7.98	2	2	95.31	7.98	2	2	426	47.1532	8.20654
	Sequence	# PSMs	# Proteins	# Protein Groups	Protein Group Accessions	Modifications	MH+ [Da]	q-Value	PEP	A2	XCorr A2	A4	IonScore A4	Exp Value A4	# Missed Cleavages
	EIVLADVIDNDSWR	2	3	1	A7UEA7		1644.82	0	1.308e-08	High	5.95137	High	74.44	6.72731e-07	0
	IKAEYEGDGIPTVFVAVAGR	2	3	1	A7UEA7		2092.11	0	4.903e-05	High	4.38422	High	39.37	0.00116189	1
B0I564	Fanconi anemia complementation group I OS=Gallus gallus GN=FANCI PE=2 SV=1 - [B0I564_CHICK]	1.57	2	1	1	2	3.00187	1.57	1	1	44.75	1.57	1	1	1338	149.195	6.37939
	Sequence	# PSMs	# Proteins	# Protein Groups	Protein Group Accessions	Modifications	MH+ [Da]	q-Value	PEP	A2	XCorr A2	A4	IonScore A4	Exp Value A4	# Missed Cleavages
	VTETFDNLSFLPIDTVQGLLR	2	2	1	B0I564		2378.26	0	1.012e-05	High	3.00187	High	44.75	0.000214378	0
B5AAV6	Heat shock protein 108 OS=Gallus gallus PE=2 SV=1 - [B5AAV6_CHICK]	5.57	4	3	3	6	11.2649	5.57	3	3	83.7	5.57	3	3	790	91.1591	5.05908
	Sequence	# PSMs	# Proteins	# Protein Groups	Protein Group Accessions	Modifications	MH+ [Da]	q-Value	PEP	A2	XCorr A2	A4	IonScore A4	Exp Value A4	# Missed Cleavages
	NMLHVTDTGIGMTKEELIK	2	4	1	B5AAV6		2130.09	0	1.989e-08	High	5.39391	High	59.78	1.6621e-05	1
	SILFVPNSAPR	2	4	1	B5AAV6		1200.67	0	6.306e-05	High	3.59528	High	40.42	0.000907821	0
	ELISNASDALDKIR	2	6	1	B5AAV6		1544.83	0	0.005228	High	2.27571	High	13.93	0.542132	1
B6ZLK1	FACT complex subunit SSRP1 OS=Gallus gallus GN=SSRP1 PE=2 SV=1 - [B6ZLK1_CHICK]	4.96	2	2	2	4	6.76438	4.96	2	2	102.035	4.96	2	2	706	80.0449	6.87354
	Sequence	# PSMs	# Proteins	# Protein Groups	Protein Group Accessions	Modifications	MH+ [Da]	q-Value	PEP	A2	XCorr A2	A4	IonScore A4	Exp Value A4	# Missed Cleavages
	FDEISFVNFAR	2	2	1	B6ZLK1		1344.66	0	2.294e-06	High	4.09916	High	61.42	1.08166e-05	0
	FYVPPTQEDGVDPVEAFAQNVLSK	2	2	1	B6ZLK1		2650.3	0	5.803e-06	High	2.66522	High	63.89	7.32933e-06	0
C6ZL36	Histone H3 (Fragment) OS=Calappa gallus GN=H3 PE=3 SV=1 - [C6ZL36_9EUCA]	54.13	4	1	4	35	61.2221	54.13	4	18	413.197	54.13	4	17	109	12.2868	10.8286
	Sequence	# PSMs	# Proteins	# Protein Groups	Protein Group Accessions	Modifications	MH+ [Da]	q-Value	PEP	A2	XCorr A2	A4	IonScore A4	Exp Value A4	# Missed Cleavages
	FQSSAVMALQEASEAYLVGLFEDTNLCAIHAK	4	2	1	C6ZL36	M7(Oxidation)	3472.68	0	1.638e-11	High	5.82625	High	114.15	4.92277e-11	0
	FQSSAVMALQEASEAYLVGLFEDTNLCAIHAK	6	2	1	C6ZL36		3456.69	0	7.688e-09	High	4.72819	High	69.35	1.40535e-06	0
	EIAQDFKTDLR	19	6	2	C6ZL36;P84247		1335.69	0	0.004674	High	3.70816	High	39.07	0.00255192	1
	STELLIR	4	6	2	C6ZL36;P84247		831.492	0	0.002063	High	2.72061	High	41.61	0.00074891	0
	YRPGTVALR	2	6	2	C6ZL36;P84247		1032.6	0	0.006703	High	2.60382	High	30.49	0.00763776	0
D0EKR3	Peptidyl-prolyl cis-trans isomerase OS=Gallus gallus PE=2 SV=1 - [D0EKR3_CHICK]	52.73	2	6	6	12	20.8506	52.73	6	7	98.6638	43.64	5	5	165	17.7987	8.08936
	Sequence	# PSMs	# Proteins	# Protein Groups	Protein Group Accessions	Modifications	MH+ [Da]	q-Value	PEP	A2	XCorr A2	A4	IonScore A4	Exp Value A4	# Missed Cleavages
	VKEGMNVVEAMER	2	2	1	D0EKR3		1491.73	0	0.0001132	High	4.5636	High	33.38	0.00764565	1
	HTGPGILSMANAGPNTNGSQFFICTAK	3	2	1	D0EKR3	Q20(Deamidated)	2735.29	0	0.003074	High	4.3416	High	20.68	0.12655	0
	VTFELFADKVPITAENFR	2	1	1	D0EKR3		2097.1	0	1.308e-05	High	3.79221	High	35.32	0.00305516	1
	EGMNVVEAMER	2	2	1	D0EKR3		1264.56	0	4.479e-05	High	3.44518	High	53.47	4.22793e-05	0
	IIPGFMCQGGDFTR	2	2	1	D0EKR3		1541.72	0	8.144e-05	High	2.31161	High	38.55	0.0018083	0
	SIYGEKFADENFILK	1	2	1	D0EKR3		1773.9	0.003	0.06141	High	2.39639				1
D0VX26	Mitochondrial cytochrome c1, heme protein OS=Gallus gallus PE=1 SV=1 - [D0VX26_CHICK]	6.64	1	1	1	2	4.64732	6.64	1	1	28.04	6.64	1	1	241	26.9224	6.78564
	Sequence	# PSMs	# Proteins	# Protein Groups	Protein Group Accessions	Modifications	MH+ [Da]	q-Value	PEP	A2	XCorr A2	A4	IonScore A4	Exp Value A4	# Missed Cleavages
	ISDYFPKPYPNPEAAR	2	1	1	D0VX26		1864.92	0	0.0004243	High	4.64732	High	28.04	0.0284236	0
D0VX27	Mitochondrial ubiquinol-cytochrome c reductase 7.2 kda protein OS=Gallus gallus PE=1 SV=1 - [D0VX27_CHICK]	27.87	2	1	1	1	2.14218	27.87	1	1					61	6.99067	7.51807
	Sequence	# PSMs	# Proteins	# Protein Groups	Protein Group Accessions	Modifications	MH+ [Da]	q-Value	PEP	A2	XCorr A2	A4	IonScore A4	Exp Value A4	# Missed Cleavages
	AFDQGADAIFEHLNEGK	1	2	1	D0VX27		1861.87	0.001	0.01045	High	2.14218				0
D0VX29	Mitochondrial ubiquinol-cytochrome-c reductase complex core protein 2 OS=Gallus gallus PE=1 SV=1 - [D0VX29_CHICK]	16.55	2	2	2	6	10.7196	16.55	2	3	87.6621	8.16	1	3	441	46.6031	8.11865
	Sequence	# PSMs	# Proteins	# Protein Groups	Protein Group Accessions	Modifications	MH+ [Da]	q-Value	PEP	A2	XCorr A2	A4	IonScore A4	Exp Value A4	# Missed Cleavages
	ATYLMSVETAQGLLNEIGSEALLSGTHTAPSVVAQK	3	2	1	D0VX29	Q35(Deamidated)	3687.89	0	3.161e-05	High	4.67362	High	81.14	5.61465e-08	0
	ATYLMSVETAQGLLNEIGSEALLSGTHTAPSVVAQK	2	2	1	D0VX29		3686.91	0	4.103e-05	High	3.88615	High	27.3	0.00912423	0
	ATTQPFDASAFNVNYSDSGLFGFYTISQAAHAGEVIR	1	2	1	D0VX29	Q4(Deamidated)	3953.89	0.006	0.1284	High	2.15987				0
D0VX31	Mitochondrial ubiquinol-cytochrome-c reductase complex core protein i OS=Gallus gallus PE=1 SV=1 - [D0VX31_CHICK]	7.62	2	1	1	1	2.88644	7.62	1	1					446	49.4105	6.37939
	Sequence	# PSMs	# Proteins	# Protein Groups	Protein Group Accessions	Modifications	MH+ [Da]	q-Value	PEP	A2	XCorr A2	A4	IonScore A4	Exp Value A4	# Missed Cleavages
	GVILQELKEMDNDMTNVTFDYLHATAFQGTALAR	1	2	1	D0VX31		3812.88	0.002	0.02583	High	2.88644				1
E1BQ63	Uncharacterized protein (Fragment) OS=Gallus gallus PE=3 SV=2 - [E1BQ63_CHICK]	4.56	1	1	1	2	4.78748	4.56	1	1	86.49	4.56	1	1	395	43.2109	9.31982
	Sequence	# PSMs	# Proteins	# Protein Groups	Protein Group Accessions	Modifications	MH+ [Da]	q-Value	PEP	A2	XCorr A2	A4	IonScore A4	Exp Value A4	# Missed Cleavages
	DIAGLTLLEVADLNALLK	2	1	1	E1BQ63		1882.09	0	3.683e-09	High	4.78748	High	86.49	4.48776e-09	0
E1BQF7	Uncharacterized protein OS=Gallus gallus GN=RNF2 PE=4 SV=1 - [E1BQF7_CHICK]	4.17	1	1	1	2	3.37582	4.17	1	1	27.25	4.17	1	1	336	37.5676	6.68311
	Sequence	# PSMs	# Proteins	# Protein Groups	Protein Group Accessions	Modifications	MH+ [Da]	q-Value	PEP	A2	XCorr A2	A4	IonScore A4	Exp Value A4	# Missed Cleavages
	SLRPDPNFDALISK	2	1	1	E1BQF7		1572.84	0	0.0001007	High	3.37582	High	27.25	0.0315511	0
E1BQJ6	Kinesin-like protein OS=Gallus gallus PE=3 SV=2 - [E1BQJ6_CHICK]	3.1	1	4	4	8	18.0281	3.1	4	4	152.503	3.1	4	4	2228	257.69	5.17334
	Sequence	# PSMs	# Proteins	# Protein Groups	Protein Group Accessions	Modifications	MH+ [Da]	q-Value	PEP	A2	XCorr A2	A4	IonScore A4	Exp Value A4	# Missed Cleavages
	DMSLSVGDSDKLIEEIQQLSK	2	1	1	E1BQJ6		2335.17	0	5.162e-07	High	5.47282	High	44.99	0.000496037	1
	AMNEDVSQQLEK	2	1	1	E1BQJ6		1391.64	0	2.14e-05	High	4.94011	High	68.47	2.13349e-06	0
	DVSEMESELLSIEAELQQEASTR	2	1	1	E1BQJ6		2594.21	0	3.707e-08	High	4.45012	High	73.89	5.77772e-07	0
	VNEVLDDDALLKR	2	1	1	E1BQJ6		1499.8	0	0.001126	High	3.16509	High	28.37	0.0189937	1
E1BQL2	Serine/arginine repetitive matrix protein 1 OS=Gallus gallus GN=SRRM1 PE=4 SV=2 - [E1BQL2_CHICK]	2.03	2	1	1	2	2.87475	2.03	1	1	25.5	2.03	1	1	888	100.766	11.8247
	Sequence	# PSMs	# Proteins	# Protein Groups	Protein Group Accessions	Modifications	MH+ [Da]	q-Value	PEP	A2	XCorr A2	A4	IonScore A4	Exp Value A4	# Missed Cleavages
	ETVVQEATSNSDIPKAPK	2	2	1	E1BQL2		1913.98	0	0.000274	High	2.87475	High	25.5	0.0497445	1
E1BQQ4	Uncharacterized protein OS=Gallus gallus GN=NUMA1 PE=4 SV=2 - [E1BQQ4_CHICK]	2.84	3	4	4	8	16.5925	2.84	4	4	117.892	2.84	4	4	2113	237.961	6.22705
	Sequence	# PSMs	# Proteins	# Protein Groups	Protein Group Accessions	Modifications	MH+ [Da]	q-Value	PEP	A2	XCorr A2	A4	IonScore A4	Exp Value A4	# Missed Cleavages
	AVAEGSQQQQAELEASQR	2	2	1	E1BQQ4		1929.92	0	5.49e-10	High	6.77401	High	90.91	1.4354e-08	0
	KVESLESLYFTPIASR	2	3	1	E1BQQ4		1839.98	0	0.0005456	High	4.40307	High	23.16	0.0495135	1
	ATTALQAELAR	2	3	1	E1BQQ4		1144.63	0	0.000332	High	3.18754	High	36.99	0.00366975	0
	SAQALQDGTVESLRK	2	3	1	E1BQQ4		1602.84	0	0.004594	High	2.22785	High	27.2	0.0317259	1
E1BQQ5	Uncharacterized protein OS=Gallus gallus GN=DCTN4 PE=4 SV=2 - [E1BQQ5_CHICK]	3.64	1	1	1	2	3.47514	3.64	1	1	33.47	3.64	1	1	467	53.211	7.25439
	Sequence	# PSMs	# Proteins	# Protein Groups	Protein Group Accessions	Modifications	MH+ [Da]	q-Value	PEP	A2	XCorr A2	A4	IonScore A4	Exp Value A4	# Missed Cleavages
	SVASGGWQEPENPHTQR	2	1	1	E1BQQ5		1879.87	0	9.338e-06	High	3.47514	High	33.47	0.00532989	0
E1BQR2	Uncharacterized protein OS=Gallus gallus GN=TTK PE=4 SV=2 - [E1BQR2_CHICK]	3.52	1	1	1	1	0	3.52	1	1					880	99.5192	7.6499
	Sequence	# PSMs	# Proteins	# Protein Groups	Protein Group Accessions	Modifications	MH+ [Da]	q-Value	PEP	A2	XCorr A2	A4	IonScore A4	Exp Value A4	# Missed Cleavages
	DSQVGTMNYMPPEAIQDMSSSYGENGKSQSK	1	1	1	E1BQR2	M18(Oxidation)	3382.46	0.009	0.1966	High	0.406871				1
E1BQR9	Uncharacterized protein OS=Gallus gallus GN=POLB PE=4 SV=1 - [E1BQR9_CHICK]	6.85	1	1	1	2	4.16645	6.85	1	1	41.96	6.85	1	1	336	38.5069	8.79248
	Sequence	# PSMs	# Proteins	# Protein Groups	Protein Group Accessions	Modifications	MH+ [Da]	q-Value	PEP	A2	XCorr A2	A4	IonScore A4	Exp Value A4	# Missed Cleavages
	GAESSGDMDVLLTHPTFTSESSK	2	1	1	E1BQR9		2396.09	0	9.361e-07	High	4.16645	High	41.96	0.000655899	0
E1BQS8	Uncharacterized protein OS=Gallus gallus GN=CCDC77 PE=4 SV=1 - [E1BQS8_CHICK]	15.21	1	4	4	8	20.4824	15.21	4	4	188.623	15.21	4	4	480	56.8567	8.83643
	Sequence	# PSMs	# Proteins	# Protein Groups	Protein Group Accessions	Modifications	MH+ [Da]	q-Value	PEP	A2	XCorr A2	A4	IonScore A4	Exp Value A4	# Missed Cleavages
	DNQTLLLQVEALQAQIEEQTR	2	1	1	E1BQS8		2440.27	0	8.436e-10	High	5.57116	High	89.81	1.04994e-08	0
	VTLNIGPDQDLAILNEVR	2	1	1	E1BQS8		1980.07	0	9.87e-07	High	5.32699	High	72.99	3.08941e-07	0
	HSSSQPQSQGDSTPLPSINER	2	1	1	E1BQS8		2252.05	0	1.34e-06	High	5.08228	High	37.98	0.00261122	0
	LSKEQLQALLEDR	2	1	1	E1BQS8		1542.85	0	0.0001019	High	4.50196	High	50.75	0.000104333	1
E1BR10	Uncharacterized protein OS=Gallus gallus GN=PRDX3 PE=4 SV=1 - [E1BR10_CHICK]	5.45	1	1	1	2	5.23842	5.45	1	1	58.3	5.45	1	1	257	27.9617	8.54346
	Sequence	# PSMs	# Proteins	# Protein Groups	Protein Group Accessions	Modifications	MH+ [Da]	q-Value	PEP	A2	XCorr A2	A4	IonScore A4	Exp Value A4	# Missed Cleavages
	DYGVLLEGPGIALR	2	1	1	E1BR10		1472.81	0	1.289e-06	High	5.23842	High	58.3	1.72316e-05	0
E1BR29	Uncharacterized protein OS=Gallus gallus GN=TIMM23 PE=4 SV=1 - [E1BR29_CHICK]	19.8	1	1	1	1	3.72061	19.8	1	1					202	20.8045	9.14404
	Sequence	# PSMs	# Proteins	# Protein Groups	Protein Group Accessions	Modifications	MH+ [Da]	q-Value	PEP	A2	XCorr A2	A4	IonScore A4	Exp Value A4	# Missed Cleavages
	GSGLGGLFGAGGAGYSHADLAGVPLTGMSPLSPYLNLDPK	1	1	1	E1BR29		3814.92	0	0.0006792	High	3.72061				0
E1BR36	Uncharacterized protein OS=Gallus gallus GN=ACTL6A PE=3 SV=2 - [E1BR36_CHICK]	17.95	1	4	4	7	12.2044	17.95	4	4	75.5503	10.96	3	3	429	47.4535	5.71924
	Sequence	# PSMs	# Proteins	# Protein Groups	Protein Group Accessions	Modifications	MH+ [Da]	q-Value	PEP	A2	XCorr A2	A4	IonScore A4	Exp Value A4	# Missed Cleavages
	LKIPEGLFDPSNVK	2	1	1	E1BR36		1556.87	0	0.000202	High	4.1749	High	42.46	0.000482413	1
	QGGPTYYIDTNALR	2	1	1	E1BR36		1568.77	0	0.0001524	High	4.10867	High	41.88	0.00111889	0
	ELFQEMNIELIPPYMIASK	2	1	1	E1BR36		2266.15	0	0.0008354	High	3.9208	High	32.08	0.00984911	0
	STGLILDSGATHTTAIPVHDGYVLQQGIVK	1	1	1	E1BR36		3091.64	0	0.001486	High	2.23889				0
E1BR81	Uncharacterized protein OS=Gallus gallus GN=TBC1D31 PE=4 SV=1 - [E1BR81_CHICK]	7.77	1	5	5	10	17.9882	7.77	5	5	88.8341	7.77	5	5	1081	126.189	8.104
	Sequence	# PSMs	# Proteins	# Protein Groups	Protein Group Accessions	Modifications	MH+ [Da]	q-Value	PEP	A2	XCorr A2	A4	IonScore A4	Exp Value A4	# Missed Cleavages
	HLEFLPDSFDGGSNQVLGVLSQDNIMR	2	1	1	E1BR81		2988.45	0	4.602e-07	High	4.67685	High	45.53	0.000408651	0
	VLDDFMPLTK	2	1	1	E1BR81		1178.61	0	0.00104	High	3.57274	High	39.31	0.00189896	0
	GGVIVNIIHSATGYHSK	2	1	1	E1BR81		1752.94	0	0.0002304	High	3.54727	High	15.34	0.374292	0
	FIVDYQTQER	2	1	1	E1BR81		1298.64	0	0.002012	High	3.25217	High	44.43	0.000488584	0
	VQMNAPLENKENELPGGLNK	2	1	1	E1BR81		2195.11	0	0.002793	High	2.93919	High	14.18	0.567187	1
E1BRQ9	Uncharacterized protein OS=Gallus gallus GN=IWS1 PE=4 SV=2 - [E1BRQ9_CHICK]	5.94	1	2	2	4	8.94832	5.94	2	2	62.71	5.94	2	2	690	77.7576	4.77979
	Sequence	# PSMs	# Proteins	# Protein Groups	Protein Group Accessions	Modifications	MH+ [Da]	q-Value	PEP	A2	XCorr A2	A4	IonScore A4	Exp Value A4	# Missed Cleavages
	DGGTFISDADDVVSAMIVK	2	1	1	E1BRQ9		1939.93	0	0.0002206	High	5.27611	High	58.11	2.75055e-05	0
	ETFIDSGVMSAIKEWLSPLPDR	2	1	1	E1BRQ9		2491.26	0	0.000171	High	3.67222	High	23.6	0.0606757	1
E1BRU3	Uncharacterized protein OS=Gallus gallus GN=RBM39 PE=4 SV=2 - [E1BRU3_CHICK]	4.98	2	2	2	4	7.86329	4.98	2	2	101.952	4.98	2	2	522	58.5023	10.1694
	Sequence	# PSMs	# Proteins	# Protein Groups	Protein Group Accessions	Modifications	MH+ [Da]	q-Value	PEP	A2	XCorr A2	A4	IonScore A4	Exp Value A4	# Missed Cleavages
	VLGVPIIVQASQAEK	2	2	1	E1BRU3		1551.91	0	5.663e-06	High	4.0214	High	71.34	1.46903e-07	0
	DLEEFFSTVGK	2	1	1	E1BRU3		1271.61	0	4.423e-06	High	3.84188	High	51.03	0.000119512	0
E1BRY8	Uncharacterized protein OS=Gallus gallus GN=ATAD3A PE=4 SV=2 - [E1BRY8_CHICK]	8.5	1	4	4	8	18.1006	8.5	4	4	173.939	8.5	4	4	635	70.4044	9.23193
	Sequence	# PSMs	# Proteins	# Protein Groups	Protein Group Accessions	Modifications	MH+ [Da]	q-Value	PEP	A2	XCorr A2	A4	IonScore A4	Exp Value A4	# Missed Cleavages
	DALSLAQMQEQTLQLEQQAK	2	1	1	E1BRY8		2273.14	0	4.726e-07	High	6.42776	High	76.7	3.05729e-07	0
	GLLLFVDEADAFLR	2	1	1	E1BRY8		1578.85	0	2.173e-08	High	5.26639	High	82.8	5.51048e-08	0
	NILMYGPPGTGK	2	1	1	E1BRY8		1247.64	0	4.067e-05	High	3.44539	High	37.17	0.0031658	0
	TPLLPFPK	2	1	1	E1BRY8		912.554	0	0.0006568	High	2.9611	High	37.07	0.000696993	0
E1BRZ7	Uncharacterized protein OS=Gallus gallus GN=CEP112 PE=4 SV=2 - [E1BRZ7_CHICK]	8.04	1	5	5	9	17.3091	8.04	5	5	132.46	6.21	4	4	982	115.049	6.63916
	Sequence	# PSMs	# Proteins	# Protein Groups	Protein Group Accessions	Modifications	MH+ [Da]	q-Value	PEP	A2	XCorr A2	A4	IonScore A4	Exp Value A4	# Missed Cleavages
	VQQLMVEAENSNLQR	2	1	1	E1BRZ7		1758.88	0	5.584e-08	High	5.98776	High	86.46	3.95401e-08	0
	ASVQQEELNAYPTRR	2	1	1	E1BRZ7		1761.89	0	1.801e-06	High	3.45173	High	48.81	0.000273567	1
	GSSFQEDPALFR	2	1	1	E1BRZ7		1353.64	0	0.00204	High	2.88364	High	23.45	0.0668747	0
	SLMPASLRQELEDTIVSLK	2	1	1	E1BRZ7		2130.15	0	2.763e-06	High	2.54983	High	36.15	0.00175929	1
	ELETHEQVTHIRQEYETK	1	1	1	E1BRZ7		2270.1	0.001	0.01261	High	2.43614				1
E1BS06	Uncharacterized protein OS=Gallus gallus GN=RPL23A PE=3 SV=2 - [E1BS06_CHICK]	16.77	1	4	4	8	13.9756	16.77	4	4	121.177	16.77	4	4	155	17.6451	10.4478
	Sequence	# PSMs	# Proteins	# Protein Groups	Protein Group Accessions	Modifications	MH+ [Da]	q-Value	PEP	A2	XCorr A2	A4	IonScore A4	Exp Value A4	# Missed Cleavages
	LAPDYDALDVANKIGII	2	1	1	E1BS06		1800.97	0	1.078e-05	High	5.13206	High	43.96	0.000351567	1
	LAPDYDALDVANK	2	1	1	E1BS06		1404.7	0	9.829e-07	High	3.23614	High	67.22	3.84083e-06	0
	KLYDIDVAK	2	1	1	E1BS06		1064.6	0	0.0007509	High	3.10402	High	40.02	0.000656968	1
	LYDIDVAK	2	1	1	E1BS06		936.502	0	0.008538	High	2.50341	High	31.64	0.00651214	0
E1BS67	Serine hydroxymethyltransferase (Fragment) OS=Gallus gallus GN=SHMT1 PE=3 SV=2 - [E1BS67_CHICK]	3.95	1	1	1	2	3.186	3.95	1	1	61.05	3.95	1	1	532	58.2027	8.57275
	Sequence	# PSMs	# Proteins	# Protein Groups	Protein Group Accessions	Modifications	MH+ [Da]	q-Value	PEP	A2	XCorr A2	A4	IonScore A4	Exp Value A4	# Missed Cleavages
	ALKEEVEAFAATFPLPGLPVL	2	1	1	E1BS67		2212.23	0	2.187e-07	High	3.186	High	61.05	2.47349e-06	1
E1BSA2	Uncharacterized protein (Fragment) OS=Gallus gallus GN=EBNA1BP2 PE=4 SV=2 - [E1BSA2_CHICK]	11.69	1	2	2	4	9.28831	11.69	2	2	26	11.69	2	2	308	34.8622	10.1108
	Sequence	# PSMs	# Proteins	# Protein Groups	Protein Group Accessions	Modifications	MH+ [Da]	q-Value	PEP	A2	XCorr A2	A4	IonScore A4	Exp Value A4	# Missed Cleavages
	GLSDKLDFLDEEQTSSQGNK	2	1	1	E1BSA2		2211.04	0	0.006891	High	5.30986	High	17.15	0.385505	1
	GELKPGLNVVLEGRPK	2	1	1	E1BSA2		1705.99	0	0.0001308	High	3.97845	High	26	0.00640531	0
E1BSD8	Uncharacterized protein OS=Gallus gallus GN=POLR2H PE=4 SV=1 - [E1BSD8_CHICK]	10.67	1	1	1	1	2.15921	10.67	1	1					150	17.1324	4.67822
	Sequence	# PSMs	# Proteins	# Protein Groups	Protein Group Accessions	Modifications	MH+ [Da]	q-Value	PEP	A2	XCorr A2	A4	IonScore A4	Exp Value A4	# Missed Cleavages
	VYRIEGDETSTEAATR	1	1	1	E1BSD8		1797.86	0	0.00277	High	2.15921				1
E1BSI4	Uncharacterized protein OS=Gallus gallus GN=CHMP5 PE=4 SV=1 - [E1BSI4_CHICK]	31.05	1	3	3	7	20.9235	31.05	3	4	144.969	24.66	2	3	219	24.5864	4.88135
	Sequence	# PSMs	# Proteins	# Protein Groups	Protein Group Accessions	Modifications	MH+ [Da]	q-Value	PEP	A2	XCorr A2	A4	IonScore A4	Exp Value A4	# Missed Cleavages
	QVKIDQIEDIQDQLEDMMEEANEVQEALSR	4	1	1	E1BSI4		3546.66	0	4.713e-07	High	6.26693	High	67.04	2.40202e-06	1
	DNLAQQSFNMEQANYTIQALKDTK	2	1	1	E1BSI4		2771.33	0	7.239e-08	High	5.29263	High	62.02	9.04404e-06	1
	NKDGVLVDEFGLPK	1	1	1	E1BSI4		1530.81	0.001	0.01013	High	3.15451				1
E1BSI5	Uncharacterized protein OS=Gallus gallus GN=THOC2 PE=4 SV=2 - [E1BSI5_CHICK]	2.95	2	3	3	5	8.22738	2.95	3	3	0	1.68	2	2	1491	170.768	8.04541
	Sequence	# PSMs	# Proteins	# Protein Groups	Protein Group Accessions	Modifications	MH+ [Da]	q-Value	PEP	A2	XCorr A2	A4	IonScore A4	Exp Value A4	# Missed Cleavages
	VLNLGQALER	2	2	1	E1BSI5		1112.64	0	0.001166	High	3.23698	High	17.71	0.112673	0
	DIQQALYELSSHVVR	2	2	1	E1BSI5		1757.91	0	0.001742	High	2.13021	High	15.27	0.49924	0
	ATGFDGGNKADQLDYENFR	1	2	1	E1BSI5		2117.95	0.003	0.04629	High	2.86019				1
E1BSP2	Outer dense fiber protein 2 OS=Gallus gallus GN=ODF2 PE=4 SV=2 - [E1BSP2_CHICK]	1.22	2	1	1	2	3.54794	1.22	1	1	54.25	1.22	1	1	822	95.9393	7.23975
	Sequence	# PSMs	# Proteins	# Protein Groups	Protein Group Accessions	Modifications	MH+ [Da]	q-Value	PEP	A2	XCorr A2	A4	IonScore A4	Exp Value A4	# Missed Cleavages
	VLDLETQLSR	2	2	1	E1BSP2		1173.65	0	3.648e-05	High	3.54794	High	54.25	7.23487e-05	0
E1BSR3	Uncharacterized protein OS=Gallus gallus GN=CLASP2 PE=4 SV=2 - [E1BSR3_CHICK]	16.84	1	13	15	30	56.5462	16.84	15	16	427.674	13.45	13	14	1502	164.662	8.29443
	Sequence	# PSMs	# Proteins	# Protein Groups	Protein Group Accessions	Modifications	MH+ [Da]	q-Value	PEP	A2	XCorr A2	A4	IonScore A4	Exp Value A4	# Missed Cleavages
	VLTTTTLSTMNTGVQR	2	1	1	E1BSR3		1722.9	0	1.39e-08	High	5.84278	High	113.28	5.3098e-11	0
	DYNPYNYSDSSFNK	2	1	1	E1BSR3		1713.7	0	1.286e-07	High	5.4653	High	66.87	5.85929e-07	0
	GVTEAIQNFSFR	2	1	1	E1BSR3		1368.69	0	5.63e-06	High	4.45006	High	59.01	1.87148e-05	0
	EAMFDDDAEQFPDEPPMDHSDLVAELLK	2	1	1	E1BSR3		3204.4	0	1.464e-09	High	4.0558	High	65.2	1.64587e-06	0
	VSKETLTQLLPEIVPGLIQGYDNSESSVR	2	1	1	E1BSR3		3172.67	0	3.351e-07	High	3.90867	High	42.2	0.000367561	1
	EGLLGLQNLLK	4	2	2	E1BSR3;E1BVC3		1197.72	0	3.854e-05	High	3.88985	High	58.81	6.1158e-06	0
	QTEDVAEVLNR	2	1	1	E1BSR3		1273.64	0	0.0001917	High	3.86544	High	53.1	6.46508e-05	0
	FTVDQTQTPSLK	2	1	1	E1BSR3		1364.7	0	0.002803	High	3.83358	High	45.79	0.000423131	0
	SLLVAGAAQYDGFFQHLR	2	1	1	E1BSR3		1993.03	0	0.003059	High	2.44137	High	18.45	0.185042	0
	VLNTGSDVEEAVADALKKPVR	2	1	1	E1BSR3		2211.2	0	0.002438	High	1.87376	High	13.56	0.266536	1
	LSTPSLGIGNSK	2	1	1	E1BSR3		1173.65	0.001	0.04924	High	3.40779	High	30.8	0.0145559	0
	KAALYELMK	2	1	1	E1BSR3		1066.6	0.001	0.0155	High	3.15239	High	34.07	0.00360403	1
	IITWTTEPK	2	2	2	E1BSR3;E1BVC3		1088.6	0.001	0.0112	High	3.03573	High	33.92	0.00673144	0
	WSAASPASFAGR	1	1	1	E1BSR3		1207.58	0.003	0.04468	High	3.44173				0
	SAEEAASMLAISISPDQCIKVLCPIIQTADYPINLAAIK	1	1	1	E1BSR3	Q17(Deamidated)	4102.13	0.008	0.1707	High	2.18652				1
E1BSR5	Uncharacterized protein OS=Gallus gallus GN=RBM25 PE=4 SV=2 - [E1BSR5_CHICK]	17.5	1	8	8	19	34.863	17.5	8	10	193.599	14.08	7	9	817	96.8205	6.02393
	Sequence	# PSMs	# Proteins	# Protein Groups	Protein Group Accessions	Modifications	MH+ [Da]	q-Value	PEP	A2	XCorr A2	A4	IonScore A4	Exp Value A4	# Missed Cleavages
	LAVDSVFNKFDDEDSDDVPR	2	1	1	E1BSR5		2283.04	0	3.635e-07	High	6.24372	High	35.33	0.00287228	1
	ASNGNSRPETTNDDDEALDEETK	4	1	1	E1BSR5	N5(Deamidated)	2509.05	0	2.146e-05	High	5.31164	High	47.4	6.00501e-05	0
	NKENDENSGPTTTVFVGNISEK	2	1	1	E1BSR5		2380.12	0	2.42e-07	High	5.1692	High	55.12	5.1986e-05	1
	EYSSELNAPSQESDSHPR	4	1	1	E1BSR5		2032.88	0	2.911e-08	High	4.5239	High	62.64	3.70262e-06	0
	GAIDVLIR	2	1	1	E1BSR5		856.524	0	0.00125	High	3.05878	High	48.31	7.08339e-05	0
	LLIYETEAK	2	1	1	E1BSR5		1079.6	0.001	0.01347	High	2.83506	High	26.09	0.0146392	0
	VMAHSSPQSILDDVAMVLDEEAEVFIVK	1	1	1	E1BSR5		3072.53	0.002	0.03908	High	2.10196				0
	LLAEGHPDPDAELQR	2	1	1	E1BSR5		1660.83	0.004	0.1068	High	2.39616	High	11.71	1.36255	0
E1BSS3	Eukaryotic translation initiation factor 3 subunit A OS=Gallus gallus GN=EIF3A PE=3 SV=1 - [E1BSS3_CHICK]	2.49	1	2	2	4	7.00913	2.49	2	2	52.5679	2.49	2	2	1365	163.226	7.15186
	Sequence	# PSMs	# Proteins	# Protein Groups	Protein Group Accessions	Modifications	MH+ [Da]	q-Value	PEP	A2	XCorr A2	A4	IonScore A4	Exp Value A4	# Missed Cleavages
	LATLVPFVDAFQLER	2	1	1	E1BSS3		1718.95	0	9.28e-07	High	3.55747	High	50.6	5.74836e-05	0
	VLLATLSIPITPERTDIAR	2	1	1	E1BSS3		2079.21	0	0.002577	High	3.45166	High	17.18	0.0210568	1
E1BSU3	Uncharacterized protein OS=Gallus gallus GN=STAG2 PE=4 SV=1 - [E1BSU3_CHICK]	9.38	1	6	6	12	27.8872	9.38	6	6	231.823	9.38	6	6	1268	145.7	5.49072
	Sequence	# PSMs	# Proteins	# Protein Groups	Protein Group Accessions	Modifications	MH+ [Da]	q-Value	PEP	A2	XCorr A2	A4	IonScore A4	Exp Value A4	# Missed Cleavages
	NSLLAGGDDDTMSVISGISSR	2	1	1	E1BSU3		2094.99	0	3.416e-10	High	7.30016	High	89.82	1.7094e-08	0
	ELQENQDEIENMMNAIFK	2	1	1	E1BSU3		2196	0	2.691e-09	High	6.11682	High	98.17	1.82124e-09	0
	LLEDFLQEGEEPDEDDAYQVLSTLKR	2	1	1	E1BSU3		3052.46	0	0.001334	High	4.8763	High	26.57	0.0287482	1
	ITELFAVALPQLLAK	2	1	1	E1BSU3		1626.98	0	2.284e-08	High	4.22617	High	76.22	2.38215e-08	0
	ERTELKPDFFDPASIMDESVLGVSMF	2	1	1	E1BSU3		2960.41	0	0.0002282	High	3.17449	High	24.82	0.0494415	1
	SQLIDELADKFNR	2	1	1	E1BSU3		1548.8	0	0.004433	High	2.19323	High	19.61	0.197459	1
E1BT08	Uncharacterized protein OS=Gallus gallus GN=HSPH1 PE=3 SV=2 - [E1BT08_CHICK]	1.3	1	1	1	1	4.02959	1.3	1	1					997	111.195	6.1001
	Sequence	# PSMs	# Proteins	# Protein Groups	Protein Group Accessions	Modifications	MH+ [Da]	q-Value	PEP	A2	XCorr A2	A4	IonScore A4	Exp Value A4	# Missed Cleavages
	VLGTAFDPFLGGR	1	1	1	E1BT08		1349.72	0	0.003782	High	4.02959				0
E1BT63	Uncharacterized protein OS=Gallus gallus GN=Gga.54981 PE=4 SV=2 - [E1BT63_CHICK]	2.84	1	2	2	4	9.35009	2.84	2	2	86.9691	2.84	2	2	1164	132.404	6.12549
	Sequence	# PSMs	# Proteins	# Protein Groups	Protein Group Accessions	Modifications	MH+ [Da]	q-Value	PEP	A2	XCorr A2	A4	IonScore A4	Exp Value A4	# Missed Cleavages
	NLQILGSLLNIDLEQSK	2	1	1	E1BT63		1898.06	0	2.225e-08	High	5.28298	High	72.3	2.94422e-07	0
	LIQGALSNLDSQPTNK	2	1	1	E1BT63		1698.9	0	1.725e-06	High	4.06711	High	36.43	0.00255948	0
E1BT82	Uncharacterized protein OS=Gallus gallus GN=EIF2S2 PE=4 SV=1 - [E1BT82_CHICK]	6.08	2	1	1	1	2.9568	6.08	1	1					329	37.8933	6.12549
	Sequence	# PSMs	# Proteins	# Protein Groups	Protein Group Accessions	Modifications	MH+ [Da]	q-Value	PEP	A2	XCorr A2	A4	IonScore A4	Exp Value A4	# Missed Cleavages
	EVEPEPTEDKDVEADEEDSR	1	2	1	E1BT82		2317.97	0.002	0.02111	High	2.9568				1
E1BTG1	Uncharacterized protein OS=Gallus gallus GN=RPL12 PE=3 SV=2 - [E1BTG1_CHICK]	24.24	1	3	3	6	12.3098	24.24	3	3	111.341	24.24	3	3	165	17.7265	9.42236
	Sequence	# PSMs	# Proteins	# Protein Groups	Protein Group Accessions	Modifications	MH+ [Da]	q-Value	PEP	A2	XCorr A2	A4	IonScore A4	Exp Value A4	# Missed Cleavages
	HSGSVSFDEIVNIAR	2	1	1	E1BTG1		1630.82	0	7.5e-06	High	4.97273	High	47.61	0.000345894	0
	QAQIEVVPSASALIIK	2	1	1	E1BTG1		1666.97	0	3.744e-06	High	4.70411	High	49.58	1.48708e-05	0
	IGPLGLSPK	2	1	1	E1BTG1		881.545	0	6.468e-05	High	2.63299	High	49.7	1.06898e-05	0
E1BTK8	Uncharacterized protein OS=Gallus gallus GN=EIF4ENIF1 PE=4 SV=1 - [E1BTK8_CHICK]	5.98	1	2	2	6	6.23706	5.98	2	2	41.6913	5.98	2	4	987	108.207	8.36768
	Sequence	# PSMs	# Proteins	# Protein Groups	Protein Group Accessions	Modifications	MH+ [Da]	q-Value	PEP	A2	XCorr A2	A4	IonScore A4	Exp Value A4	# Missed Cleavages
	SVPGLASMIEDVLGEGSVSASR	2	1	1	E1BTK8		2161.08	0	0.000298	High	3.30399	High	40.08	0.00148244	0
	NILQELLGPPITRPASSNVLSGLISGLEPGASLLGQR	4	1	1	E1BTK8	N18(Deamidated)	3769.11	0	0.003898	High	2.93308	High	20.73	0.00972071	0
E1BTL1	Uncharacterized protein OS=Gallus gallus GN=AZI1 PE=4 SV=2 - [E1BTL1_CHICK]	22.75	1	17	17	35	67.0421	22.75	17	18	332.11	20.92	16	17	1090	124.541	9.01221
	Sequence	# PSMs	# Proteins	# Protein Groups	Protein Group Accessions	Modifications	MH+ [Da]	q-Value	PEP	A2	XCorr A2	A4	IonScore A4	Exp Value A4	# Missed Cleavages
	ETGGEDLETVVTAVSR	2	1	1	E1BTL1		1662.81	0	7.389e-07	High	5.40152	High	53.53	8.00714e-05	0
	SSEQTGDFLTFFESSSGGR	2	1	1	E1BTL1		2038.9	0	1.337e-08	High	5.19568	High	70.68	7.01155e-07	0
	EVTEEEAERFIQQVNLAAVTIQR	2	1	1	E1BTL1		2673.38	0	5.339e-07	High	5.18701	High	41.97	0.000794164	1
	EGLLSEEELAHLEQASAVATEVTSSIMR	4	1	1	E1BTL1		3000.48	0	6.643e-06	High	4.68296	High	47.66	0.000228813	0
	LLEEEPELLPPPK	2	1	1	E1BTL1		1503.83	0	1.516e-06	High	4.60329	High	56.33	2.072e-05	0
	KLTQMQEQHELEIK	2	1	1	E1BTL1		1754.91	0	4.701e-05	High	4.36159	High	31.24	0.00984626	1
	SSNQAPSSLNNVIK	2	1	1	E1BTL1		1458.75	0	0.0004598	High	4.17283	High	40.71	0.00152003	0
	MLHEAELLQSDER	2	1	1	E1BTL1		1570.75	0	0.0005305	High	3.73323	High	43.48	0.00087281	0
	TTWNILDDQPR	2	1	1	E1BTL1		1358.67	0	0.007262	High	3.73152	High	30.39	0.0159513	0
	VTLSELLDTLR	2	1	1	E1BTL1		1259.72	0	7.54e-06	High	3.60939	High	59.86	6.14493e-06	0
	LNHSPGVPEDGALLSEAK	2	1	1	E1BTL1		1833.93	0	5.764e-05	High	3.44064	High	36.3	0.0044892	0
	LTQMQEQHELEIK	2	1	1	E1BTL1		1626.81	0	0.0005403	High	3.04361	High	14.55	0.582248	0
	NFSSNNIMTHNNNSSLPR	2	1	1	E1BTL1		2046.94	0	0.0006308	High	3.02047	High	24.31	0.0450377	0
	ADHLEALLEQQRR	2	1	1	E1BTL1		1578.83	0	0.004684	High	2.75576	High	13.2	0.641364	1
	APSKVTLSELLDTLR	2	1	1	E1BTL1		1642.94	0	0.002122	High	2.55625	High	19.45	0.053913	1
	HLAFIDQLIDDKK	2	1	1	E1BTL1		1555.85	0.001	0.01631	High	2.9165	High	22.05	0.0742244	1
	LQSIISFLDEMEKSEQERPR	1	1	1	E1BTL1		2435.22	0.002	0.04093	High	1.73327				1
E1BTS4	Uncharacterized protein (Fragment) OS=Gallus gallus GN=BCAS2 PE=4 SV=2 - [E1BTS4_CHICK]	5.53	1	1	1	2	4.46295	5.53	1	1	62.33	5.53	1	1	235	26.8855	5.65576
	Sequence	# PSMs	# Proteins	# Protein Groups	Protein Group Accessions	Modifications	MH+ [Da]	q-Value	PEP	A2	XCorr A2	A4	IonScore A4	Exp Value A4	# Missed Cleavages
	TIVQLENEISQIK	2	1	1	E1BTS4		1514.84	0	2.41e-05	High	4.46295	High	62.33	5.32159e-06	0
E1BTT8	L-lactate dehydrogenase OS=Gallus gallus GN=LDHA PE=3 SV=2 - [E1BTT8_CHICK]	15.36	2	4	4	8	16.8446	15.36	4	4	152.041	15.36	4	4	332	36.4792	7.89893
	Sequence	# PSMs	# Proteins	# Protein Groups	Protein Group Accessions	Modifications	MH+ [Da]	q-Value	PEP	A2	XCorr A2	A4	IonScore A4	Exp Value A4	# Missed Cleavages
	GYTSWAIGLSVADLAETIMK	2	2	1	E1BTT8		2126.08	0	2.784e-09	High	4.60867	High	87.42	2.58116e-08	0
	LLIVSNPVDILTYVAWK	2	2	1	E1BTT8		1944.12	0	1.114e-07	High	4.60566	High	65.6	3.85592e-07	0
	SADTLWGIQK	2	2	1	E1BTT8		1118.58	0	0.003835	High	3.86534	High	33.01	0.00710049	0
	SADTLWGIQKELQF	2	2	1	E1BTT8		1635.84	0	0.0006989	High	3.76493	High	31.68	0.0121577	1
E1BTX8	Caldesmon OS=Gallus gallus GN=CAD PE=3 SV=2 - [E1BTX8_CHICK]	8.28	5	10	10	21	42.609	8.28	10	11	297.172	7.63	9	10	1836	200.735	6.30322
	Sequence	# PSMs	# Proteins	# Protein Groups	Protein Group Accessions	Modifications	MH+ [Da]	q-Value	PEP	A2	XCorr A2	A4	IonScore A4	Exp Value A4	# Missed Cleavages
	AGPTDLEGLFDVFVEAAR	4	1	1	E1BTX8		1906.95	0	3.442e-10	High	6.10278	High	108.3	2.54407e-10	0
	ALKEENIQTVLINPNIATVQTSK	2	1	1	E1BTX8		2524.4	0	4.69e-05	High	5.81081	High	36.48	0.00083215	1
	GPKPPPGFPGLETMLPLLLTAVSEGR	2	1	1	E1BTX8		2674.47	0	1.823e-05	High	4.47808	High	34.15	0.00111532	0
	GLADKVYFLPITPEYVTQVIR	2	1	1	E1BTX8		2422.34	0	7.315e-09	High	4.09442	High	64.53	8.28072e-07	1
	LLDTIGISQPLWK	2	1	1	E1BTX8		1483.85	0	0.0003766	High	3.90768	High	29.09	0.00616552	0
	SVGEVMAIGR	2	5	1	E1BTX8		1018.53	0	0.0005615	High	3.73263	High	37.18	0.00349352	0
	LTVEDIILR	2	1	1	E1BTX8		1071.64	0	0.0003261	High	3.45689	High	53.83	2.484e-05	0
	AGPTDLEGLFDVFVEAARDLQGGNNDR	2	1	1	E1BTX8		2876.38	0	0.00342	High	2.57707	High	18.57	0.210578	1
	HLVQEVSLKEPR	1	1	1	E1BTX8		1434.8	0	0.0003761	High	2.38879				1
	LALGIPLPVLR	2	1	1	E1BTX8		1161.77	0	0.000227	High	1.7806	High	34.62	0.000344326	0
E1BU04	Uncharacterized protein OS=Gallus gallus GN=Gga.12027 PE=4 SV=2 - [E1BU04_CHICK]	1.38	1	1	1	2	4.78409	1.38	1	1	71.9	1.38	1	1	2327	268.989	5.96045
	Sequence	# PSMs	# Proteins	# Protein Groups	Protein Group Accessions	Modifications	MH+ [Da]	q-Value	PEP	A2	XCorr A2	A4	IonScore A4	Exp Value A4	# Missed Cleavages
	SMEEIQGLADQQLQEADEEKEAILAQLEDLEK	2	1	1	E1BU04		3643.76	0	3.053e-08	High	4.78409	High	71.9	7.26361e-07	1
E1BU24	U3 small nucleolar RNA-associated protein 11 OS=Gallus gallus GN=UTP11L PE=3 SV=1 - [E1BU24_CHICK]	7.51	1	1	1	2	4.9509	7.51	1	1	27.07	7.51	1	1	253	30.1334	10.0669
	Sequence	# PSMs	# Proteins	# Protein Groups	Protein Group Accessions	Modifications	MH+ [Da]	q-Value	PEP	A2	XCorr A2	A4	IonScore A4	Exp Value A4	# Missed Cleavages
	DGVHVIKQPEDEVTPEQMK	2	1	1	E1BU24		2179.07	0	7.995e-05	High	4.9509	High	27.07	0.0337698	1
E1BU66	Uncharacterized protein (Fragment) OS=Gallus gallus GN=RPL38 PE=3 SV=2 - [E1BU66_CHICK]	30.56	1	2	2	6	8.21448	30.56	2	3	25.4424	30.56	2	3	72	8.34079	10.0962
	Sequence	# PSMs	# Proteins	# Protein Groups	Protein Group Accessions	Modifications	MH+ [Da]	q-Value	PEP	A2	XCorr A2	A4	IonScore A4	Exp Value A4	# Missed Cleavages
	IEEIKDFLLTAR	2	1	1	E1BU66		1447.81	0	0.002405	High	2.92149	High	17.84	0.111817	1
	QSLPPGLAVK	4	1	1	E1BU66		1009.6	0.001	0.03474	High	2.79858	High	24.21	0.00872424	0
E1BUI5	Uncharacterized protein OS=Gallus gallus GN=MED1 PE=4 SV=1 - [E1BUI5_CHICK]	1.52	1	1	1	1	2.47168	1.52	1	1					1583	167.886	8.73389
	Sequence	# PSMs	# Proteins	# Protein Groups	Protein Group Accessions	Modifications	MH+ [Da]	q-Value	PEP	A2	XCorr A2	A4	IonScore A4	Exp Value A4	# Missed Cleavages
	KAETIQADTPALSLIAETVEDMVK	1	1	1	E1BUI5		2573.34	0	0.002138	High	2.47168				1
E1BUS2	Uncharacterized protein OS=Gallus gallus GN=NOP58 PE=4 SV=2 - [E1BUS2_CHICK]	35.88	1	17	17	38	98.5254	35.88	17	20	773.926	35.7	15	18	549	61.6475	8.67529
	Sequence	# PSMs	# Proteins	# Protein Groups	Protein Group Accessions	Modifications	MH+ [Da]	q-Value	PEP	A2	XCorr A2	A4	IonScore A4	Exp Value A4	# Missed Cleavages
	TALTIRYDALGEDTSAEMGAENR	2	1	1	E1BUS2		2484.16	0	5.292e-08	High	7.66067	High	65.44	4.12922e-06	1
	YDALGEDTSAEMGAENR	2	1	1	E1BUS2		1828.76	0	5.691e-11	High	6.77516	High	101.36	2.52243e-10	0
	FQDTTEALAASTALVEGK	2	1	1	E1BUS2		1851.93	0	3.505e-07	High	6.5037	High	88.11	2.96689e-08	0
	HFEKFQDTTEALAASTALVEGK	4	1	1	E1BUS2		2393.2	0	7.695e-09	High	6.32584	High	66.38	3.62477e-06	1
	MMAIAPNLTVMVGELVGAR	4	1	1	E1BUS2		1973.04	0	1.419e-12	High	6.01576	High	105.28	3.69122e-10	0
	IQEVEEQEAGVAVK	2	1	1	E1BUS2		1528.78	0	8.862e-09	High	5.75664	High	89.88	1.88641e-08	0
	KIQEVEEQEAGVAVK	4	1	1	E1BUS2		1656.88	0	1.879e-08	High	5.71102	High	87.39	2.00629e-08	1
	NFASSDVSDILPEEIEEDVK	2	1	1	E1BUS2		2236.05	0	1.689e-06	High	5.68257	High	50.46	0.000152015	0
	VYDPSGDSTLPAVSK	2	1	1	E1BUS2		1535.76	0	9.221e-08	High	4.85226	High	96.41	4.89118e-09	0
	FGLIYHASLVGQTTAK	2	1	1	E1BUS2		1705.93	0	4.685e-05	High	4.70618	High	40.4	0.00083905	0
	AEMKEETNVEEDEPVK	2	1	1	E1BUS2		1876.84	0	0.0001259	High	4.64884	High	26.58	0.0251655	1
	SQIEGLITGLPSR	2	1	1	E1BUS2		1370.76	0	1.958e-06	High	4.57408	High	66.41	2.39988e-06	0
	LIAHAGSLLNLAK	2	1	1	E1BUS2		1320.8	0	4.426e-06	High	3.18827	High	41.55	9.44787e-05	0
	LQEVDSLWKEFETPEK	2	1	1	E1BUS2		1977.98	0	2.601e-05	High	3.1393	High	26.55	0.0457004	1
	TQLYDYLK	2	1	1	E1BUS2		1043.54	0.002	0.05242	High	2.46642	High	19.61	0.153154	0
	LQEVDSLWK	1	1	1	E1BUS2		1117.59	0.007	0.1565	High	3.06011				0
	KLQEVDSLWK	1	1	1	E1BUS2		1245.68	0.009	0.201	High	2.79727				1
E1BUX1	Uncharacterized protein OS=Gallus gallus GN=TPTE2 PE=4 SV=1 - [E1BUX1_CHICK]	3.13	1	1	1	1	2.33836	3.13	1	1					511	58.8731	7.88428
	Sequence	# PSMs	# Proteins	# Protein Groups	Protein Group Accessions	Modifications	MH+ [Da]	q-Value	PEP	A2	XCorr A2	A4	IonScore A4	Exp Value A4	# Missed Cleavages
	IFIDDHNVPALQDMLK	1	1	1	E1BUX1		1868.95	0.005	0.1011	High	2.33836				0
E1BUZ5	Uncharacterized protein (Fragment) OS=Gallus gallus GN=RPLP2 PE=3 SV=2 - [E1BUZ5_CHICK]	72.39	1	4	5	13	31.5591	72.39	5	7	229.732	60.45	4	6	134	14.1581	4.729
	Sequence	# PSMs	# Proteins	# Protein Groups	Protein Group Accessions	Modifications	MH+ [Da]	q-Value	PEP	A2	XCorr A2	A4	IonScore A4	Exp Value A4	# Missed Cleavages
	YVAAYLLAVLGGNESPTSK	2	1	1	E1BUZ5		1953.03	0	1.554e-10	High	6.3037	High	78.79	1.74411e-07	0
	KEESEESDDDMGFGLFD	2	2	2	P18660;E1BUZ5		1949.76	0	2.979e-06	High	5.54002	High	41.5	7.06269e-05	1
	NIEDVIAQGNGK	4	1	1	E1BUZ5		1257.63	0	0.0001818	High	4.36102	High	51.63	9.37848e-05	0
	NIEDVIAQGNGK	2	1	1	E1BUZ5	N10(Deamidated)	1258.62	0	2.904e-05	High	4.34191	High	70.65	1.05472e-06	0
	LASMPAGGAVAVSTGGVSAAPAAGAAPAAAEEK	2	1	1	E1BUZ5		2808.41	0	8.217e-06	High	4.14006	High	52.01	7.5226e-05	0
	ILDSVGIETDDERLNK	1	1	1	E1BUZ5		1816.93	0.004	0.07985	High	2.82971				1
E1BV20	Uncharacterized protein OS=Gallus gallus GN=PHF5A PE=4 SV=2 - [E1BV20_CHICK]	5.98	1	1	1	2	2.33436	5.98	1	1	24.43	5.98	1	1	117	13.0502	8.04541
	Sequence	# PSMs	# Proteins	# Protein Groups	Protein Group Accessions	Modifications	MH+ [Da]	q-Value	PEP	A2	XCorr A2	A4	IonScore A4	Exp Value A4	# Missed Cleavages
	TDLFYER	2	1	1	E1BV20		943.451	0.001	0.0421	High	2.33436	High	24.43	0.0324521	0
E1BV28	Uncharacterized protein OS=Gallus gallus GN=UXS1 PE=4 SV=1 - [E1BV28_CHICK]	4.04	1	1	1	2	3.98806	4.04	1	1	30.24	4.04	1	1	421	47.6087	9.05615
	Sequence	# PSMs	# Proteins	# Protein Groups	Protein Group Accessions	Modifications	MH+ [Da]	q-Value	PEP	A2	XCorr A2	A4	IonScore A4	Exp Value A4	# Missed Cleavages
	LLLGWEPVVPLEEGLNK	2	1	1	E1BV28		1906.07	0	0.0006165	High	3.98806	High	30.24	0.00458925	0
E1BV44	Uncharacterized protein OS=Gallus gallus GN=CSE1L PE=4 SV=2 - [E1BV44_CHICK]	0.82	1	1	1	101	42.4695	0.82	1	36	930.83	0.82	1	65	971	110.366	5.61768
	Sequence	# PSMs	# Proteins	# Protein Groups	Protein Group Accessions	Modifications	MH+ [Da]	q-Value	PEP	A2	XCorr A2	A4	IonScore A4	Exp Value A4	# Missed Cleavages
	IIIPEIQK	101	1	1	E1BV44		953.604	0	0.005696	High	2.12897	High	38.01	0.00015775	0
E1BV45	Uncharacterized protein (Fragment) OS=Gallus gallus GN=RNPS1 PE=4 SV=2 - [E1BV45_CHICK]	17.31	1	5	5	10	18.8507	17.31	5	5	137.858	17.31	5	5	283	31.7014	11.9419
	Sequence	# PSMs	# Proteins	# Protein Groups	Protein Group Accessions	Modifications	MH+ [Da]	q-Value	PEP	A2	XCorr A2	A4	IonScore A4	Exp Value A4	# Missed Cleavages
	GYAYVEFENPDDAEK	2	1	1	E1BV45		1746.75	0	2.952e-07	High	5.76873	High	69.96	6.56014e-07	0
	NVTKDHIMEIFSTYGK	2	1	1	E1BV45		1882.93	0	7.669e-08	High	5.39191	High	58.71	1.99187e-05	1
	DHIMEIFSTYGK	2	1	1	E1BV45		1440.68	0	3.854e-06	High	3.88286	High	43.08	0.000708537	0
	GYAYVEFENPDDAEKALK	2	1	1	E1BV45		2058.96	0	0.003216	High	3.8072	High	24.33	0.0527638	1
	MIDMPVDRLNPHLSK	2	1	1	E1BV45		1765.91	0	0.001575	High	1.78721	High	23.26	0.0797787	1
E1BV47	Uncharacterized protein OS=Gallus gallus GN=BUD31 PE=4 SV=1 - [E1BV47_CHICK]	13.89	1	1	1	1	2.71494	13.89	1	1					144	17.0146	8.82178
	Sequence	# PSMs	# Proteins	# Protein Groups	Protein Group Accessions	Modifications	MH+ [Da]	q-Value	PEP	A2	XCorr A2	A4	IonScore A4	Exp Value A4	# Missed Cleavages
	KPPPDGWELIEPTLDELDQK	1	1	1	E1BV47		2320.17	0	0.0002867	High	2.71494				0
E1BV75	Uncharacterized protein OS=Gallus gallus GN=DHRS7 PE=3 SV=1 - [E1BV75_CHICK]	3.57	1	1	1	1	2.61239	3.57	1	1					336	37.6968	9.1001
	Sequence	# PSMs	# Proteins	# Protein Groups	Protein Group Accessions	Modifications	MH+ [Da]	q-Value	PEP	A2	XCorr A2	A4	IonScore A4	Exp Value A4	# Missed Cleavages
	IIQNVFTEKLDK	1	1	1	E1BV75		1447.81	0.003	0.06136	High	2.61239				1
E1BV83	Uncharacterized protein OS=Gallus gallus GN=NUP205 PE=4 SV=2 - [E1BV83_CHICK]	8.79	1	10	10	21	36.3415	8.79	10	11	195.857	7.94	9	10	2014	228.186	6.1001
	Sequence	# PSMs	# Proteins	# Protein Groups	Protein Group Accessions	Modifications	MH+ [Da]	q-Value	PEP	A2	XCorr A2	A4	IonScore A4	Exp Value A4	# Missed Cleavages
	QMGDLLPSTIYIPYLK	2	1	1	E1BV83		1851.99	0	1.798e-06	High	4.89869	High	49.72	8.53277e-05	0
	LLHLLLDDMPVKPYLADGEGGMEDESR	2	1	1	E1BV83		3013.46	0	4.611e-06	High	4.5882	High	44.04	0.000583797	0
	TSQDFLFTQLQYLPFSIR	2	1	1	E1BV83		2204.14	0	6.887e-06	High	4.28248	High	52.59	7.73885e-05	0
	ESHLSLIVTPLEQLLQGINPR	4	1	1	E1BV83		2357.32	0	0.000216	High	3.01376	High	27.64	0.00413248	0
	LLDIEGLYSK	2	1	1	E1BV83		1150.63	0	0.001305	High	2.90018	High	34.29	0.0025695	0
	SDFISLFR	2	1	1	E1BV83		984.513	0	0.003354	High	2.87077	High	42.45	0.00058023	0
	VLVDSLVDDDLTLQSLLMPQPPLLK	2	1	1	E1BV83		2762.53	0	0.0002322	High	2.3707	High	54.16	7.866e-06	0
	DLPSADSVQYR	2	1	1	E1BV83		1250.6	0.001	0.009704	High	2.72013	High	27.13	0.0331128	0
	YLYHGNSNPELAFESAK	1	1	1	E1BV83		1939.92	0.002	0.02566	High	2.80524				0
	VSQHDIDQLQIETTNSFGESLQKK	2	1	1	E1BV83		2745.37	0.003	0.07954	High	2.98954	High	13	0.70918	1
E1BV94	Uncharacterized protein OS=Gallus gallus GN=WTAP PE=4 SV=2 - [E1BV94_CHICK]	5.03	1	1	1	2	6.82632	5.03	1	1	69.03	5.03	1	1	398	44.5348	5.23682
	Sequence	# PSMs	# Proteins	# Protein Groups	Protein Group Accessions	Modifications	MH+ [Da]	q-Value	PEP	A2	XCorr A2	A4	IonScore A4	Exp Value A4	# Missed Cleavages
	QQLAQYQQQQSQASNPGTSR	2	1	1	E1BV94		2248.07	0	1.605e-08	High	6.82632	High	69.03	2.17545e-06	0
E1BVB0	Uncharacterized protein OS=Gallus gallus GN=ARL1 PE=3 SV=1 - [E1BVB0_CHICK]	8.84	1	1	1	2	3.65832	8.84	1	1	31.59	8.84	1	1	181	20.3564	5.71924
	Sequence	# PSMs	# Proteins	# Protein Groups	Protein Group Accessions	Modifications	MH+ [Da]	q-Value	PEP	A2	XCorr A2	A4	IonScore A4	Exp Value A4	# Missed Cleavages
	GTGLDEAMEWLVEALK	2	1	1	E1BVB0		1761.87	0	0.0001598	High	3.65832	High	31.59	0.0142152	0
E1BVB1	Uncharacterized protein OS=Gallus gallus GN=RPL32 PE=4 SV=2 - [E1BVB1_CHICK]	28.15	1	3	3	5	7.66266	28.15	3	3	75.6868	17.04	2	2	135	15.9059	11.356
	Sequence	# PSMs	# Proteins	# Protein Groups	Protein Group Accessions	Modifications	MH+ [Da]	q-Value	PEP	A2	XCorr A2	A4	IonScore A4	Exp Value A4	# Missed Cleavages
	SYCAEIAHNVSSK	2	1	1	E1BVB1		1408.65	0	5.027e-07	High	4.65991	High	72.13	9.21587e-07	0
	ELEVLMMSNK	2	1	1	E1BVB1		1193.59	0	0.001761	High	3.00275	High	27.45	0.0340886	0
	GQILMPNIGYGSNKK	1	1	1	E1BVB1		1619.86	0.002	0.01993	High	1.76824				1
E1BVC3	Uncharacterized protein OS=Gallus gallus GN=Gga.35168 PE=4 SV=2 - [E1BVC3_CHICK]	5.36	1	3	5	11	20.5756	5.36	5	6	99.0015	4.16	4	5	1492	164.511	8.85107
	Sequence	# PSMs	# Proteins	# Protein Groups	Protein Group Accessions	Modifications	MH+ [Da]	q-Value	PEP	A2	XCorr A2	A4	IonScore A4	Exp Value A4	# Missed Cleavages
	EADHLYHTLESSYQK	2	1	1	E1BVC3		1820.84	0	0.001338	High	4.2446	High	15.89	0.425093	0
	EGLIGLQNLLK	4	2	2	E1BSR3;E1BVC3		1197.72	0	3.854e-05	High	3.88985	High	58.81	6.1158e-06	0
	EGAGAVDEEDFIKAFEDVPTVQIYSSR	2	1	1	E1BVC3		2972.42	0	0.0002081	High	2.92252	High	17.5	0.234733	1
	IITWTTEPK	2	2	2	E1BSR3;E1BVC3		1088.6	0.001	0.0112	High	3.03573	High	33.92	0.00673144	0
	SLLLAGAAEYDNFFQHLR	1	1	1	E1BVC3		2065.05	0.001	0.01769	High	2.91377				0
E1BVC4	Uncharacterized protein OS=Gallus gallus GN=SEC13 PE=4 SV=1 - [E1BVC4_CHICK]	3.44	1	1	1	2	2.8926	3.44	1	1	41.72	3.44	1	1	320	35.158	5.2749
	Sequence	# PSMs	# Proteins	# Protein Groups	Protein Group Accessions	Modifications	MH+ [Da]	q-Value	PEP	A2	XCorr A2	A4	IonScore A4	Exp Value A4	# Missed Cleavages
	NGGQILIADLR	2	1	1	E1BVC4		1169.66	0	0.0008766	High	2.8926	High	41.72	0.000400421	0
E1BVC5	Uncharacterized protein OS=Gallus gallus GN=UTP20 PE=4 SV=1 - [E1BVC5_CHICK]	6.18	1	9	9	18	37.8082	6.18	9	11	121.652	4.11	6	7	2801	319.303	6.78564
	Sequence	# PSMs	# Proteins	# Protein Groups	Protein Group Accessions	Modifications	MH+ [Da]	q-Value	PEP	A2	XCorr A2	A4	IonScore A4	Exp Value A4	# Missed Cleavages
	QYPDRPEYDILSNVFAVLSAK	4	1	1	E1BVC5		2425.24	0	4.019e-08	High	4.67298	High	53.51	5.30331e-05	0
	SLQNYIMPYATTAIFSEK	2	1	1	E1BVC5		2077.03	0	0.0003377	High	4.47662	High	21.59	0.154981	0
	ILNHFETPPSTVIEGDGTGELQSVFATLLQAELVPATVNDYREK	3	1	1	E1BVC5		4799.45	0	3.731e-05	High	4.18573	High	22.61	0.0180931	1
	NLVTTFPSDPSALLLADLYYTR	2	1	1	E1BVC5		2470.27	0	6.013e-05	High	4.0501	High	61.13	8.09449e-06	0
	HLDDINFDVR	2	1	1	E1BVC5		1243.61	0	0.007018	High	3.11923	High	20.56	0.11691	0
	SSVVNDDEVVRVPLAFAMVR	1	1	1	E1BVC5		2203.15	0	0.001451	High	2.08296				1
	LNALYTQLLSHQDQNVQR	1	1	1	E1BVC5		2141.11	0.001	0.009782	High	2.88475				0
	FIRNEYYPADSLVAPTQDLR	1	1	1	E1BVC5		2368.19	0.002	0.02262	High	3.26715				1
	ILNHFETPPSTVIEGDGTGELQSVFATLLQAELVPATVNDYR	2	1	1	E1BVC5	N3(Deamidated)	4543.31	0.002	0.03397	High	2.25588	High	14.02	0.21399	0
E1BVE1	Uncharacterized protein OS=Gallus gallus GN=AURKA PE=4 SV=1 - [E1BVE1_CHICK]	9.54	1	3	3	6	9.64953	9.54	3	3	48.2544	9.54	3	3	409	46.4454	9.59814
	Sequence	# PSMs	# Proteins	# Protein Groups	Protein Group Accessions	Modifications	MH+ [Da]	q-Value	PEP	A2	XCorr A2	A4	IonScore A4	Exp Value A4	# Missed Cleavages
	VYLILEYAPR	2	1	1	E1BVE1		1236.7	0	9.927e-06	High	3.57945	High	43.68	0.000293556	0
	LPVQPTAGPQVPSK	2	1	1	E1BVE1		1418.8	0	0.003264	High	3.33902	High	25.24	0.0233397	0
	QWSLDDFEIGRPLGK	2	1	1	E1BVE1		1760.89	0	0.003182	High	2.73105	High	18.2	0.332227	0
E1BVH4	Uncharacterized protein (Fragment) OS=Gallus gallus GN=SEPT7 PE=3 SV=2 - [E1BVH4_CHICK]	18.31	3	5	6	13	26.6655	18.31	6	7	194.096	18.07	5	6	415	48.413	8.63135
	Sequence	# PSMs	# Proteins	# Protein Groups	Protein Group Accessions	Modifications	MH+ [Da]	q-Value	PEP	A2	XCorr A2	A4	IonScore A4	Exp Value A4	# Missed Cleavages
	NLEGYVGFANLPNQVYR	2	2	1	E1BVH4		1953.98	0	2.216e-09	High	6.2277	High	79.13	2.07095e-07	0
	DVTNNVHYENYR	4	2	1	E1BVH4		1523.68	0	1.751e-05	High	4.49787	High	52.65	6.79063e-05	0
	STLINSLFLTELYSPEYPGPSHR	2	2	1	E1BVH4		2621.32	0	7.359e-08	High	4.27856	High	66.72	2.87299e-06	0
	QFEDEKASWEAQQR	2	2	1	E1BVH4		1751.79	0	0.0001117	High	3.87881	High	43.61	0.000526969	1
	VNIIPLIAK	2	6	2	F1NLX2;E1BVH4		980.649	0	0.00291	High	2.6356	High	33.44	0.000451825	0
	NLEGYVGFANLPNQVYRK	1	2	1	E1BVH4		2082.07	0.002	0.03782	High	2.42694				1
E1BVK8	Uncharacterized protein OS=Gallus gallus GN=ACOT8 PE=4 SV=2 - [E1BVK8_CHICK]	2.69	1	1	1	2	3.45844	2.69	1	1	21.51	2.69	1	1	372	41.3721	8.76318
	Sequence	# PSMs	# Proteins	# Protein Groups	Protein Group Accessions	Modifications	MH+ [Da]	q-Value	PEP	A2	XCorr A2	A4	IonScore A4	Exp Value A4	# Missed Cleavages
	FLQNPNLAER	2	1	1	E1BVK8		1201.63	0	0.00345	High	3.45844	High	21.51	0.0960592	0
E1BVN1	Uncharacterized protein OS=Gallus gallus GN=MTX2 PE=4 SV=1 - [E1BVN1_CHICK]	22.01	1	3	3	6	13.7909	22.01	3	4	47.8823	8.21	1	2	268	30.3123	6.13818
	Sequence	# PSMs	# Proteins	# Protein Groups	Protein Group Accessions	Modifications	MH+ [Da]	q-Value	PEP	A2	XCorr A2	A4	IonScore A4	Exp Value A4	# Missed Cleavages
	VPFIHVGNQVVSELGPIVQFVK	4	1	1	E1BVN1		2406.35	0	7.434e-07	High	4.36933	High	34.33	0.000627262	0
	IEQQYFEGHDKDGSAAASAR	1	1	1	E1BVN1		2180	0	0.005865	High	2.48008				1
	GHSLSDGLDEVQKAEMK	1	1	1	E1BVN1		1843.88	0.002	0.03745	High	3.66065				1
E1BVP1	Uncharacterized protein (Fragment) OS=Gallus gallus GN=EIF5B PE=4 SV=2 - [E1BVP1_CHICK]	3.8	1	2	2	4	7.83981	3.8	2	2	42.9009	3.8	2	2	1209	136.398	5.46533
	Sequence	# PSMs	# Proteins	# Protein Groups	Protein Group Accessions	Modifications	MH+ [Da]	q-Value	PEP	A2	XCorr A2	A4	IonScore A4	Exp Value A4	# Missed Cleavages
	ILPQFIFNSRDPIVMGVVVEAGQVK	2	1	1	E1BVP1	N8(Deamidated)	2757.51	0	0.002431	High	4.58953	High	37.48	0.00069673	1
	LREGDTIIVPGVEGPIVTQIR	2	1	1	E1BVP1		2262.28	0	0.000264	High	3.25029	High	21.69	0.00779288	1
E1BVT3	Malate dehydrogenase OS=Gallus gallus GN=MDH2 PE=3 SV=1 - [E1BVT3_CHICK]	23.15	1	5	5	10	20.8038	23.15	5	5	127.919	23.15	5	5	337	35.6328	8.55811
	Sequence	# PSMs	# Proteins	# Protein Groups	Protein Group Accessions	Modifications	MH+ [Da]	q-Value	PEP	A2	XCorr A2	A4	IonScore A4	Exp Value A4	# Missed Cleavages
	VAVLGASGGIGQPLSLLLK	2	1	1	E1BVT3		1793.09	0	8.826e-10	High	5.97184	High	73.8	6.46148e-08	0
	SEETESPYFSTPLLLGK	2	1	1	E1BVT3		1897.94	0	6.62e-05	High	4.85453	High	22.62	0.0949073	0
	IFGVTTLDIVR	2	1	1	E1BVT3		1233.72	0	8.386e-06	High	3.63805	High	42.89	0.000226179	0
	LTLYDIAHTPGVAADLSHIETR	2	1	1	E1BVT3		2393.24	0	2.024e-07	High	3.42652	High	21.43	0.0741032	0
	ANTFVAELK	2	1	1	E1BVT3		992.539	0	0.003519	High	2.91287	High	42.37	0.000602606	0
E1BVT6	Uncharacterized protein OS=Gallus gallus GN=ZNF512 PE=4 SV=2 - [E1BVT6_CHICK]	1.78	1	1	1	2	3.43489	1.78	1	1	38	1.78	1	1	563	64.6385	9.96436
	Sequence	# PSMs	# Proteins	# Protein Groups	Protein Group Accessions	Modifications	MH+ [Da]	q-Value	PEP	A2	XCorr A2	A4	IonScore A4	Exp Value A4	# Missed Cleavages
	VLQDLIPDDR	2	1	1	E1BVT6		1183.63	0	4.506e-05	High	3.43489	High	38	0.00161659	0
E1BVW0	Uncharacterized protein OS=Gallus gallus GN=CSNK1D PE=3 SV=2 - [E1BVW0_CHICK]	6.6	3	2	2	4	7.12413	6.6	2	2	63.53	6.6	2	2	409	46.7328	9.62744
	Sequence	# PSMs	# Proteins	# Protein Groups	Protein Group Accessions	Modifications	MH+ [Da]	q-Value	PEP	A2	XCorr A2	A4	IonScore A4	Exp Value A4	# Missed Cleavages
	GAPVNVSSSDLTGR	2	1	1	E1BVW0		1359.68	0	1.637e-05	High	4.07386	High	63.53	7.69661e-06	0
	DVKPDNFLMGLGK	2	3	1	E1BVW0		1433.75	0	0.001668	High	3.05027	High	21.61	0.108023	0
E1BVX5	Uncharacterized protein OS=Gallus gallus GN=LOC100859609 PE=4 SV=2 - [E1BVX5_CHICK]	19.6	1	1	3	6	5.5972	19.6	3	3	53.0733	19.6	3	3	250	28.7337	11.8687
	Sequence	# PSMs	# Proteins	# Protein Groups	Protein Group Accessions	Modifications	MH+ [Da]	q-Value	PEP	A2	XCorr A2	A4	IonScore A4	Exp Value A4	# Missed Cleavages
	VRVEVSTGMPR	2	3	2	Q5ZMI0;E1BVX5		1230.66	0	0.00258	High	2.83396	High	22.32	0.129537	1
	NPPGFAFVEFEDPRDAEDAVR	2	1	1	E1BVX5		2378.1	0	0.001046	High	2.76324	High	18.96	0.182963	1
	VYVGNLGTGAGKGELER	2	3	2	Q5ZMI0;E1BVX5		1719.9	0	1.456e-05	High	1.98843	High	48.46	0.000219544	1
E1BW15	Uncharacterized protein OS=Gallus gallus GN=DDX50 PE=4 SV=1 - [E1BW15_CHICK]	30.16	1	13	13	40	85.3513	30.16	13	21	787.713	26.55	12	19	693	77.1366	9.27588
	Sequence	# PSMs	# Proteins	# Protein Groups	Protein Group Accessions	Modifications	MH+ [Da]	q-Value	PEP	A2	XCorr A2	A4	IonScore A4	Exp Value A4	# Missed Cleavages
	HVVLDEVDQMLDMGFAEQVEDILR	6	1	1	E1BW15		2801.35	0	3.059e-11	High	7.05742	High	78.95	1.82748e-07	0
	ESAQLLIEEKGPVNALAAALAHISGATSIEQR	3	1	1	E1BW15	N14(Deamidated)	3288.75	0	4.208e-08	High	5.79582	High	62.73	2.69334e-06	1
	AAVIGDVIQVYSGSYGR	2	1	1	E1BW15		1754.91	0	3.39e-07	High	5.3765	High	76.93	2.68668e-07	0
	SLLNSDVGFVTMVLR	6	1	1	E1BW15		1650.89	0	9.797e-09	High	5.26398	High	101.97	7.9734e-10	0
	HVVLDEVDQMLDMGFAEQVEDILR	2	1	1	E1BW15	M13(Oxidation)	2817.35	0	5.732e-05	High	4.79135	High	31.03	0.011044	0
	GPVNALAAALAHISGATSIEQR	4	1	1	E1BW15		2147.15	0	1.532e-09	High	4.73541	High	84.87	2.55782e-08	0
	SGIDILVGTPGR	2	1	1	E1BW15		1184.66	0	8.802e-05	High	3.95666	High	47.81	0.00012915	0
	GVTYLFPVQVK	2	1	1	E1BW15		1250.71	0	0.0002818	High	3.83684	High	45.57	0.000117866	0
	VLVATNVAAR	2	1	1	E1BW15		1013.61	0	9.292e-06	High	3.68068	High	67.22	1.74497e-06	0
	TFSFAIPLIEK	2	1	1	E1BW15		1265.71	0	2.864e-05	High	3.49542	High	46.49	0.00010995	0
	ESAQLLIEEKGPVNALAAALAHISGATSIEQR	2	1	1	E1BW15		3287.76	0	5.62e-07	High	3.30368	High	35.87	0.000905875	1
	TFNPVYSGKDVIAQAR	2	1	1	E1BW15		1765.92	0	1.269e-05	High	3.25033	High	42.15	0.000780207	1
	DSEDNPQTLLFSATCPNWVYDVAKK	2	1	1	E1BW15		2841.34	0	0.0007415	High	2.54669	High	35.56	0.00394719	1
	VGVPTATDIIK	2	1	1	E1BW15		1113.65	0	0.0003159	High	2.35634	High	36.39	0.00115956	0
	GLDIPEVDLVVQSSPPKDVESYIHR	1	1	1	E1BW15		2792.44	0.009	0.1991	High	3.09989				1
E1BW78	Uncharacterized protein OS=Gallus gallus GN=COX6C PE=4 SV=2 - [E1BW78_CHICK]	15.58	1	1	1	4	7.18686	15.58	1	2	53.8755	15.58	1	2	77	8.78557	10.0669
	Sequence	# PSMs	# Proteins	# Protein Groups	Protein Group Accessions	Modifications	MH+ [Da]	q-Value	PEP	A2	XCorr A2	A4	IonScore A4	Exp Value A4	# Missed Cleavages
	NYDPMKDFEAMR	4	1	1	E1BW78		1516.65	0	0.001382	High	3.64119	High	45.4	0.000198998	1
E1BW84	Uncharacterized protein (Fragment) OS=Gallus gallus GN=Gga.55651 PE=4 SV=2 - [E1BW84_CHICK]	1.44	1	1	1	1	2.67913	1.44	1	1					1114	122.505	8.86572
	Sequence	# PSMs	# Proteins	# Protein Groups	Protein Group Accessions	Modifications	MH+ [Da]	q-Value	PEP	A2	XCorr A2	A4	IonScore A4	Exp Value A4	# Missed Cleavages
	NLSEQNNYSNIPHEGK	1	1	1	E1BW84		1843.85	0	0.001357	High	2.67913				0
E1BW94	Uncharacterized protein OS=Gallus gallus GN=SF3B14 PE=4 SV=1 - [E1BW94_CHICK]	20.8	1	2	2	4	9.00691	20.8	2	2	91.6538	20.8	2	2	125	14.5756	9.37842
	Sequence	# PSMs	# Proteins	# Protein Groups	Protein Group Accessions	Modifications	MH+ [Da]	q-Value	PEP	A2	XCorr A2	A4	IonScore A4	Exp Value A4	# Missed Cleavages
	ITAEEMYDIFGK	2	1	1	E1BW94		1416.67	0	2.072e-06	High	4.72343	High	69.83	1.37789e-06	0
	GTAYVVYEDIFDAK	2	1	1	E1BW94		1590.77	0	3.159e-05	High	4.28348	High	43.44	0.000808422	0
E1BWA7	Uncharacterized protein OS=Gallus gallus GN=SKA2 PE=4 SV=1 - [E1BWA7_CHICK]	10.09	1	1	1	2	4.11133	10.09	1	1	73.1	10.09	1	1	228	25.9493	5.5415
	Sequence	# PSMs	# Proteins	# Protein Groups	Protein Group Accessions	Modifications	MH+ [Da]	q-Value	PEP	A2	XCorr A2	A4	IonScore A4	Exp Value A4	# Missed Cleavages
	SLPDNPAAEENPVALLEELSMVK	2	1	1	E1BWA7		2466.25	0	6.658e-08	High	4.11133	High	73.1	7.15077e-07	0
E1BWG0	Fatty acid synthase OS=Gallus gallus GN=FASN PE=4 SV=2 - [E1BWG0_CHICK]	0.92	3	1	1	2	2.38565	0.92	1	1	49.15	0.92	1	1	2512	274.6	6.34131
	Sequence	# PSMs	# Proteins	# Protein Groups	Protein Group Accessions	Modifications	MH+ [Da]	q-Value	PEP	A2	XCorr A2	A4	IonScore A4	Exp Value A4	# Missed Cleavages
	TLLEGDGVESIIGIIHGSLAEPR	2	3	1	E1BWG0		2376.28	0	1.085e-07	High	2.38565	High	49.15	6.81064e-05	0
E1BWP4	Uncharacterized protein (Fragment) OS=Gallus gallus GN=Gga.5511 PE=4 SV=2 - [E1BWP4_CHICK]	5.38	2	1	1	1	3.3585	5.38	1	1					260	28.3241	4.70361
	Sequence	# PSMs	# Proteins	# Protein Groups	Protein Group Accessions	Modifications	MH+ [Da]	q-Value	PEP	A2	XCorr A2	A4	IonScore A4	Exp Value A4	# Missed Cleavages
	MGLEILPVTSATNK	1	2	1	E1BWP4		1473.8	0.005	0.09992	High	3.3585				0
E1BWR0	Uncharacterized protein OS=Gallus gallus GN=BCLAF1 PE=4 SV=2 - [E1BWR0_CHICK]	3.15	1	2	2	2	2.68698	3.15	2	2					920	106.104	9.979
	Sequence	# PSMs	# Proteins	# Protein Groups	Protein Group Accessions	Modifications	MH+ [Da]	q-Value	PEP	A2	XCorr A2	A4	IonScore A4	Exp Value A4	# Missed Cleavages
	SIFDHIKLPQASK	1	1	1	E1BWR0		1483.82	0	0.00435	High	2.68698				1
	SFYPETGEQETVKGGK	1	1	1	E1BWR0		1756.84	0.003	0.06075	High	1.45934				1
E1BWS4	Uncharacterized protein (Fragment) OS=Gallus gallus GN=PTRH2 PE=4 SV=2 - [E1BWS4_CHICK]	34.27	1	4	4	8	17.9432	34.27	4	4	146.526	34.27	4	4	178	18.9169	9.30518
	Sequence	# PSMs	# Proteins	# Protein Groups	Protein Group Accessions	Modifications	MH+ [Da]	q-Value	PEP	A2	XCorr A2	A4	IonScore A4	Exp Value A4	# Missed Cleavages
	APDEETLIQLLIDAK	2	1	1	E1BWS4		1668.91	0	2.708e-07	High	5.74361	High	81.01	7.17214e-08	0
	LGLTVSLVQDAGR	2	1	1	E1BWS4		1328.75	0	8.872e-06	High	4.41371	High	62.93	6.41757e-06	0
	TQIAPGSQTVLGIGPGPADVIDKVSGHLK	2	1	1	E1BWS4		2855.56	0	3.753e-05	High	3.92352	High	24.29	0.0111718	1
	VVLKAPDEETLIQLLIDAK	2	1	1	E1BWS4		2108.22	0	1.607e-05	High	3.8624	High	32.14	0.000610942	1
E1BWW3	Uncharacterized protein OS=Gallus gallus GN=SMC6 PE=4 SV=2 - [E1BWW3_CHICK]	1.82	1	1	1	2	4.05997	1.82	1	1	27.34	1.82	1	1	1096	127.674	7.45947
	Sequence	# PSMs	# Proteins	# Protein Groups	Protein Group Accessions	Modifications	MH+ [Da]	q-Value	PEP	A2	XCorr A2	A4	IonScore A4	Exp Value A4	# Missed Cleavages
	YLSKDVEAEISLLENEVASR	2	1	1	E1BWW3		2265.16	0	0.0005335	High	4.05997	High	27.34	0.029059	1
E1BX00	Uncharacterized protein (Fragment) OS=Gallus gallus GN=SON PE=4 SV=2 - [E1BX00_CHICK]	9.47	1	2	2	4	6.55024	9.47	2	2	35.03	9.47	2	2	433	48.2016	9.5542
	Sequence	# PSMs	# Proteins	# Protein Groups	Protein Group Accessions	Modifications	MH+ [Da]	q-Value	PEP	A2	XCorr A2	A4	IonScore A4	Exp Value A4	# Missed Cleavages
	LNEPKPIFFNLSTPSIKPAPPPQPK	2	1	1	E1BX00		2757.53	0	0.0001561	High	3.63316	High	35.03	0.000816532	0
	SGVPLPPSLMPMLSQK	2	1	1	E1BX00		1681.9	0.002	0.02311	High	2.91708	High	10.12	1.08461	0
E1BX01	Uncharacterized protein OS=Gallus gallus GN=MAK16 PE=4 SV=1 - [E1BX01_CHICK]	6.16	1	1	1	2	3.15719	6.16	1	1	51.76	6.16	1	1	292	34.8855	5.92236
	Sequence	# PSMs	# Proteins	# Protein Groups	Protein Group Accessions	Modifications	MH+ [Da]	q-Value	PEP	A2	XCorr A2	A4	IonScore A4	Exp Value A4	# Missed Cleavages
	ALIAAQLDNAIEKELLER	2	1	1	E1BX01		2010.12	0	2.704e-07	High	3.15719	High	51.76	3.23401e-05	1
E1BXA9	Uncharacterized protein OS=Gallus gallus PE=4 SV=2 - [E1BXA9_CHICK]	2.64	1	1	1	2	4.69273	2.64	1	1	78.09	2.64	1	1	1136	118.052	10.0083
	Sequence	# PSMs	# Proteins	# Protein Groups	Protein Group Accessions	Modifications	MH+ [Da]	q-Value	PEP	A2	XCorr A2	A4	IonScore A4	Exp Value A4	# Missed Cleavages
	KVDSPGSGSGTEGSGSSAAVPGSSGVGTTR	2	1	1	E1BXA9		2636.24	0	8.116e-10	High	4.69273	High	78.09	2.49158e-07	1
E1BXC5	Uncharacterized protein OS=Gallus gallus GN=Gga.5796 PE=4 SV=2 - [E1BXC5_CHICK]	1.64	1	1	1	2	6.57824	1.64	1	1	68.83	1.64	1	1	1589	187.506	9.51025
	Sequence	# PSMs	# Proteins	# Protein Groups	Protein Group Accessions	Modifications	MH+ [Da]	q-Value	PEP	A2	XCorr A2	A4	IonScore A4	Exp Value A4	# Missed Cleavages
	EDQQEDEKMPDPVDVIDVDWSSLMPK	2	1	1	E1BXC5		3045.37	0	1.084e-07	High	6.57824	High	68.83	1.26336e-06	1
E1BXI4	Uncharacterized protein OS=Gallus gallus GN=BBS7 PE=4 SV=2 - [E1BXI4_CHICK]	1.12	1	1	1	1	2.15655	1.12	1	1		0			716	79.8659	5.40186
	Sequence	# PSMs	# Proteins	# Protein Groups	Protein Group Accessions	Modifications	MH+ [Da]	q-Value	PEP	A2	XCorr A2	A4	IonScore A4	Exp Value A4	# Missed Cleavages
	VHLIDALR	1	1	1	E1BXI4		936.561	0.002	0.03278	High	2.15655				0
E1BXP3	Uncharacterized protein OS=Gallus gallus GN=NOL10 PE=4 SV=1 - [E1BXP3_CHICK]	4.51	1	2	2	4	7.64972	4.51	2	2	86.43	4.51	2	2	688	80.3731	8.45557
	Sequence	# PSMs	# Proteins	# Protein Groups	Protein Group Accessions	Modifications	MH+ [Da]	q-Value	PEP	A2	XCorr A2	A4	IonScore A4	Exp Value A4	# Missed Cleavages
	LGTLNVSDTTVGSK	2	1	1	E1BXP3		1391.74	0	1.636e-05	High	4.24436	High	48.13	0.000185348	0
	DLENLGLAHLIGSSLLR	2	1	1	E1BXP3		1821.02	0	4.714e-09	High	3.40535	High	55.8	1.09156e-05	0
E1BXS5	Uncharacterized protein OS=Gallus gallus GN=DECR1 PE=4 SV=1 - [E1BXS5_CHICK]	6.85	1	2	2	3	4.27373	3.87	1	1	41.33	6.85	2	2	336	35.7235	9.39307
	Sequence	# PSMs	# Proteins	# Protein Groups	Protein Group Accessions	Modifications	MH+ [Da]	q-Value	PEP	A2	XCorr A2	A4	IonScore A4	Exp Value A4	# Missed Cleavages
	VAFVTGGGTGIGK	2	1	1	E1BXS5		1163.64	0	4.502e-05	High	4.27373	High	41.33	0.000824552	0
	FNVIQPGPIK	1	1	1	E1BXS5		1112.64	0.003	0.08066			High	16.56	0.11592	0
E1BXT7	Uncharacterized protein OS=Gallus gallus GN=ANKHD1 PE=4 SV=2 - [E1BXT7_CHICK]	0.9	2	1	1	2	2.691	0.9	1	1	40.03	0.9	1	1	2549	269.89	5.74463
	Sequence	# PSMs	# Proteins	# Protein Groups	Protein Group Accessions	Modifications	MH+ [Da]	q-Value	PEP	A2	XCorr A2	A4	IonScore A4	Exp Value A4	# Missed Cleavages
	YAVQLINALIQDPAKELEDLIPK	2	2	1	E1BXT7		2594.45	0	8.356e-05	High	2.691	High	40.03	0.000208554	1
E1BXW8	Uncharacterized protein (Fragment) OS=Gallus gallus GN=CEP70 PE=4 SV=2 - [E1BXW8_CHICK]	4.83	1	1	1	2	6.04003	4.83	1	1	34.58	4.83	1	1	601	69.3863	6.44287
	Sequence	# PSMs	# Proteins	# Protein Groups	Protein Group Accessions	Modifications	MH+ [Da]	q-Value	PEP	A2	XCorr A2	A4	IonScore A4	Exp Value A4	# Missed Cleavages
	HGMEPLSIAASPGSGSAPDVIALDSVGIR	2	1	1	E1BXW8		2804.43	0	5.934e-06	High	6.04003	High	34.58	0.00430197	0
E1BXY6	Uncharacterized protein OS=Gallus gallus GN=GOLGA3 PE=4 SV=2 - [E1BXY6_CHICK]	1.71	1	1	1	2	3.13274	1.71	1	1	80.34	1.71	1	1	1519	171.204	5.21143
	Sequence	# PSMs	# Proteins	# Protein Groups	Protein Group Accessions	Modifications	MH+ [Da]	q-Value	PEP	A2	XCorr A2	A4	IonScore A4	Exp Value A4	# Missed Cleavages
	IAAQLQNIEADMLDQEAAFMQIQEAK	2	1	1	E1BXY6		2919.42	0	1.947e-06	High	3.13274	High	80.34	1.28995e-07	0
E1BY25	Uncharacterized protein OS=Gallus gallus GN=WDR47 PE=4 SV=1 - [E1BY25_CHICK]	3.16	1	2	2	3	7.96038	3.16	2	2	43.29	1.41	1	1	919	102.283	5.85889
	Sequence	# PSMs	# Proteins	# Protein Groups	Protein Group Accessions	Modifications	MH+ [Da]	q-Value	PEP	A2	XCorr A2	A4	IonScore A4	Exp Value A4	# Missed Cleavages
	AAYADLLTPLISK	2	1	1	E1BY25		1375.78	0	9.371e-05	High	5.07067	High	43.29	0.000274256	0
	FSPGAHYLLTGSYDMK	1	1	1	E1BY25		1786.85	0.001	0.01595	High	2.88971				0
E1BY86	Uncharacterized protein OS=Gallus gallus GN=FRG1 PE=4 SV=1 - [E1BY86_CHICK]	5.08	1	1	1	2	4.45428	5.08	1	1	59.16	5.08	1	1	256	28.9159	9.11475
	Sequence	# PSMs	# Proteins	# Protein Groups	Protein Group Accessions	Modifications	MH+ [Da]	q-Value	PEP	A2	XCorr A2	A4	IonScore A4	Exp Value A4	# Missed Cleavages
	YLGINSDGLVVGR	2	1	1	E1BY86		1362.74	0	5.513e-06	High	4.45428	High	59.16	1.64414e-05	0
E1BY89	Uncharacterized protein OS=Gallus gallus GN=RPL23 PE=3 SV=2 - [E1BY89_CHICK]	27.14	1	2	2	4	11.0498	27.14	2	2	115.69	27.14	2	2	140	14.8561	10.5063
	Sequence	# PSMs	# Proteins	# Protein Groups	Protein Group Accessions	Modifications	MH+ [Da]	q-Value	PEP	A2	XCorr A2	A4	IonScore A4	Exp Value A4	# Missed Cleavages
	ISLGLPVGAVINCADNTGAK	2	1	1	E1BY89		1913.01	0	1.364e-09	High	5.68068	High	67.91	1.88506e-06	0
	LNRLPAAGVGDMVMATVK	2	1	1	E1BY89		1842.99	0	7.181e-08	High	5.36913	High	65.78	3.32944e-06	1
E1BYA6	Uncharacterized protein OS=Gallus gallus PE=4 SV=2 - [E1BYA6_CHICK]	5.49	1	2	2	2	5.06112	5.49	2	2					728	81.3047	8.82178
	Sequence	# PSMs	# Proteins	# Protein Groups	Protein Group Accessions	Modifications	MH+ [Da]	q-Value	PEP	A2	XCorr A2	A4	IonScore A4	Exp Value A4	# Missed Cleavages
	SSVSSSDASSPDPAQKSEAEKPSPGSGLR	1	1	1	E1BYA6		2845.34	0.001	0.01077	High	2.61769				1
	LLAPTQASLAR	1	1	1	E1BYA6		1140.67	0.001	0.01404	High	2.44344				0
E1BYG9	Coiled-coil domain-containing protein 50 OS=Gallus gallus GN=CCDC50 PE=4 SV=2 - [E1BYG9_CHICK]	8.97	1	1	1	7	6.44848	8.97	1	2	56.94	8.97	1	5	301	35.3961	7.34229
	Sequence	# PSMs	# Proteins	# Protein Groups	Protein Group Accessions	Modifications	MH+ [Da]	q-Value	PEP	A2	XCorr A2	A4	IonScore A4	Exp Value A4	# Missed Cleavages
	KLQEEELLANQANQMAAQVAQDEEIAR	7	1	1	E1BYG9	Q14(Deamidated)	3041.48	0	9.732e-08	High	6.44848	High	56.94	2.86257e-05	1
E1BYP7	Uncharacterized protein OS=Gallus gallus GN=SEH1L PE=4 SV=2 - [E1BYP7_CHICK]	14.04	1	2	2	4	8.4704	14.04	2	2	71.61	14.04	2	2	235	25.6388	8.646
	Sequence	# PSMs	# Proteins	# Protein Groups	Protein Group Accessions	Modifications	MH+ [Da]	q-Value	PEP	A2	XCorr A2	A4	IonScore A4	Exp Value A4	# Missed Cleavages
	AEALMTVTDPVHDIAFAPNLGR	2	1	1	E1BYP7		2338.19	0	1.343e-06	High	4.80349	High	45.79	0.000361177	0
	VQIYEYNENTR	2	1	1	E1BYP7		1428.67	0	3.559e-05	High	3.66691	High	43.82	0.000585085	0
E1BYQ6	Uncharacterized protein OS=Gallus gallus GN=TPR PE=4 SV=2 - [E1BYQ6_CHICK]	9.5	1	13	13	26	53.9109	9.5	13	13	283.428	9.5	13	13	2136	243.447	5.22412
	Sequence	# PSMs	# Proteins	# Protein Groups	Protein Group Accessions	Modifications	MH+ [Da]	q-Value	PEP	A2	XCorr A2	A4	IonScore A4	Exp Value A4	# Missed Cleavages
	NLQEQISQLQSELAR	2	1	1	E1BYQ6		1756.92	0	1.032e-06	High	6.2525	High	86.58	2.98909e-08	0
	GAVLSEEELAAMSPTAAAVAK	2	1	1	E1BYQ6		2016.03	0	7.361e-08	High	5.89031	High	65.28	4.46207e-06	0
	SLSTLQSEVQEALQR	2	1	1	E1BYQ6		1688.88	0	1.728e-07	High	5.21355	High	73.15	7.98884e-07	0
	ILLAQTTGAIIPLQASGMLPEEISLTSTPKR	2	1	1	E1BYQ6		3249.81	0	6.615e-08	High	4.79495	High	50.73	9.72071e-06	1
	KLEADILPLQESNAELSEK	2	1	1	E1BYQ6		2127.12	0	2.271e-07	High	4.40766	High	40.79	0.000946228	1
	SNSLEEQKTELEVR	2	1	1	E1BYQ6		1661.83	0	0.0008954	High	4.24641	High	28.75	0.0268038	1
	LDELQTSDVTVK	2	1	1	E1BYQ6		1347.7	0	0.000267	High	3.81645	High	27.6	0.0344953	0
	VLLMELEEAR	2	1	1	E1BYQ6		1202.64	0	0.0007455	High	3.55663	High	40.63	0.00131908	0
	TLENQVENLQK	2	1	1	E1BYQ6		1315.68	0	0.0001512	High	3.49422	High	28.57	0.0264091	0
	KTETMNVLIETNK	2	1	1	E1BYQ6		1520.8	0	0.008628	High	3.43054	High	20.36	0.14405	1
	INKYLDEIVQEVEAK	2	1	1	E1BYQ6		1790.95	0	0.003752	High	3.20706	High	19.55	0.122564	1
	ISELQSQLDEALNELEKLR	2	1	1	E1BYQ6		2228.18	0	2.824e-06	High	3.05286	High	39.57	0.00102127	1
	TIQGILER	2	1	1	E1BYQ6		929.54	0	0.008283	High	2.54776	High	23.62	0.0514895	0
E1BYS4	Uncharacterized protein OS=Gallus gallus GN=CPD PE=4 SV=1 - [E1BYS4_CHICK]	2.06	1	1	1	1	0	2.06	1	1					1360	150.678	6.02393
	Sequence	# PSMs	# Proteins	# Protein Groups	Protein Group Accessions	Modifications	MH+ [Da]	q-Value	PEP	A2	XCorr A2	A4	IonScore A4	Exp Value A4	# Missed Cleavages
	FVAGIHGNAPVGTELLLTLAEFLCMNYK	1	1	1	E1BYS4	M25(Oxidation)	3037.56	0.006	0.1262	High	1.75934				0
E1BYU8	Uncharacterized protein OS=Gallus gallus GN=LOC101747863 PE=4 SV=2 - [E1BYU8_CHICK]	2.73	1	3	3	6	13.672	2.73	3	3	134.537	2.73	3	3	1798	195.331	6.1001
	Sequence	# PSMs	# Proteins	# Protein Groups	Protein Group Accessions	Modifications	MH+ [Da]	q-Value	PEP	A2	XCorr A2	A4	IonScore A4	Exp Value A4	# Missed Cleavages
	FADAIFQPPSTALYDLQEPR	2	1	1	E1BYU8		2279.13	0	8.767e-10	High	5.52031	High	78.84	2.83439e-07	0
	LALLLSQLVGSQPTR	2	1	1	E1BYU8		1595.95	0	7.349e-07	High	4.17958	High	73.29	7.73542e-08	0
	SLEELRLEDYMANR	2	1	1	E1BYU8		1738.84	0	9.32e-05	High	3.97213	High	17.33	0.271842	1
E1BZ19	DNA topoisomerase 2 OS=Gallus gallus GN=TOP2B PE=3 SV=2 - [E1BZ19_CHICK]	8.11	3	2	9	17	33.4955	6.88	8	8	341.358	8.11	9	9	1627	183.247	8.27979
	Sequence	# PSMs	# Proteins	# Protein Groups	Protein Group Accessions	Modifications	MH+ [Da]	q-Value	PEP	A2	XCorr A2	A4	IonScore A4	Exp Value A4	# Missed Cleavages
	VYVPALIFGQLLTSSNYDDDEK	2	6	2	O42130;E1BZ19		2487.23	0	7.047e-09	High	5.08404	High	94.9	4.87008e-09	0
	IFDEILVNAADNK	2	5	2	O42130;E1BZ19		1461.76	0	1.666e-08	High	4.93866	High	87.85	3.00228e-08	0
	HVDYVVDQVVGK	2	2	1	E1BZ19		1357.71	0	7.755e-06	High	4.85731	High	70.87	1.17859e-06	0
	QIMENAEINNIIK	2	5	2	O42130;E1BZ19		1529.8	0	7.558e-07	High	4.68898	High	76.58	3.39569e-07	0
	SLAVSGLGVIGR	2	2	1	E1BZ19		1128.67	0	1.215e-06	High	4.08847	High	57.58	1.4403e-05	0
	YIFTMLSPLAR	2	5	2	O42130;E1BZ19		1311.71	0	0.0001587	High	3.66652	High	36.38	0.00209431	0
	SIPSLVDGLKPGQR	2	5	2	O42130;E1BZ19		1466.83	0	0.001707	High	3.12985	High	37.56	0.000771707	0
	IMIMTDQDQDGSHIK	2	5	2	O42130;E1BZ19		1731.8	0	3.162e-05	High	3.04161	High	34.14	0.00560871	0
	TWTQVYKEQVLEPMLNGTEK	1	2	1	E1BZ19	Q4(Deamidated); Q9(Deamidated)	2396.18	0.004	0.115			High	24.14	0.0564726	1
E1BZ33	Uncharacterized protein OS=Gallus gallus GN=MYBBP1A PE=4 SV=2 - [E1BZ33_CHICK]	6.03	1	5	5	11	21.1667	6.03	5	6	143.798	6.03	4	5	1011	114.84	6.03662
	Sequence	# PSMs	# Proteins	# Protein Groups	Protein Group Accessions	Modifications	MH+ [Da]	q-Value	PEP	A2	XCorr A2	A4	IonScore A4	Exp Value A4	# Missed Cleavages
	LLGSALPLLSVDQLQMVLK	4	1	1	E1BZ33		2038.2	0	2.144e-09	High	4.68104	High	76.17	2.40974e-08	0
	RVDVLQDDLHTFVER	2	1	1	E1BZ33		1841.95	0	0.0008922	High	3.97546	High	13.57	0.551625	1
	LVELLESAAK	2	1	1	E1BZ33		1072.62	0	0.0002459	High	3.60189	High	44.11	0.000263942	0
	VDVLQDDLHTFVER	1	1	1	E1BZ33		1685.85	0	0.005424	High	2.71953				0
	AFLDLFWDIAKPEQEVR	2	1	1	E1BZ33		2077.07	0.001	0.03092	High	2.53926	High	16.62	0.304879	0
E1BZ62	Uncharacterized protein OS=Gallus gallus PE=4 SV=1 - [E1BZ62_CHICK]	3.12	1	1	1	2	4.23607	3.12	1	1	31.28	3.12	1	1	674	76.3081	7.23975
	Sequence	# PSMs	# Proteins	# Protein Groups	Protein Group Accessions	Modifications	MH+ [Da]	q-Value	PEP	A2	XCorr A2	A4	IonScore A4	Exp Value A4	# Missed Cleavages
	LDLSDNLLDKFPNSLTLPDLR	2	1	1	E1BZ62		2399.28	0	5.508e-07	High	4.23607	High	31.28	0.00480352	1
E1BZA0	Uncharacterized protein OS=Gallus gallus GN=CCDC41 PE=4 SV=1 - [E1BZA0_CHICK]	7.53	1	2	2	3	0	5.58	1	1	36.96	7.53	2	2	717	84.3052	6.23975
	Sequence	# PSMs	# Proteins	# Protein Groups	Protein Group Accessions	Modifications	MH+ [Da]	q-Value	PEP	A2	XCorr A2	A4	IonScore A4	Exp Value A4	# Missed Cleavages
	SLILNPGIPSLNPISATSAPVPPPGPDVPFLFLQEEQHQR	2	1	1	E1BZA0		4273.27	0	0.0001032	High	1.75367	High	36.96	0.000594049	0
	IAALQDEKLELESR	1	1	1	E1BZA0		1614.87	0	0.001754			High	10.77	1.05947	1
E1BZE6	Uncharacterized protein OS=Gallus gallus GN=LOC100859627 PE=4 SV=2 - [E1BZE6_CHICK]	18.3	1	4	4	7	19.1731	18.3	4	4	147.232	13.14	3	3	388	40.8304	9.26123
	Sequence	# PSMs	# Proteins	# Protein Groups	Protein Group Accessions	Modifications	MH+ [Da]	q-Value	PEP	A2	XCorr A2	A4	IonScore A4	Exp Value A4	# Missed Cleavages
	SSGSPYGGGYGSGSGSGGYGGR	2	1	1	E1BZE6		1910.79	0	1.418e-09	High	6.32338	High	100	2.75e-10	0
	IFVGGIKEDTEEYNLR	2	1	1	E1BZE6		1882.95	0	1.702e-06	High	5.17164	High	55.91	3.76979e-05	1
	GFAFVTFDDHDTVDKIVVQK	1	1	1	E1BZE6		2281.15	0	0.008267	High	3.89641				1
	YGKIETIEVMEDR	2	1	1	E1BZE6		1582.78	0	0.005486	High	3.78172	High	31.86	0.0113058	1
E1BZG4	Uncharacterized protein OS=Gallus gallus GN=EEF1D PE=3 SV=2 - [E1BZG4_CHICK]	2.91	1	1	1	1	2.55385	2.91	1	1					687	76.0805	4.97021
	Sequence	# PSMs	# Proteins	# Protein Groups	Protein Group Accessions	Modifications	MH+ [Da]	q-Value	PEP	A2	XCorr A2	A4	IonScore A4	Exp Value A4	# Missed Cleavages
	ISHLEVENQNLHSVVADLQK	1	1	1	E1BZG4		2273.19	0	0.001076	High	2.55385				0
E1BZR1	Uncharacterized protein OS=Gallus gallus GN=HNRNPR PE=4 SV=2 - [E1BZR1_CHICK]	8.53	2	3	5	10	16.9248	8.53	5	5	158.415	8.53	5	5	633	70.9763	8.27979
	Sequence	# PSMs	# Proteins	# Protein Groups	Protein Group Accessions	Modifications	MH+ [Da]	q-Value	PEP	A2	XCorr A2	A4	IonScore A4	Exp Value A4	# Missed Cleavages
	NLATTVTEEILEK	2	2	1	E1BZR1		1460.78	0	5.053e-07	High	4.36374	High	67.65	2.55109e-06	0
	TGYTLDVTTGQR	2	4	2	F1NZU2;E1BZR1		1311.65	0	2.482e-05	High	3.74753	High	50.4	0.000124033	0
	DLYEDELVPLFEK	2	2	1	E1BZR1		1609.8	0	8.138e-07	High	3.74065	High	66.98	3.53789e-06	0
	AGPIWDLR	2	4	2	F1NZU2;E1BZR1		927.503	0	0.001456	High	3.09164	High	40.94	0.000579872	0
	LFVGSIPK	2	2	1	E1BZR1		860.523	0	0.005985	High	1.98127	High	15.71	0.145009	0
E1BZS2	Uncharacterized protein OS=Gallus gallus GN=NAP1L1 PE=3 SV=1 - [E1BZS2_CHICK]	8.91	1	2	2	3	5.11314	8.91	2	2	22.57	4.58	1	1	393	45.3307	4.44971
	Sequence	# PSMs	# Proteins	# Protein Groups	Protein Group Accessions	Modifications	MH+ [Da]	q-Value	PEP	A2	XCorr A2	A4	IonScore A4	Exp Value A4	# Missed Cleavages
	LDGLVGTSTGYIESLPK	1	1	1	E1BZS2		1749.92	0	0.002731	High	2.86601				0
	NVDLLSDMVQEHDEPILK	2	1	1	E1BZS2		2095.03	0	0.0002159	High	2.24713	High	22.57	0.0915794	0
E1BZT5	Uncharacterized protein OS=Gallus gallus GN=PRPF8 PE=4 SV=1 - [E1BZT5_CHICK]	17.69	1	27	27	63	103.452	17.26	26	32	551.557	15.97	25	31	2335	273.459	8.82178
	Sequence	# PSMs	# Proteins	# Protein Groups	Protein Group Accessions	Modifications	MH+ [Da]	q-Value	PEP	A2	XCorr A2	A4	IonScore A4	Exp Value A4	# Missed Cleavages
	DINLQDEDWNEFNDINK	2	1	1	E1BZT5		2121.93	0	5.964e-07	High	6.38073	High	71.15	7.09809e-07	0
	HGDEIITSTTSNYETQTFSSK	2	1	1	E1BZT5		2346.07	0	1.348e-06	High	5.82243	High	36.82	0.00232926	0
	LLENMPMPWEQIR	2	1	1	E1BZT5		1656.82	0	2.237e-05	High	4.79649	High	25.17	0.0562564	0
	LNQSQREELGLIEQAYDNPHEALSR	2	1	1	E1BZT5		2910.43	0	3.64e-08	High	4.64943	High	47.62	0.000257743	1
	YIQPWESEFIDSQR	2	1	1	E1BZT5		1797.84	0	3.394e-06	High	4.10444	High	47.26	0.000293173	0
	ANIPWKVPGLPTPIENMILR	2	1	1	E1BZT5		2259.26	0	0.0005718	High	4.07437	High	28.43	0.00523954	1
	TAEEVAALIR	2	1	1	E1BZT5		1072.6	0	5.248e-06	High	4.03764	High	87.24	3.39838e-08	0
	TDMIQALGGVEGILEHTLFK	8	1	1	E1BZT5		2172.14	0	3.982e-08	High	3.97355	High	79.56	1.32242e-07	0
	TVNKHGDEIITSTTSNYETQTFSSK	2	1	1	E1BZT5		2788.32	0	8.842e-06	High	3.87308	High	40.28	0.00127508	1
	WGDYDSHDIER	2	1	1	E1BZT5		1392.58	0	0.001029	High	3.50379	High	27.13	0.0073584	0
	AAVMHDILDMMPEGIK	2	1	1	E1BZT5		1770.86	0	0.005219	High	3.50223	High	14.59	0.523042	0
	LIVDHNIADYMTAK	2	1	1	E1BZT5		1603.81	0	0.0001102	High	3.42589	High	22.64	0.101005	0
	ELGGLGMLSMGHVLIPQSDLR	2	1	1	E1BZT5		2223.16	0	2.03e-05	High	3.33883	High	30.49	0.00888839	0
	SGMSHEEDQLIPNLYR	1	1	1	E1BZT5		1888.88	0	0.0005841	High	3.28437				0
	ALNMAIPGGPK	2	1	1	E1BZT5		1068.59	0	0.002743	High	3.22242	High	25.07	0.0242714	0
	NNVNVASLTQSEIRDIILGMEISAPSQQR	2	1	1	E1BZT5		3183.65	0	0.0005457	High	3.1976	High	16.04	0.194131	1
	EVGIEFMDLYSHLVPVYDVEPLEK	1	1	1	E1BZT5		2821.4	0	8.994e-05	High	3.11874				0
	AAVMHDILDMMPEGIKQNK	2	1	1	E1BZT5		2141.05	0	0.001571	High	2.97563	High	20.65	0.143786	1
	FGDLILK	2	1	1	E1BZT5		805.481	0	0.000399	High	2.91994	High	40.44	0.000275613	0
	SQEPLPDDDEEFELPEFVEPFLK	2	1	1	E1BZT5		2749.28	0	3.521e-06	High	2.90787	High	56.75	3.00115e-05	0
	LLILALER	2	1	1	E1BZT5		940.618	0	0.001123	High	2.76019	High	46.71	2.34635e-05	0
	TEDPDLPAFYFDPLINPISHR	2	1	1	E1BZT5		2457.21	0	0.0001201	High	2.63838	High	29.34	0.0183932	0
	LTLEDLEDSWDRGIPR	2	1	1	E1BZT5		1914.95	0	2.015e-06	High	2.56081	High	47.53	0.000256075	1
	NNVNVASLTQSEIRDIILGMEISAPSQQR	6	1	1	E1BZT5	N2(Deamidated)	3184.63	0	0.00427	High	2.51464	High	17.54	0.154173	1
	GMLDPLEVHLLDFPNIVIK	2	1	1	E1BZT5		2163.19	0	1.465e-07	High	2.08284	High	38.34	0.000747429	0
	FSPIPFPPLSYK	2	1	1	E1BZT5		1392.75	0.001	0.05017	High	2.42594	High	13.21	0.37486	0
	DLILADYGKK	1	1	1	E1BZT5		1135.63	0.002	0.05468			High	20.94	0.0600007	1
	ALDIPLVK	2	1	1	E1BZT5		868.549	0.006	0.156	High	1.84123	High	16.89	0.020416	0
E1BZU0	Uncharacterized protein OS=Gallus gallus GN=RPF2 PE=4 SV=1 - [E1BZU0_CHICK]	29.08	1	7	7	15	22.4189	23.86	6	7	123.525	29.08	7	8	306	35.0549	9.93506
	Sequence	# PSMs	# Proteins	# Protein Groups	Protein Group Accessions	Modifications	MH+ [Da]	q-Value	PEP	A2	XCorr A2	A4	IonScore A4	Exp Value A4	# Missed Cleavages
	IELEDIGPSLDLVMR	4	1	1	E1BZU0		1699.89	0	1.976e-06	High	5.12767	High	65.04	4.3866e-06	0
	GGNANSTVTEVLKDIYALK	2	1	1	E1BZU0		1993.06	0	0.0001823	High	3.44059	High	27.31	0.0188567	1
	NITRPFEDQTSLEFFSK	2	1	1	E1BZU0		2059.01	0	5.371e-05	High	3.37287	High	23.58	0.0782777	0
	NISHDVFGTTYGR	2	1	1	E1BZU0		1466.7	0	0.00654	High	2.85687	High	11.74	0.951236	0
	SLLIDFFR	2	1	1	E1BZU0		1010.57	0	0.0003651	High	2.66337	High	40.42	0.000671787	0
	IELEDIGPSLDLVMRR	2	1	1	E1BZU0		1855.99	0	0.001574	High	1.81488	High	23.15	0.0452701	1
	LAGLEHVLHFTAVDGK	1	1	1	E1BZU0		1706.92	0	0.001405			High	13.4	0.470801	0
E1C008	Uncharacterized protein OS=Gallus gallus GN=WDR37 PE=4 SV=1 - [E1C008_CHICK]	3.23	1	1	1	2	4.68948	3.23	1	1	61.05	3.23	1	1	495	54.8616	7.2251
	Sequence	# PSMs	# Proteins	# Protein Groups	Protein Group Accessions	Modifications	MH+ [Da]	q-Value	PEP	A2	XCorr A2	A4	IonScore A4	Exp Value A4	# Missed Cleavages
	QAIGWNINIPALLQEK	2	1	1	E1C008		1808.01	0	7.913e-07	High	4.68948	High	61.05	3.21947e-06	0
E1C043	Uncharacterized protein OS=Gallus gallus GN=COX5A PE=4 SV=2 - [E1C043_CHICK]	19.35	1	1	1	4	8.56472	19.35	1	2	26.9192	19.35	1	2	155	16.9628	7.34229
	Sequence	# PSMs	# Proteins	# Protein Groups	Protein Group Accessions	Modifications	MH+ [Da]	q-Value	PEP	A2	XCorr A2	A4	IonScore A4	Exp Value A4	# Missed Cleavages
	EIYPYVIQELRPTLSELGISTPEELGLDKA	4	1	1	E1C043		3373.77	0	1.076e-05	High	4.3897	High	26.96	0.012183	1
E1C050	Eukaryotic translation initiation factor 3 subunit F OS=Gallus gallus GN=EIF3F PE=3 SV=1 - [E1C050_CHICK]	8.43	1	1	1	2	3.74952	8.43	1	1	55	8.43	1	1	332	35.2349	5.57959
	Sequence	# PSMs	# Proteins	# Protein Groups	Protein Group Accessions	Modifications	MH+ [Da]	q-Value	PEP	A2	XCorr A2	A4	IonScore A4	Exp Value A4	# Missed Cleavages
	IQDTLGMVLQYAEDVLSGKVAADNTVGR	2	1	1	E1C050		2963.52	0	3.876e-06	High	3.74952	High	55	3.1939e-05	1
E1C062	Uncharacterized protein OS=Gallus gallus GN=IST1 PE=4 SV=1 - [E1C062_CHICK]	22.4	1	5	5	16	32.1657	22.4	5	8	234.507	22.4	5	8	366	39.7146	5.33838
	Sequence	# PSMs	# Proteins	# Protein Groups	Protein Group Accessions	Modifications	MH+ [Da]	q-Value	PEP	A2	XCorr A2	A4	IonScore A4	Exp Value A4	# Missed Cleavages
	ELDSGLAEAVSTLIWAAPR	6	1	1	E1C062		1999.05	0	4.421e-06	High	5.75182	High	72.47	5.66239e-07	0
	NYNVPYEPDSVVMAEAPAGVEADLIDVGFTDDVKK	2	1	1	E1C062		3767.8	0	2.856e-06	High	4.16962	High	46.37	0.000238748	1
	EIADYLAAGKDER	4	1	1	E1C062		1450.72	0	7.3e-05	High	3.98845	High	45.04	0.000538925	1
	FGLIQSMK	2	1	1	E1C062		923.501	0	0.00144	High	3.01122	High	46.46	0.000274521	0
	YLIEIAK	2	1	1	E1C062		849.507	0	0.005977	High	2.19578	High	35.5	0.000465033	0
E1C065	Centrosomal protein of 41 kDa OS=Gallus gallus GN=CEP41 PE=3 SV=1 - [CEP41_CHICK]	7.36	1	2	2	4	6.11676	7.36	2	2	0	7.36	2	2	367	40.6027	8.80713
	Sequence	# PSMs	# Proteins	# Protein Groups	Protein Group Accessions	Modifications	MH+ [Da]	q-Value	PEP	A2	XCorr A2	A4	IonScore A4	Exp Value A4	# Missed Cleavages
	IKYYLEEEQLPSDTASR	2	1	1	E1C065		2042	0	0.0009456	High	3.51083	High	21.05	0.111503	1
	SVGDPEYLTR	2	1	1	E1C065		1136.56	0.003	0.06399	High	2.60593	High	11.72	0.925343	0
E1C066	Uncharacterized protein OS=Gallus gallus GN=TSC1 PE=4 SV=2 - [E1C066_CHICK]	2.59	1	1	1	1	0	2.59	1	1					1159	129.179	6.60986
	Sequence	# PSMs	# Proteins	# Protein Groups	Protein Group Accessions	Modifications	MH+ [Da]	q-Value	PEP	A2	XCorr A2	A4	IonScore A4	Exp Value A4	# Missed Cleavages
	CLKTDTDVVVLTTGVLVLITMLPMIPQSGK	1	1	1	E1C066	M21(Oxidation); M24(Oxidation)	3217.74	0.009	0.2056	High	0.224244				1
E1C0F1	Dolichyl-diphosphooligosaccharide--protein glycosyltransferase subunit 1 (Fragment) OS=Gallus gallus GN=RPN1 PE=3 SV=2 - [E1C0F1_CHICK]	7.72	1	3	3	6	13.4149	7.72	3	3	129.498	7.72	3	3	531	60.6295	6.88818
	Sequence	# PSMs	# Proteins	# Protein Groups	Protein Group Accessions	Modifications	MH+ [Da]	q-Value	PEP	A2	XCorr A2	A4	IonScore A4	Exp Value A4	# Missed Cleavages
	QDLVTKIDNILDAL	2	1	1	E1C0F1		1570.87	0	2.839e-06	High	5.08839	High	65.46	2.73068e-06	1
	ALTNEIAALQSK	2	1	1	E1C0F1		1258.7	0	3.614e-06	High	4.4126	High	78.1	2.26902e-07	0
	YDYQRQPDSGISSVK	2	1	1	E1C0F1		1742.83	0	0.0007078	High	3.9139	High	28.98	0.0180857	1
E1C0M8	Uncharacterized protein OS=Gallus gallus GN=SMARCA5 PE=4 SV=2 - [E1C0M8_CHICK]	4.82	4	5	5	8	12.5242	4.82	5	5	53.39	3.12	3	3	995	116.616	8.54346
	Sequence	# PSMs	# Proteins	# Protein Groups	Protein Group Accessions	Modifications	MH+ [Da]	q-Value	PEP	A2	XCorr A2	A4	IonScore A4	Exp Value A4	# Missed Cleavages
	QNLLSVGDYR	2	3	1	E1C0M8		1164.6	0	0.0008594	High	3.16422	High	42.21	0.00114524	0
	QTELFAHFIQPAAQK	2	4	1	E1C0M8		1728.91	0	0.003776	High	2.84823	High	13.82	0.574711	0
	FDWFLK	2	2	1	E1C0M8		855.439	0	0.003326	High	2.26878	High	28.18	0.0112521	0
	FITDNTVEER	1	1	1	E1C0M8		1223.59	0.002	0.02115	High	1.97299				0
	DFNQFIK	1	2	1	E1C0M8		911.461	0.007	0.141	High	2.27001				0
E1C0P9	Uncharacterized protein OS=Gallus gallus GN=U2SURP PE=4 SV=2 - [E1C0P9_CHICK]	6.94	1	3	3	6	3.32053	6.94	3	4	30.91	3.36	2	2	951	109.627	8.25049
	Sequence	# PSMs	# Proteins	# Protein Groups	Protein Group Accessions	Modifications	MH+ [Da]	q-Value	PEP	A2	XCorr A2	A4	IonScore A4	Exp Value A4	# Missed Cleavages
	EGPMFEAMIMNR	2	1	1	E1C0P9		1425.63	0	0.0005519	High	3.32053	High	30.91	0.00705536	0
	NQPSQPSNEKPPSLLMIETK	2	1	1	E1C0P9		2238.14	0.001	0.01684	High	1.73276	High	14.24	0.559405	0
	AVPIPPHPIYIPPSMMEHTLPPPPSGLPFNAQPR	2	1	1	E1C0P9	N30(Deamidated)	3696.93	0.003	0.04703	High	2.05379				0
E1C0Q5	Uncharacterized protein OS=Gallus gallus GN=ACAT1 PE=3 SV=2 - [E1C0Q5_CHICK]	5.7	1	1	1	2	4.34464	5.7	1	1	23.55	5.7	1	1	421	44.0619	9.0415
	Sequence	# PSMs	# Proteins	# Protein Groups	Protein Group Accessions	Modifications	MH+ [Da]	q-Value	PEP	A2	XCorr A2	A4	IonScore A4	Exp Value A4	# Missed Cleavages
	IVAFADAAVDPIDFPIAPAHAVPK	2	1	1	E1C0Q5		2445.32	0	2.922e-05	High	4.34464	High	23.55	0.0304684	0
E1C181	Uncharacterized protein OS=Gallus gallus GN=NCAPG PE=4 SV=2 - [E1C181_CHICK]	2.5	1	1	1	2	2.80534	2.5	1	1	48.63	2.5	1	1	1038	117.27	5.5415
	Sequence	# PSMs	# Proteins	# Protein Groups	Protein Group Accessions	Modifications	MH+ [Da]	q-Value	PEP	A2	XCorr A2	A4	IonScore A4	Exp Value A4	# Missed Cleavages
	GIDPTINEIIESLILPGVTNVHPAVR	2	1	1	E1C181		2767.53	0	1.775e-06	High	2.80534	High	48.63	2.26195e-05	0
E1C186	Uncharacterized protein OS=Gallus gallus GN=LOC100857793 PE=4 SV=1 - [E1C186_CHICK]	0.74	1	1	1	2	3.41472	0.74	1	1	74.36	0.74	1	1	3118	343.968	9.21729
	Sequence	# PSMs	# Proteins	# Protein Groups	Protein Group Accessions	Modifications	MH+ [Da]	q-Value	PEP	A2	XCorr A2	A4	IonScore A4	Exp Value A4	# Missed Cleavages
	YNEEPSPLQELVAVVDQLTPIEK	2	1	1	E1C186		2611.35	0	2.722e-07	High	3.41472	High	74.36	3.64605e-07	0
E1C1J1	Uncharacterized protein OS=Gallus gallus GN=CEP170 PE=4 SV=2 - [E1C1J1_CHICK]	0.68	2	1	1	2	2.82627	0.68	1	1	44.85	0.68	1	1	1173	128.329	8.23584
	Sequence	# PSMs	# Proteins	# Protein Groups	Protein Group Accessions	Modifications	MH+ [Da]	q-Value	PEP	A2	XCorr A2	A4	IonScore A4	Exp Value A4	# Missed Cleavages
	IDLLAQPR	2	2	1	E1C1J1		925.545	0	0.001764	High	2.82627	High	44.85	0.00014403	0
E1C1K6	Uncharacterized protein OS=Gallus gallus GN=RCL1 PE=4 SV=2 - [E1C1K6_CHICK]	7.92	1	2	2	3	7.80317	7.92	2	2	55.03	4.4	1	1	341	37.0305	8.76318
	Sequence	# PSMs	# Proteins	# Protein Groups	Protein Group Accessions	Modifications	MH+ [Da]	q-Value	PEP	A2	XCorr A2	A4	IonScore A4	Exp Value A4	# Missed Cleavages
	GVTNDQVDPSVDVLK	2	1	1	E1C1K6		1585.81	0	3.801e-06	High	4.6879	High	55.03	4.08266e-05	0
	VLQPIQFTDPGK	1	1	1	E1C1K6		1342.74	0.003	0.05559	High	3.11527				0
E1C1L7	Uncharacterized protein OS=Gallus gallus GN=TUBE1 PE=3 SV=1 - [E1C1L7_CHICK]	5.47	1	1	1	2	3.24375	5.47	1	1	30.28	5.47	1	1	475	52.7996	6.52197
	Sequence	# PSMs	# Proteins	# Protein Groups	Protein Group Accessions	Modifications	MH+ [Da]	q-Value	PEP	A2	XCorr A2	A4	IonScore A4	Exp Value A4	# Missed Cleavages
	TVQEKPFDAMNNIVANLLLNLTSSAR	2	1	1	E1C1L7		2859.51	0	1.072e-05	High	3.24375	High	30.28	0.0060004	0
E1C1N8	Uncharacterized protein (Fragment) OS=Gallus gallus GN=AKAP1 PE=4 SV=2 - [E1C1N8_CHICK]	4.52	1	1	1	4	4.02149	4.52	1	2	117.89	4.52	1	2	884	95.5441	5.04639
	Sequence	# PSMs	# Proteins	# Protein Groups	Protein Group Accessions	Modifications	MH+ [Da]	q-Value	PEP	A2	XCorr A2	A4	IonScore A4	Exp Value A4	# Missed Cleavages
	SDFVTLPFQGAEVLLDNVVPLPDEDHFSSEADAAVSEMTR	4	1	1	E1C1N8		4348.06	0	1.173e-08	High	4.02149	High	70.18	1.18966e-06	0
E1C1Q1	Uncharacterized protein OS=Gallus gallus GN=NOLC1 PE=4 SV=2 - [E1C1Q1_CHICK]	7.9	1	5	5	12	25.1261	7.9	5	6	275.13	7.9	5	6	696	72.3748	9.64209
	Sequence	# PSMs	# Proteins	# Protein Groups	Protein Group Accessions	Modifications	MH+ [Da]	q-Value	PEP	A2	XCorr A2	A4	IonScore A4	Exp Value A4	# Missed Cleavages
	EQDPNAASLLDIFSYWVK	2	1	1	E1C1Q1		2096.04	0	2.443e-07	High	5.64833	High	84	6.40953e-08	0
	EAAAKEQDPNAASLLDIFSYWVK	4	1	1	E1C1Q1		2566.29	0	4.968e-08	High	5.13532	High	71.44	9.15188e-07	1
	SGQYSAVPPPQAVQTK	2	1	1	E1C1Q1		1657.85	0	1.197e-06	High	4.00244	High	76.47	3.61805e-07	0
	AVPSDLFPFVLAFLR	2	1	1	E1C1Q1		1691.95	0	5.107e-06	High	3.1484	High	38.3	0.000636017	0
	SGQYSAVPPPQAVQTKK	2	1	1	E1C1Q1		1785.95	0	0.000935	High	2.22886	High	38.18	0.00197671	1
E1C1Z5	Uncharacterized protein OS=Gallus gallus GN=CCDC102B PE=4 SV=2 - [E1C1Z5_CHICK]	2.91	1	1	1	1	2.59525	2.91	1	1					412	49.2087	6.55127
	Sequence	# PSMs	# Proteins	# Protein Groups	Protein Group Accessions	Modifications	MH+ [Da]	q-Value	PEP	A2	XCorr A2	A4	IonScore A4	Exp Value A4	# Missed Cleavages
	QSKLESLNQLER	1	1	1	E1C1Z5	Q1(Deamidated); Q9(Deamidated)	1446.74	0.004	0.08281	High	2.59525				1
E1C205	Uncharacterized protein OS=Gallus gallus GN=LRRCC1 PE=4 SV=2 - [E1C205_CHICK]	3.03	1	2	2	2	4.77348	3.03	2	2					1024	118.307	6.93213
	Sequence	# PSMs	# Proteins	# Protein Groups	Protein Group Accessions	Modifications	MH+ [Da]	q-Value	PEP	A2	XCorr A2	A4	IonScore A4	Exp Value A4	# Missed Cleavages
	ALPLVTPHIDQALAYFR	1	1	1	E1C205		1925.06	0	0.0002834	High	2.1333				0
	IQKLEDQISQILQK	1	1	1	E1C205		1683.96	0.002	0.02645	High	2.64018				1
E1C218	Uncharacterized protein OS=Gallus gallus GN=DOCK7 PE=4 SV=2 - [E1C218_CHICK]	2.92	2	3	3	5	10.8289	2.92	3	3	98.45	2.06	2	2	2088	236.836	6.75635
	Sequence	# PSMs	# Proteins	# Protein Groups	Protein Group Accessions	Modifications	MH+ [Da]	q-Value	PEP	A2	XCorr A2	A4	IonScore A4	Exp Value A4	# Missed Cleavages
	FMDDVTALVSTIAGDIVSR	2	1	1	E1C218		2010.02	0	2.289e-07	High	5.34496	High	81.24	1.1124e-07	0
	ETTFPDQVQDLVFNLHMILSDTVK	2	1	1	E1C218		2790.4	0	3.391e-05	High	2.21778	High	34.71	0.00434413	0
	FGDLDEQEFVYKEPAITK	1	2	1	E1C218		2129.04	0.006	0.1301	High	3.26616				1
E1C245	Uncharacterized protein OS=Gallus gallus GN=LOC101750034 PE=4 SV=2 - [E1C245_CHICK]	4.77	3	15	15	31	67.2065	4.77	15	17	376.734	3.62	12	14	5411	613.41	5.50342
	Sequence	# PSMs	# Proteins	# Protein Groups	Protein Group Accessions	Modifications	MH+ [Da]	q-Value	PEP	A2	XCorr A2	A4	IonScore A4	Exp Value A4	# Missed Cleavages
	MSELEVTLDPVQLEAALLR	2	3	1	E1C245	Q12(Deamidated)	2128.13	0	2.534e-05	High	6.29141	High	46.66	0.00020067	0
	GTLLENLIVEITAPDSQTK	4	3	1	E1C245		2042.1	0	7.539e-08	High	5.59222	High	97.35	1.4266e-09	0
	LEQDQTTAQLQVQK	2	3	1	E1C245		1629.84	0	2.665e-05	High	5.50145	High	63.11	7.89174e-06	0
	KVQEIQAGAGSVIDPTSGQR	2	1	1	E1C245		2041.06	0	0.0002576	High	5.36396	High	23.86	0.0487212	1
	LQSQIQEQEEFQK	2	3	1	E1C245		1634.8	0	1.596e-05	High	4.86863	High	70.61	1.71185e-06	0
	MSELEVTLDPVQLEAALLR	2	3	1	E1C245		2127.13	0	8.272e-09	High	4.53513	High	68.03	1.43232e-06	0
	SLLEMLNGAADVLIDASQCDEDDIRDEK	2	3	1	E1C245		3078.43	0	9.413e-06	High	4.0114	High	46.69	0.000297862	1
	LSSQSAVSTQPDAVK	2	3	1	E1C245		1517.78	0	0.007422	High	3.85115	High	22.01	0.140065	0
	IIELDQTGNQLK	2	3	1	E1C245		1371.75	0	0.00543	High	3.82135	High	22.46	0.0888207	0
	ALIQWIEEITAQQELMKPGQAEDSR	2	1	1	E1C245		2884.44	0	7.692e-05	High	3.80142	High	34.88	0.00473002	0
	SALQQWLGEVK	2	1	1	E1C245		1258.68	0	0.002411	High	3.74137	High	46.32	0.000316184	0
	TYLSELQNIR	2	1	1	E1C245		1236.66	0	0.0009477	High	2.49931	High	14.87	0.562068	0
	ALLPDDTQKLDNLLGEVR	1	3	1	E1C245		2010.08	0	0.001598	High	2.39725				1
	LIDWLEDAENHLDSELEISNDPDKIK	1	3	1	E1C245		3051.48	0.002	0.03264	High	1.90132				1
	ELLGWAVGLK	2	1	1	E1C245		1085.63	0.003	0.07724	High	2.65935	High	19.24	0.122102	0
	LSQEEAVPADLTAIQAHR	1	1	1	E1C245		1949.01	0.008	0.1708	High	3.06246				0
E1C270	Uncharacterized protein OS=Gallus gallus PE=4 SV=1 - [E1C270_CHICK]	10.92	6	4	4	8	14.1041	10.92	4	4	98.8767	10.92	4	4	348	40.4401	11.6196
	Sequence	# PSMs	# Proteins	# Protein Groups	Protein Group Accessions	Modifications	MH+ [Da]	q-Value	PEP	A2	XCorr A2	A4	IonScore A4	Exp Value A4	# Missed Cleavages
	ALDKLDGTEINGR	2	2	1	E1C270	N11(Deamidated)	1402.72	0	0.0004153	High	4.27216	High	29.77	0.0219312	1
	TNEGVIEFR	2	2	1	E1C270		1064.54	0	0.0002065	High	3.75915	High	49.43	0.000222919	0
	LIVENLSSR	2	6	1	E1C270		1030.59	0	8.774e-06	High	3.19359	High	56.88	3.67158e-05	0
	LLEVDLK	2	2	1	E1C270		829.503	0	0.004496	High	2.87918	High	34.66	0.00288973	0
E1C2C3	Uncharacterized protein OS=Gallus gallus GN=SF3B1 PE=4 SV=1 - [E1C2C3_CHICK]	22.67	1	15	15	30	58.9452	22.67	15	16	293.178	21.14	13	14	1301	145.634	7.09326
	Sequence	# PSMs	# Proteins	# Protein Groups	Protein Group Accessions	Modifications	MH+ [Da]	q-Value	PEP	A2	XCorr A2	A4	IonScore A4	Exp Value A4	# Missed Cleavages
	KPALDEAQGVGLDSTGYYDQEIYGGSDSR	2	1	1	E1C2C3		3091.41	0	8.542e-10	High	7.32637	High	68.87	1.35555e-06	0
	QLVDTTVELANKVGAAEIISR	2	1	1	E1C2C3		2227.23	0	2.039e-07	High	5.09041	High	57.15	9.63762e-06	1
	NRPLSDEELDAMFPEGYK	2	1	1	E1C2C3		2110.97	0	4.929e-05	High	5.08406	High	26.97	0.0241091	0
	AAGLATMISTMRPDIDNMDEYVR	2	1	1	E1C2C3		2570.21	0	7.153e-06	High	4.77927	High	36.74	0.00333642	0
	AIGPHDVLATLLNNLK	4	1	1	E1C2C3		1688.97	0	0.0004879	High	4.09373	High	30.19	0.00306302	0
	TPIGTPAMNMATPTPGHIMSMTPEQLQAWR	2	1	1	E1C2C3		3265.56	0	1.487e-05	High	3.95555	High	30.31	0.0144787	0
	TISALAIAALAEAATPYGIESFDSVLKPLWK	2	1	1	E1C2C3		3246.77	0	7.331e-05	High	3.86692	High	36.01	0.000526283	0
	AFAVVASALGIPSLLPFLK	2	1	1	E1C2C3		1914.15	0	1.232e-06	High	3.83546	High	40.05	9.86211e-05	0
	KLSSWDQAETPGHTPSLR	2	1	1	E1C2C3		2010	0	7.574e-05	High	3.78657	High	30.02	0.0188629	1
	SLVEIIEHGLVDEQQK	2	1	1	E1C2C3		1836.97	0	9.109e-05	High	3.21148	High	31.59	0.00728097	0
	EFGAGPLFNQILPLLMSPTLEDQER	2	1	1	E1C2C3		2815.44	0	2.444e-05	High	2.78053	High	77.46	2.06394e-07	0
	IWDPTPSHTPAGAATPGR	2	1	1	E1C2C3		1831.9	0	1.636e-05	High	2.56876	High	22.25	0.115856	0
	MTPPIKDLLPR	2	1	1	E1C2C3		1280.74	0	0.0003088	High	1.42879	High	19.48	0.0512875	1
	LDDLVRPYVHK	1	1	1	E1C2C3		1354.74	0.003	0.05896	High	2.41272				0
	TEILPPFFK	1	1	1	E1C2C3		1091.61	0.006	0.1236	High	2.73559				0
E1C2F2	Uncharacterized protein (Fragment) OS=Gallus gallus PE=4 SV=2 - [E1C2F2_CHICK]	2.52	1	1	1	2	3.30824	2.52	1	1	30.05	2.52	1	1	635	72.6916	6.75635
	Sequence	# PSMs	# Proteins	# Protein Groups	Protein Group Accessions	Modifications	MH+ [Da]	q-Value	PEP	A2	XCorr A2	A4	IonScore A4	Exp Value A4	# Missed Cleavages
	VELAQLQEEWNEHNAK	2	1	1	E1C2F2		1937.93	0	0.0001349	High	3.30824	High	30.05	0.0169043	0
E1C2F9	Uncharacterized protein OS=Gallus gallus GN=IQGAP2 PE=4 SV=2 - [E1C2F9_CHICK]	2.29	1	1	1	7	5.01298	2.29	1	3	45.26	2.29	1	4	1575	181.035	6.34131
	Sequence	# PSMs	# Proteins	# Protein Groups	Protein Group Accessions	Modifications	MH+ [Da]	q-Value	PEP	A2	XCorr A2	A4	IonScore A4	Exp Value A4	# Missed Cleavages
	GIAEQTIATLRNPNAMLLNVDEELAQDYQNELFDAK	7	1	1	E1C2F9	N19(Deamidated)	4048.99	0	3.416e-05	High	5.01298	High	44.97	0.000382104	1
E1C2G3	Uncharacterized protein OS=Gallus gallus GN=MIB1 PE=4 SV=1 - [E1C2G3_CHICK]	1.49	1	1	1	1	4.68851	1.49	1	1					1006	110.06	6.91748
	Sequence	# PSMs	# Proteins	# Protein Groups	Protein Group Accessions	Modifications	MH+ [Da]	q-Value	PEP	A2	XCorr A2	A4	IonScore A4	Exp Value A4	# Missed Cleavages
	GHGEWAEAMLPTLGK	1	1	1	E1C2G3		1596.78	0	5.12e-06	High	4.68851				0
E1C2G6	Uncharacterized protein (Fragment) OS=Gallus gallus GN=FAM207A PE=4 SV=2 - [E1C2G6_CHICK]	17.81	1	1	1	2	3.47105	17.81	1	1	46.68	17.81	1	1	146	16.8822	9.84717
	Sequence	# PSMs	# Proteins	# Protein Groups	Protein Group Accessions	Modifications	MH+ [Da]	q-Value	PEP	A2	XCorr A2	A4	IonScore A4	Exp Value A4	# Missed Cleavages
	ATPVVGDMQPLMEALPELSDLTAGIK	2	1	1	E1C2G6		2696.39	0	0.0001278	High	3.47105	High	46.68	0.000226596	0
E1C2H4	Uncharacterized protein OS=Gallus gallus PE=4 SV=1 - [E1C2H4_CHICK]	9.05	1	4	4	8	14.8585	9.05	4	4	147.136	9.05	4	4	486	55.9402	6.21436
	Sequence	# PSMs	# Proteins	# Protein Groups	Protein Group Accessions	Modifications	MH+ [Da]	q-Value	PEP	A2	XCorr A2	A4	IonScore A4	Exp Value A4	# Missed Cleavages
	VAGEDMLVWR	2	1	1	E1C2H4		1175.59	0	4.17e-07	High	4.41055	High	89.35	2.02092e-08	0
	WTQPSYVSDSEH	2	1	1	E1C2H4		1435.61	0	0.0002041	High	3.9387	High	55.23	1.36462e-05	0
	WDASAAVVTPR	2	1	1	E1C2H4		1172.6	0	1.97e-05	High	3.45177	High	35.24	0.00486243	0
	AVEFLASNESR	2	1	1	E1C2H4		1222.6	0	0.0005618	High	3.05744	High	35.66	0.00539213	0
E1C2I9	Uncharacterized protein OS=Gallus gallus GN=LARS PE=3 SV=1 - [E1C2I9_CHICK]	6.54	1	3	3	6	13.2932	6.54	3	3	163.703	6.54	3	3	1177	134.189	6.93213
	Sequence	# PSMs	# Proteins	# Protein Groups	Protein Group Accessions	Modifications	MH+ [Da]	q-Value	PEP	A2	XCorr A2	A4	IonScore A4	Exp Value A4	# Missed Cleavages
	ELMGEEILGAALSAPLTSYK	2	1	1	E1C2I9		2093.08	0	1.738e-07	High	5.70377	High	60.76	9.31801e-06	0
	LALADAGDTVEDANFVEAMADAGILR	2	1	1	E1C2I9		2648.29	0	1.259e-09	High	4.69331	High	105.65	3.78455e-10	0
	SLGLSDEEVVSFSEAEHWLDYFPPLAVQDLK	2	1	1	E1C2I9		3520.72	0	1.634e-06	High	2.89615	High	45.18	0.000374686	0
E1C2L5	Uncharacterized protein (Fragment) OS=Gallus gallus GN=ALYREF PE=4 SV=2 - [E1C2L5_CHICK]	40.23	1	5	5	17	33.1785	40.23	5	9	241.121	40.23	5	8	266	27.8952	11.3706
	Sequence	# PSMs	# Proteins	# Protein Groups	Protein Group Accessions	Modifications	MH+ [Da]	q-Value	PEP	A2	XCorr A2	A4	IonScore A4	Exp Value A4	# Missed Cleavages
	QQLSAEELDAQLDAYNAR	2	1	1	E1C2L5		2034.97	0	2.878e-11	High	6.80547	High	114.65	6.99246e-11	0
	QYNGVPLDGRPMNIQLVTSQIDTQR	5	1	1	E1C2L5	N3(Deamidated)	2844.43	0	1.426e-05	High	4.93175	High	35.02	0.00399764	0
	LLVSNLDFGVSDADIQELFAEFGTLKK	4	1	1	E1C2L5		2969.55	0	1.025e-10	High	4.57779	High	68.29	8.67273e-07	1
	QYNGVPLDGRPMNIQLVTSQIDTQR	2	1	1	E1C2L5		2843.44	0	4.651e-06	High	4.29361	High	33.05	0.00552427	0
	QLPEKWQHDLFDSGFGAGAGVETGGK	2	1	1	E1C2L5		2731.31	0	0.002424	High	3.50785	High	23.48	0.0693312	1
	SLGTADVHFER	2	1	1	E1C2L5		1231.6	0	2.4e-05	High	1.5812	High	37.25	0.0040781	0
E1C2N3	Uncharacterized protein OS=Gallus gallus GN=BICD2 PE=4 SV=2 - [E1C2N3_CHICK]	3.08	1	1	1	2	3.27399	3.08	1	1	31	3.08	1	1	845	97.0722	5.37646
	Sequence	# PSMs	# Proteins	# Protein Groups	Protein Group Accessions	Modifications	MH+ [Da]	q-Value	PEP	A2	XCorr A2	A4	IonScore A4	Exp Value A4	# Missed Cleavages
	KNEGFPPAPSLVSDLLSELNISEIQK	2	1	1	E1C2N3		2825.5	0	8.824e-06	High	3.27399	High	31	0.00468654	1
E1C2R8	Uncharacterized protein (Fragment) OS=Gallus gallus GN=DDX17 PE=3 SV=2 - [E1C2R8_CHICK]	18.2	2	6	11	22	40.2426	18.2	11	11	292.138	18.2	11	11	676	75.0954	8.71924
	Sequence	# PSMs	# Proteins	# Protein Groups	Protein Group Accessions	Modifications	MH+ [Da]	q-Value	PEP	A2	XCorr A2	A4	IonScore A4	Exp Value A4	# Missed Cleavages
	TSQSTTQQQYAGMVGR	2	1	1	E1C2R8		1742.81	0	1.015e-06	High	5.57923	High	86.31	3.6135e-08	0
	ELAQQVQQVADDYGK	2	1	1	E1C2R8		1691.82	0	6.468e-08	High	5.45899	High	93.26	1.06686e-08	0
	APILIATDVASR	2	3	2	F1NM08;E1C2R8		1226.71	0	4.615e-06	High	4.14302	High	55.66	1.3718e-05	0
	MLDMGFEPQIR	2	5	3	F1NM08;Q5F491;E1C2R8		1336.64	0	1.523e-06	High	3.866	High	59.27	2.22412e-05	0
	SGKAPILIATDVASR	2	1	1	E1C2R8		1498.86	0	0.00447	High	3.568	High	21.56	0.0384028	1
	QTLMWSATWPK	2	3	2	F1NM08;E1C2R8		1348.67	0	0.004616	High	3.27702	High	35.42	0.00594252	0
	WDLNELPKFEK	2	1	1	E1C2R8		1418.73	0	0.001061	High	3.05141	High	20.95	0.149456	1
	LIQLMEEIMAEKENK	2	1	1	E1C2R8		1818.93	0	0.0001148	High	2.99387	High	27.35	0.0335021	1
	LIDFLEAGK	2	4	2	E1C2R8;F1NM08		1005.56	0	0.00102	High	2.88155	High	50.46	7.64573e-05	0
	TIIFVETK	2	1	1	E1C2R8		950.555	0	0.006038	High	2.76196	High	20.22	0.0323206	0
	DMVGIAQTGSGK	2	1	1	E1C2R8		1163.57	0	0.001933	High	2.66154	High	30.93	0.0163061	0
E1C2S1	Talin-1 OS=Gallus gallus GN=TLN1 PE=4 SV=2 - [E1C2S1_CHICK]	1.22	2	1	1	2	3.66333	1.22	1	1	30.38	1.22	1	1	2541	271.748	6.22705
	Sequence	# PSMs	# Proteins	# Protein Groups	Protein Group Accessions	Modifications	MH+ [Da]	q-Value	PEP	A2	XCorr A2	A4	IonScore A4	Exp Value A4	# Missed Cleavages
	EGISQEALHNQMITAVQEINNLIEPVASAAR	2	2	1	E1C2S1		3346.71	0	6.921e-05	High	3.66333	High	30.38	0.0095745	0
E1C2U2	Uncharacterized protein OS=Gallus gallus GN=RIF1 PE=4 SV=2 - [E1C2U2_CHICK]	1.72	1	1	1	2	3.46096	1.72	1	1	26.91	1.72	1	1	2326	254.183	5.64307
	Sequence	# PSMs	# Proteins	# Protein Groups	Protein Group Accessions	Modifications	MH+ [Da]	q-Value	PEP	A2	XCorr A2	A4	IonScore A4	Exp Value A4	# Missed Cleavages
	TNEVNQGDALEHNFNAVYNALLLPVSHIFPVQEFPQPTMK	2	1	1	E1C2U2		4522.25	0	0.000562	High	3.46096	High	26.91	0.0129352	0
E1C2U4	Uncharacterized protein OS=Gallus gallus GN=MCM4 PE=3 SV=1 - [E1C2U4_CHICK]	10.94	1	6	6	11	24.8845	10.13	5	5	186.266	10.94	6	6	859	96.8236	7.38623
	Sequence	# PSMs	# Proteins	# Protein Groups	Protein Group Accessions	Modifications	MH+ [Da]	q-Value	PEP	A2	XCorr A2	A4	IonScore A4	Exp Value A4	# Missed Cleavages
	TGIVDISILTTGMSTTAR	2	1	1	E1C2U4		1836.97	0	1.316e-07	High	5.44429	High	90.74	8.26468e-09	0
	FIDPLAKEDEDIGLDLNQPR	2	1	1	E1C2U4		2298.16	0	2.351e-06	High	5.43773	High	57.62	2.48229e-05	1
	SLNPEDIDQLITISGMVIR	2	1	1	E1C2U4		2114.11	0	6.593e-08	High	5.36439	High	59.76	1.25761e-05	0
	TSVLAAANPIESQWNPK	2	1	1	E1C2U4		1825.94	0	4.874e-07	High	5.05601	High	43.91	0.000497893	0
	ALADDDFLTVTGK	2	1	1	E1C2U4		1365.68	0	0.004551	High	3.58204	High	21.1	0.118766	0
	QLESLIR	1	1	1	E1C2U4		858.503	0.007	0.1836			High	18.64	0.305687	0
E1C2U6	Uncharacterized protein OS=Gallus gallus GN=PRKAR1B PE=4 SV=1 - [E1C2U6_CHICK]	3.15	2	1	1	2	2.96933	3.15	1	1	26.69	3.15	1	1	381	42.935	5.51611
	Sequence	# PSMs	# Proteins	# Protein Groups	Protein Group Accessions	Modifications	MH+ [Da]	q-Value	PEP	A2	XCorr A2	A4	IonScore A4	Exp Value A4	# Missed Cleavages
	VSILESLDKWER	2	2	1	E1C2U6		1474.79	0	0.006686	High	2.96933	High	26.69	0.030429	1
E1C2W2	Uncharacterized protein OS=Gallus gallus GN=CEP104 PE=4 SV=2 - [E1C2W2_CHICK]	4	1	1	1	2	4.87226	4	1	1	61.54	4	1	1	950	107.703	7.84033
	Sequence	# PSMs	# Proteins	# Protein Groups	Protein Group Accessions	Modifications	MH+ [Da]	q-Value	PEP	A2	XCorr A2	A4	IonScore A4	Exp Value A4	# Missed Cleavages
	SDDPALDGTYLGKPDSISPLDDLAFDMYQDPEVAQIIR	2	1	1	E1C2W2		4181	0	4.484e-07	High	4.87226	High	61.54	8.55775e-06	0
E1C3A3	Uncharacterized protein OS=Gallus gallus GN=PPP1R7 PE=4 SV=2 - [E1C3A3_CHICK]	5.98	1	1	1	1	3.14982	5.98	1	1					301	34.2993	5.17334
	Sequence	# PSMs	# Proteins	# Protein Groups	Protein Group Accessions	Modifications	MH+ [Da]	q-Value	PEP	A2	XCorr A2	A4	IonScore A4	Exp Value A4	# Missed Cleavages
	AIENIDTLTNLDSLFLGK	1	1	1	E1C3A3	N4(Deamidated); N10(Deamidated)	1979.01	0	0.001072	High	3.14982				0
E1C3B2	Cytochrome c oxidase subunit 6A, mitochondrial OS=Gallus gallus GN=COX6A1 PE=3 SV=1 - [E1C3B2_CHICK]	17.59	1	1	1	2	3.30765	17.59	1	1	31.78	17.59	1	1	108	11.808	9.34912
	Sequence	# PSMs	# Proteins	# Protein Groups	Protein Group Accessions	Modifications	MH+ [Da]	q-Value	PEP	A2	XCorr A2	A4	IonScore A4	Exp Value A4	# Missed Cleavages
	TLFHNPHVNALPTGYEDEN	2	1	1	E1C3B2		2168	0	0.001267	High	3.30765	High	31.78	0.0087946	0
E1C3D2	Septin-2 OS=Gallus gallus GN=SEPT2 PE=3 SV=1 - [E1C3D2_CHICK]	14.09	3	4	4	10	20.3415	14.09	4	5	194.338	14.09	4	5	362	41.6123	6.30322
	Sequence	# PSMs	# Proteins	# Protein Groups	Protein Group Accessions	Modifications	MH+ [Da]	q-Value	PEP	A2	XCorr A2	A4	IonScore A4	Exp Value A4	# Missed Cleavages
	TVQIEASTVEIEER	2	2	1	E1C3D2		1603.82	0	2.106e-07	High	5.17592	High	96.22	4.19061e-09	0
	STLINSLFLTDLYPER	4	2	1	E1C3D2		1881.99	0	2.255e-06	High	4.82355	High	59.45	1.35634e-05	0
	TIISYIDEQFER	2	1	1	E1C3D2		1513.75	0	0.0005233	High	3.62294	High	35.2	0.00428833	0
	VNIVPVIAK	2	3	1	E1C3D2		952.618	0	0.001512	High	2.53957	High	28.59	0.00138029	0
E1C3G8	Uncharacterized protein (Fragment) OS=Gallus gallus GN=RPS29 PE=4 SV=2 - [E1C3G8_CHICK]	13.33	1	1	1	2	2.69607	13.33	1	1	42.27	13.33	1	1	60	6.95843	10.1255
	Sequence	# PSMs	# Proteins	# Protein Groups	Protein Group Accessions	Modifications	MH+ [Da]	q-Value	PEP	A2	XCorr A2	A4	IonScore A4	Exp Value A4	# Missed Cleavages
	DIGFIKLD	2	1	1	E1C3G8		920.508	0	0.007408	High	2.69607	High	42.27	0.000492128	1
E1C3K2	Uncharacterized protein OS=Gallus gallus GN=CEP350 PE=4 SV=2 - [E1C3K2_CHICK]	0.54	1	1	1	2	4.03347	0.54	1	1	39.93	0.54	1	1	3132	349.784	6.7417
	Sequence	# PSMs	# Proteins	# Protein Groups	Protein Group Accessions	Modifications	MH+ [Da]	q-Value	PEP	A2	XCorr A2	A4	IonScore A4	Exp Value A4	# Missed Cleavages
	GISLAQQESVSLAQILK	2	1	1	E1C3K2		1785.01	0	0.0001723	High	4.03347	High	39.93	0.000442068	0
E1C3K3	Uncharacterized protein OS=Gallus gallus GN=TCEB3 PE=3 SV=2 - [E1C3K3_CHICK]	8.33	3	1	1	2	4.9805	8.33	1	1	79.36	8.33	1	1	168	18.927	9.77393
	Sequence	# PSMs	# Proteins	# Protein Groups	Protein Group Accessions	Modifications	MH+ [Da]	q-Value	PEP	A2	XCorr A2	A4	IonScore A4	Exp Value A4	# Missed Cleavages
	VLEQLTGQTPVFSK	2	3	1	E1C3K3		1546.85	0	1.451e-07	High	4.9805	High	79.36	1.2341e-07	0
E1C3R0	Uncharacterized protein OS=Gallus gallus GN=PPIL4 PE=4 SV=2 - [E1C3R0_CHICK]	3.85	1	1	1	1	3.75358	3.85	1	1					468	53.6671	5.88428
	Sequence	# PSMs	# Proteins	# Protein Groups	Protein Group Accessions	Modifications	MH+ [Da]	q-Value	PEP	A2	XCorr A2	A4	IonScore A4	Exp Value A4	# Missed Cleavages
	TINETFVDKDFIPYQDIR	1	1	1	E1C3R0		2214.11	0	0.001142	High	3.75358				1
E1C400	Uncharacterized protein OS=Gallus gallus GN=POC5 PE=4 SV=2 - [E1C400_CHICK]	17.53	1	6	6	12	23.0464	17.53	6	6	111.735	17.53	6	6	576	64.6562	8.71924
	Sequence	# PSMs	# Proteins	# Protein Groups	Protein Group Accessions	Modifications	MH+ [Da]	q-Value	PEP	A2	XCorr A2	A4	IonScore A4	Exp Value A4	# Missed Cleavages
	VSQIENILDLWSGSLK	2	1	1	E1C400		1801.97	0	5.445e-07	High	5.37892	High	75.77	2.7412e-07	0
	EIDEAIVTELTVPDEKVSQIENILDLWSGSLK	2	1	1	E1C400		3583.86	0	6.193e-06	High	4.53204	High	33.72	0.00367296	1
	LDSDSPVIIPGTASGSGLASTQKLPMAK	2	1	1	E1C400		2741.43	0	0.003882	High	4.06393	High	24.81	0.0338629	1
	QLNNEMENLKELLR	2	1	1	E1C400		1743.9	0	2.239e-05	High	3.73239	High	39.34	0.00155411	1
	TVFLASGSTTVRPAGQVGR	2	1	1	E1C400		1904.03	0.003	0.07682	High	2.79857	High	12.01	0.572851	0
	TNVLSELR	2	1	1	E1C400		931.52	0.004	0.1129	High	2.54058	High	13.65	0.888929	0
E1C453	Heterogeneous nuclear ribonucleoprotein K OS=Gallus gallus GN=HNRNPK PE=4 SV=1 - [E1C453_CHICK]	31.69	1	2	11	32	49.8459	31.69	11	15	452.921	31.69	11	17	426	47.0725	6.46826
	Sequence	# PSMs	# Proteins	# Protein Groups	Protein Group Accessions	Modifications	MH+ [Da]	q-Value	PEP	A2	XCorr A2	A4	IonScore A4	Exp Value A4	# Missed Cleavages
	GSYGDLGGPIITTQVTIPK	2	3	2	Q5ZIQ3;E1C453		1917.03	0	2.187e-07	High	6.54718	High	76.53	2.53457e-07	0
	LLIHQSLAGGIIGVK	4	3	2	Q5ZIQ3;E1C453		1518.93	0	1.509e-07	High	5.37172	High	57.22	1.89221e-06	0
	ILSISADIETIGEILK	2	1	1	E1C453		1714.99	0	1.007e-09	High	4.788	High	98.51	4.22787e-10	0
	IITITGTQDQIQNAQYLLQNSVK	2	3	2	Q5ZIQ3;E1C453		2589.38	0	1.252e-07	High	4.5045	High	76.91	1.26297e-07	0
	TDYNASVSVPDSSGPER	2	3	2	Q5ZIQ3;E1C453		1780.8	0	4.775e-05	High	4.26833	High	38.23	0.00157078	0
	IILDLISESPIK	2	3	2	Q5ZIQ3;E1C453		1340.8	0	1.164e-06	High	4.0816	High	62.24	2.5971e-06	0
	NTDEMVELR	2	3	2	Q5ZIQ3;E1C453		1106.51	0	0.0004037	High	3.31605	High	48.65	0.00021424	0
	ALRTDYNASVSVPDSSGPER	2	3	2	Q5ZIQ3;E1C453		2121.02	0	0.0002359	High	2.96039	High	25.83	0.0488474	1
	DLAGSIIGK	2	3	2	Q5ZIQ3;E1C453		873.503	0	0.001766	High	2.55474	High	39.91	0.00175602	0
	NLPLPPPPPPR	7	3	2	Q5ZIQ3;E1C453		1194.7	0	0.004862	High	2.54374	High	24.55	0.00754117	0
	ILSISADIETIGEILKK	5	1	1	E1C453		1843.08	0	6.041e-06	High	1.15993	High	38.67	0.000142623	1
E1C458	CTP synthase OS=Gallus gallus GN=CTPS PE=3 SV=2 - [E1C458_CHICK]	2.91	1	1	1	2	4.48015	2.91	1	1	32.81	2.91	1	1	619	69.7257	7.38623
	Sequence	# PSMs	# Proteins	# Protein Groups	Protein Group Accessions	Modifications	MH+ [Da]	q-Value	PEP	A2	XCorr A2	A4	IonScore A4	Exp Value A4	# Missed Cleavages
	TVQVVPHITDAIQEWVMR	2	1	1	E1C458		2122.11	0	2.505e-06	High	4.48015	High	32.81	0.00693771	0
E1C494	Uncharacterized protein (Fragment) OS=Gallus gallus GN=NIP7 PE=4 SV=2 - [E1C494_CHICK]	22.22	1	2	2	4	7.02963	22.22	2	2	95.4274	22.22	2	2	189	21.107	9.39307
	Sequence	# PSMs	# Proteins	# Protein Groups	Protein Group Accessions	Modifications	MH+ [Da]	q-Value	PEP	A2	XCorr A2	A4	IonScore A4	Exp Value A4	# Missed Cleavages
	LSVTALDFLAPYAK	2	1	1	E1C494		1508.84	0	1.081e-07	High	5.09408	High	58.24	1.25974e-05	0
	ITENTAQYQGVVVYSMADVPLGFGVAAK	2	1	1	E1C494		2928.49	0	4.777e-05	High	1.93555	High	60.16	1.12768e-05	0
E1C4A9	Uncharacterized protein OS=Gallus gallus GN=CIRH1A PE=4 SV=2 - [E1C4A9_CHICK]	13.81	1	7	7	14	31.8535	13.81	7	7	278.446	13.81	7	7	688	76.4004	9.02686
	Sequence	# PSMs	# Proteins	# Protein Groups	Protein Group Accessions	Modifications	MH+ [Da]	q-Value	PEP	A2	XCorr A2	A4	IonScore A4	Exp Value A4	# Missed Cleavages
	AVDGFGGPIWSMAANNDGTR	2	1	1	E1C4A9		2035.93	0	1.603e-08	High	5.9842	High	80.01	1.29202e-07	0
	LFGAGLSGDITEYDLER	2	1	1	E1C4A9		1855.9	0	8.229e-09	High	5.56938	High	96.24	3.6128e-09	0
	SLPLPDDSAVLVNQSTLK	2	1	1	E1C4A9		1897.02	0	8.068e-08	High	5.08342	High	74.74	3.35738e-07	0
	LFQVVPGGGVQFEK	2	1	1	E1C4A9		1504.81	0	3.685e-05	High	4.38768	High	64.14	4.76066e-06	0
	FQPLLFADLLDER	2	1	1	E1C4A9		1576.84	0	1.638e-05	High	4.13895	High	52.05	9.57433e-05	0
	DSPITHIAFNPK	2	1	1	E1C4A9		1339.7	0	0.002843	High	3.71375	High	15.64	0.469384	0
	KFQPLLFADLLDER	2	1	1	E1C4A9		1704.93	0	8.566e-05	High	2.97611	High	21.94	0.0537377	1
E1C4E1	Uncharacterized protein OS=Gallus gallus GN=MPHOSPH9 PE=4 SV=2 - [E1C4E1_CHICK]	1.57	1	1	1	1	5.23765	1.57	1	1					1212	135.413	7.13721
	Sequence	# PSMs	# Proteins	# Protein Groups	Protein Group Accessions	Modifications	MH+ [Da]	q-Value	PEP	A2	XCorr A2	A4	IonScore A4	Exp Value A4	# Missed Cleavages
	RVNTEEVQVNSMQGNEQAK	1	1	1	E1C4E1		2161.03	0	2.089e-05	High	5.23765				1
E1C4M0	Uncharacterized protein OS=Gallus gallus GN=RPS2 PE=3 SV=1 - [E1C4M0_CHICK]	21.68	1	5	5	12	19.3344	21.68	5	6	73.9398	21.68	5	6	286	30.6544	10.2427
	Sequence	# PSMs	# Proteins	# Protein Groups	Protein Group Accessions	Modifications	MH+ [Da]	q-Value	PEP	A2	XCorr A2	A4	IonScore A4	Exp Value A4	# Missed Cleavages
	SPYQEFTDHLAK	2	1	1	E1C4M0		1435.68	0	3.973e-05	High	4.03589	High	29.43	0.0186431	0
	TYSYLTPDLWK	2	1	1	E1C4M0		1386.69	0	0.002811	High	3.40847	High	34.67	0.0058344	0
	AEDKEWIPVTK	4	1	1	E1C4M0		1315.69	0	0.001961	High	3.16068	High	29.7	0.0191802	1
	GTGIVSAPVPK	2	1	1	E1C4M0		1025.6	0	0.0001815	High	3.14831	High	33.49	0.00138791	0
	AFVAIGDYNGHVGLGVK	2	1	1	E1C4M0	N9(Deamidated)	1717.89	0	0.0001328	High	2.84016	High	24.62	0.0486653	0
E1C4N0	Uncharacterized protein OS=Gallus gallus GN=RPS10 PE=4 SV=2 - [E1C4N0_CHICK]	23.64	1	3	3	6	11.3174	23.64	3	3	88.7162	23.64	3	3	165	18.8979	10.1548
	Sequence	# PSMs	# Proteins	# Protein Groups	Protein Group Accessions	Modifications	MH+ [Da]	q-Value	PEP	A2	XCorr A2	A4	IonScore A4	Exp Value A4	# Missed Cleavages
	KAEAGAGAATEFQFR	2	1	1	E1C4N0		1553.77	0	0.0005099	High	4.13053	High	33.73	0.0083034	1
	DYLHLPPEIVPATLR	2	1	1	E1C4N0		1733.96	0	5.854e-05	High	3.8831	High	30.66	0.00554064	0
	IAIYELLFK	2	1	1	E1C4N0		1109.66	0	3.786e-05	High	3.30379	High	58.62	2.40457e-06	0
E1C4N5	Uncharacterized protein OS=Gallus gallus GN=DPM1 PE=4 SV=2 - [E1C4N5_CHICK]	9.09	1	1	1	2	3.311	9.09	1	1	0	9.09	1	1	242	27.1784	9.36377
	Sequence	# PSMs	# Proteins	# Protein Groups	Protein Group Accessions	Modifications	MH+ [Da]	q-Value	PEP	A2	XCorr A2	A4	IonScore A4	Exp Value A4	# Missed Cleavages
	GANFITQVLLRPGASDLTGSFR	2	1	1	E1C4N5		2320.24	0	1.087e-05	High	3.311	High	20.55	0.0643166	0
E1C4X6	Midasin OS=Gallus gallus GN=MDN1 PE=3 SV=2 - [E1C4X6_CHICK]	0.74	1	2	2	8	8.40461	0.74	2	4	25.46	0.74	2	4	5574	632.258	5.5415
	Sequence	# PSMs	# Proteins	# Protein Groups	Protein Group Accessions	Modifications	MH+ [Da]	q-Value	PEP	A2	XCorr A2	A4	IonScore A4	Exp Value A4	# Missed Cleavages
	GNVFLSSGPEEMLGNIISGVPDRIPSELK	2	1	1	E1C4X6		3055.58	0	0.00014	High	3.91953	High	25.46	0.0189157	1
	LLEESQVQNVER	6	1	1	E1C4X6	Q8(Deamidated)	1444.74	0.003	0.07332	High	4.48508	High	22.63	0.0794078	0
E1C4Y2	Uncharacterized protein OS=Gallus gallus GN=SPC25 PE=1 SV=1 - [E1C4Y2_CHICK]	5.56	1	1	1	2	4.74506	5.56	1	1	61.33	5.56	1	1	234	27.7022	6.12549
	Sequence	# PSMs	# Proteins	# Protein Groups	Protein Group Accessions	Modifications	MH+ [Da]	q-Value	PEP	A2	XCorr A2	A4	IonScore A4	Exp Value A4	# Missed Cleavages
	ETNNFSAFIANIR	2	1	1	E1C4Y2		1496.75	0	0.0001175	High	4.74506	High	61.33	1.11903e-05	0
E1C525	Uncharacterized protein OS=Gallus gallus GN=EXOSC10 PE=4 SV=1 - [E1C525_CHICK]	3.85	1	1	1	1	0	3.85	1	1					910	103.838	7.91357
	Sequence	# PSMs	# Proteins	# Protein Groups	Protein Group Accessions	Modifications	MH+ [Da]	q-Value	PEP	A2	XCorr A2	A4	IonScore A4	Exp Value A4	# Missed Cleavages
	VGILLDEAAGVNKNQQPVLPAGLQVPQTIVSSWNR	1	1	1	E1C525		3712.02	0.005	0.09696	High	1.48378				1
E1C530	Uncharacterized protein OS=Gallus gallus GN=CEP78 PE=4 SV=2 - [E1C530_CHICK]	2.22	1	1	1	1	2.31631	2.22	1	1					767	84.8835	8.74854
	Sequence	# PSMs	# Proteins	# Protein Groups	Protein Group Accessions	Modifications	MH+ [Da]	q-Value	PEP	A2	XCorr A2	A4	IonScore A4	Exp Value A4	# Missed Cleavages
	VTETLIANDGERGDQSR	1	1	1	E1C530		1860.9	0	0.008305	High	2.31631				1
E1C540	Uncharacterized protein OS=Gallus gallus GN=NPM3 PE=4 SV=2 - [E1C540_CHICK]	10.14	1	2	2	4	6.47959	10.14	2	2	44.94	10.14	2	2	148	16.357	4.64014
	Sequence	# PSMs	# Proteins	# Protein Groups	Protein Group Accessions	Modifications	MH+ [Da]	q-Value	PEP	A2	XCorr A2	A4	IonScore A4	Exp Value A4	# Missed Cleavages
	NQEITVPVANLK	2	1	1	E1C540		1325.74	0	0.002559	High	3.62187	High	44.94	0.000174742	0
	NHKNQEITVPVANLK	2	1	1	E1C540		1704.94	0	0.001247	High	2.85772	High	19.39	0.0868854	1
E1C555	Uncharacterized protein OS=Gallus gallus GN=SMARCD2 PE=4 SV=2 - [E1C555_CHICK]	8.48	3	2	2	3	7.66608	8.48	2	2	63.02	3.43	1	1	495	56.9905	9.23193
	Sequence	# PSMs	# Proteins	# Protein Groups	Protein Group Accessions	Modifications	MH+ [Da]	q-Value	PEP	A2	XCorr A2	A4	IonScore A4	Exp Value A4	# Missed Cleavages
	ELVPESQAYMDLLAFER	2	3	1	E1C555		2010.98	0	8.425e-07	High	5.05306	High	63.02	9.75319e-06	0
	LAGLLQHPDPIIINHTISVDPNDQK	1	1	1	E1C555		2748.47	0	0.005639	High	2.61302				0
E1C5B0	Uncharacterized protein OS=Gallus gallus GN=C2CD3 PE=4 SV=2 - [E1C5B0_CHICK]	3.05	1	3	3	6	12.7625	3.05	3	3	96.3706	3.05	3	3	2330	256.901	6.46826
	Sequence	# PSMs	# Proteins	# Protein Groups	Protein Group Accessions	Modifications	MH+ [Da]	q-Value	PEP	A2	XCorr A2	A4	IonScore A4	Exp Value A4	# Missed Cleavages
	SSQLVSQVSSLISDLQTITNNAKDSSDVDQDSSR	2	1	1	E1C5B0		3624.73	0	1.156e-06	High	4.8265	High	59.51	1.36571e-05	1
	DLLSALLDQGNK	2	1	1	E1C5B0		1286.69	0	2.768e-05	High	4.21188	High	48.1	0.000239292	0
	SAVVWGTTQPTFNFSQVMPFSLTSK	2	1	1	E1C5B0		2760.37	0	0.002136	High	3.72416	High	37.95	0.00254114	0
E1C5B2	Uncharacterized protein (Fragment) OS=Gallus gallus PE=4 SV=2 - [E1C5B2_CHICK]	21.59	1	2	2	3	2.23133	7.39	1	1	26.71	21.59	2	2	176	20.3294	5.0083
	Sequence	# PSMs	# Proteins	# Protein Groups	Protein Group Accessions	Modifications	MH+ [Da]	q-Value	PEP	A2	XCorr A2	A4	IonScore A4	Exp Value A4	# Missed Cleavages
	LFDDDDSGKISLR	2	1	1	E1C5B2		1480.73	0	0.005139	High	2.23133	High	26.71	0.0364751	1
	ITFEDFNEVVTDWILDRDPQEEILK	1	1	1	E1C5B2		3064.52	0	0.0004429			High	15.35	0.395311	1
E1C5I8	Uncharacterized protein OS=Gallus gallus GN=NSUN5 PE=4 SV=2 - [E1C5I8_CHICK]	3.82	1	1	1	1	4.29243	3.82	1	1					471	51.6652	9.23193
	Sequence	# PSMs	# Proteins	# Protein Groups	Protein Group Accessions	Modifications	MH+ [Da]	q-Value	PEP	A2	XCorr A2	A4	IonScore A4	Exp Value A4	# Missed Cleavages
	ASPADTLTQGFFVAVLER	1	1	1	E1C5I8	Q9(Deamidated)	1922.99	0	8.46e-05	High	4.29243				0
E1C612	Structural maintenance of chromosomes protein OS=Gallus gallus GN=SMC2 PE=3 SV=2 - [E1C612_CHICK]	5.05	2	3	3	8	13.5633	5.05	3	4	92.9377	5.05	3	4	1189	134.811	8.6167
	Sequence	# PSMs	# Proteins	# Protein Groups	Protein Group Accessions	Modifications	MH+ [Da]	q-Value	PEP	A2	XCorr A2	A4	IonScore A4	Exp Value A4	# Missed Cleavages
	VQDLFGSVGLNVNNPHFLIMQGQITK	4	2	1	E1C612	Q23(Deamidated)	2870.5	0	0.0005814	High	4.95423	High	32.58	0.00549317	0
	VLNMKPTEILAMIEEAAGTR	2	2	1	E1C612		2187.15	0	2.822e-06	High	4.33543	High	44.64	0.000398527	0
	DFGSIFSMLLPGAK	2	2	1	E1C612		1482.77	0	2.952e-06	High	4.27366	High	59.48	1.60626e-05	0
E1C658	Uncharacterized protein (Fragment) OS=Gallus gallus GN=ATP5H PE=4 SV=2 - [E1C658_CHICK]	10.49	1	1	1	1	2.48737	10.49	1	1					162	18.4185	8.77783
	Sequence	# PSMs	# Proteins	# Protein Groups	Protein Group Accessions	Modifications	MH+ [Da]	q-Value	PEP	A2	XCorr A2	A4	IonScore A4	Exp Value A4	# Missed Cleavages
	LAALPEKPPAIDWTYYK	1	1	1	E1C658		1976.05	0	0.002011	High	2.48737				0
E1C660	Uncharacterized protein OS=Gallus gallus GN=SLC25A22 PE=3 SV=2 - [E1C660_CHICK]	6.12	1	1	1	2	4.72291	6.12	1	1	54.24	6.12	1	1	278	30.0799	9.31982
	Sequence	# PSMs	# Proteins	# Protein Groups	Protein Group Accessions	Modifications	MH+ [Da]	q-Value	PEP	A2	XCorr A2	A4	IonScore A4	Exp Value A4	# Missed Cleavages
	DVPFSIVYFPLFANLNK	2	1	1	E1C660		1984.06	0	2.834e-08	High	4.72291	High	54.24	3.76704e-05	0
E1C6A6	Uncharacterized protein OS=Gallus gallus GN=AHCTF1 PE=4 SV=2 - [E1C6A6_CHICK]	3.16	1	4	4	8	12.4693	3.16	4	4	64.8736	3.16	4	4	2277	253.612	5.57959
	Sequence	# PSMs	# Proteins	# Protein Groups	Protein Group Accessions	Modifications	MH+ [Da]	q-Value	PEP	A2	XCorr A2	A4	IonScore A4	Exp Value A4	# Missed Cleavages
	AKEAASELMEDANEEISLAEGTIVASTTPR	2	1	1	E1C6A6		3133.52	0	0.0001931	High	3.74351	High	33.1	0.00668548	1
	VAEPPVITHPLPDAELPDAFVGTPITK	2	1	1	E1C6A6		2824.51	0	7.231e-05	High	3.14255	High	30.71	0.00492525	0
	EAASELMEDANEEISLAEGTIVASTTPR	2	1	1	E1C6A6		2934.39	0	0.002297	High	2.85758	High	18.73	0.186215	0
	ASELNLLETPLVVKR	2	1	1	E1C6A6		1681.98	0	0.0001579	High	2.72568	High	36.02	0.000550076	1
E1C6A8	Uncharacterized protein OS=Gallus gallus GN=PRPF38A PE=4 SV=1 - [E1C6A8_CHICK]	5.13	1	1	1	2	4.65729	5.13	1	1	31.19	5.13	1	1	312	37.4374	9.87646
	Sequence	# PSMs	# Proteins	# Protein Groups	Protein Group Accessions	Modifications	MH+ [Da]	q-Value	PEP	A2	XCorr A2	A4	IonScore A4	Exp Value A4	# Missed Cleavages
	DAHSIHGTNPQYLVEK	2	1	1	E1C6A8		1808.89	0	6.932e-06	High	4.65729	High	31.19	0.0150164	0
E1C6A9	Uncharacterized protein OS=Gallus gallus GN=CDC5L PE=4 SV=2 - [E1C6A9_CHICK]	7.82	1	3	3	5	8.00398	7.82	3	3	41.524	3.1	2	2	806	92.3236	7.82568
	Sequence	# PSMs	# Proteins	# Protein Groups	Protein Group Accessions	Modifications	MH+ [Da]	q-Value	PEP	A2	XCorr A2	A4	IonScore A4	Exp Value A4	# Missed Cleavages
	QLNDLWDQIEQAHLELR	2	1	1	E1C6A9		2121.07	0	7.026e-06	High	3.44831	High	36.21	0.0039729	0
	TIAPIIGR	2	1	1	E1C6A9		840.529	0	0.006334	High	1.94309	High	25.93	0.0051054	0
	ILQEAQNLMALTNVDTPLKGGLNTPLHESDFSGVTPQR	1	1	1	E1C6A9		4105.1	0.006	0.1153	High	2.61258				1
E1C6C4	Uncharacterized protein OS=Gallus gallus GN=DPY30 PE=4 SV=1 - [E1C6C4_CHICK]	20.2	1	1	1	1	1.85954	20.2	1	1					99	11.2528	4.88135
	Sequence	# PSMs	# Proteins	# Protein Groups	Protein Group Accessions	Modifications	MH+ [Da]	q-Value	PEP	A2	XCorr A2	A4	IonScore A4	Exp Value A4	# Missed Cleavages
	AYLDQTVVPILLQGLAVLAK	1	1	1	E1C6C4		2125.26	0	0.0009745	High	1.85954				0
E1C6D1	Microtubule-associated protein OS=Gallus gallus GN=MAP2 PE=4 SV=2 - [E1C6D1_CHICK]	1.73	1	2	2	6	11.32	1.73	2	3	154.52	1.73	2	3	1852	203.415	4.90674
	Sequence	# PSMs	# Proteins	# Protein Groups	Protein Group Accessions	Modifications	MH+ [Da]	q-Value	PEP	A2	XCorr A2	A4	IonScore A4	Exp Value A4	# Missed Cleavages
	RLSNVSSSGSINLLESPQLATLAEDVTAALAK	4	1	1	E1C6D1		3255.75	0	1.358e-08	High	6.02438	High	82.8	1.73186e-08	1
	LSNVSSSGSINLLESPQLATLAEDVTAALAK	2	1	1	E1C6D1		3099.64	0	1.835e-06	High	0.969985	High	54.71	2.41716e-05	0
E1C6E4	Uncharacterized protein OS=Gallus gallus GN=CCDC66 PE=4 SV=2 - [E1C6E4_CHICK]	2.27	1	1	1	2	3.84521	2.27	1	1	0	2.27	1	1	926	106.66	8.82178
	Sequence	# PSMs	# Proteins	# Protein Groups	Protein Group Accessions	Modifications	MH+ [Da]	q-Value	PEP	A2	XCorr A2	A4	IonScore A4	Exp Value A4	# Missed Cleavages
	ELTAFVHPFSPAALGNFMPSK	2	1	1	E1C6E4		2261.14	0	0.0001511	High	3.84521	High	20.52	0.16235	0
E1C6M6	Uncharacterized protein (Fragment) OS=Gallus gallus GN=LOC423693 PE=4 SV=2 - [E1C6M6_CHICK]	15.9	1	5	6	14	21.8652	15.9	6	7	163.689	15.9	6	7	497	54.1153	9.02686
	Sequence	# PSMs	# Proteins	# Protein Groups	Protein Group Accessions	Modifications	MH+ [Da]	q-Value	PEP	A2	XCorr A2	A4	IonScore A4	Exp Value A4	# Missed Cleavages
	NGVFEVLIATNVAAR	2	1	1	E1C6M6	N1(Deamidated)	1574.85	0	9.652e-06	High	4.70592	High	69.81	1.18576e-06	0
	AEVLGDIIQVYSGSHGR	4	1	1	E1C6M6		1800.92	0	8.34e-06	High	3.45041	High	74.07	5.85654e-07	0
	TFSFAIPLTEK	2	1	1	E1C6M6		1253.67	0	0.001166	High	3.27844	High	31.19	0.00760326	0
	NGIDILVGTPGR	2	1	1	E1C6M6	N1(Deamidated)	1212.66	0	0.006161	High	3.20501	High	22.2	0.0448907	0
	VLVLVPTR	2	3	2	F1NQV5;E1C6M6		896.592	0	0.001754	High	2.66593	High	35.75	0.000265442	0
	TFQPIYDGKDLIAQAR	2	1	1	E1C6M6		1835.96	0	3.765e-05	High	2.18857	High	22.6	0.0763862	1
E1C6P0	Uncharacterized protein OS=Gallus gallus GN=KANSL1 PE=4 SV=2 - [E1C6P0_CHICK]	3.24	2	1	1	1	3.43786	3.24	1	1					894	96.6131	8.44092
	Sequence	# PSMs	# Proteins	# Protein Groups	Protein Group Accessions	Modifications	MH+ [Da]	q-Value	PEP	A2	XCorr A2	A4	IonScore A4	Exp Value A4	# Missed Cleavages
	EVDIGALKVSPDEDNEEIEDLSDSAFAAR	1	2	1	E1C6P0		3134.46	0	0.0009655	High	3.43786				1
E1C6Q1	Pachytene checkpoint protein 2 homolog OS=Gallus gallus GN=TRIP13 PE=3 SV=1 - [PCH2_CHICK]	3.24	1	1	1	2	5.08304	3.24	1	1	34.78	3.24	1	1	432	49.0487	6.30322
	Sequence	# PSMs	# Proteins	# Protein Groups	Protein Group Accessions	Modifications	MH+ [Da]	q-Value	PEP	A2	XCorr A2	A4	IonScore A4	Exp Value A4	# Missed Cleavages
	ELEMIGFVENNVSR	2	1	1	E1C6Q1		1636.8	0	5.486e-06	High	5.08304	High	34.78	0.0064037	0
E1C6R4	Uncharacterized protein OS=Gallus gallus GN=FKBP8 PE=4 SV=2 - [E1C6R4_CHICK]	8.31	1	1	1	1	3.582	8.31	1	1					409	44.2986	4.89404
	Sequence	# PSMs	# Proteins	# Protein Groups	Protein Group Accessions	Modifications	MH+ [Da]	q-Value	PEP	A2	XCorr A2	A4	IonScore A4	Exp Value A4	# Missed Cleavages
	GPLREDAQSSEQGPGEAAEDPQEWLDVLGSGLLK	1	1	1	E1C6R4		3578.72	0	0.006696	High	3.582				1
E1C6R7	Uncharacterized protein OS=Gallus gallus GN=RAI14 PE=4 SV=2 - [E1C6R7_CHICK]	2.33	1	1	1	1	0	2.33	1	1					944	106.541	5.71924
	Sequence	# PSMs	# Proteins	# Protein Groups	Protein Group Accessions	Modifications	MH+ [Da]	q-Value	PEP	A2	XCorr A2	A4	IonScore A4	Exp Value A4	# Missed Cleavages
	ISENTGIQNLLSSKISQDVDAK	1	1	1	E1C6R7	N4(Deamidated); N9(Deamidated)	2362.19	0.008	0.167	High	1.68999				1
E1C6R9	Uncharacterized protein OS=Gallus gallus GN=LOC770011 PE=4 SV=2 - [E1C6R9_CHICK]	17.44	2	2	2	4	8.44212	17.44	2	2	73.6302	17.44	2	2	172	19.8705	4.80518
	Sequence	# PSMs	# Proteins	# Protein Groups	Protein Group Accessions	Modifications	MH+ [Da]	q-Value	PEP	A2	XCorr A2	A4	IonScore A4	Exp Value A4	# Missed Cleavages
	ELLTTMGDRFTDEEVDELYR	2	2	1	E1C6R9		2432.13	0	3.349e-06	High	5.08345	High	40.83	0.00108624	1
	GNFNYIEFTR	2	2	1	E1C6R9		1260.6	0	0.0001249	High	3.35867	High	53.9	5.72369e-05	0
E1C6S3	Spastin OS=Gallus gallus GN=SPAST PE=3 SV=2 - [E1C6S3_CHICK]	5.39	2	1	1	2	4.03696	5.39	1	1	79.13	5.39	1	1	612	65.8936	9.87646
	Sequence	# PSMs	# Proteins	# Protein Groups	Protein Group Accessions	Modifications	MH+ [Da]	q-Value	PEP	A2	XCorr A2	A4	IonScore A4	Exp Value A4	# Missed Cleavages
	NVDSNLANLILNEIVDSGPAVKFDDIAGQELAK	2	2	1	E1C6S3		3482.8	0	1.501e-08	High	4.03696	High	79.13	8.06388e-08	1
E1C6S7	Uncharacterized protein OS=Gallus gallus GN=CC2D1B PE=4 SV=2 - [E1C6S7_CHICK]	1.14	1	1	1	2	0	1.14	1	2					881	97.732	6.01123
	Sequence	# PSMs	# Proteins	# Protein Groups	Protein Group Accessions	Modifications	MH+ [Da]	q-Value	PEP	A2	XCorr A2	A4	IonScore A4	Exp Value A4	# Missed Cleavages
	IAKQYQDAIR	2	1	1	E1C6S7	Q4(Deamidated)	1206.65	0.003	0.07055	High	1.96626				1
E1C6Y7	pre-rRNA processing protein FTSJ3 OS=Gallus gallus GN=FTSJ3 PE=3 SV=2 - [E1C6Y7_CHICK]	18.8	2	8	8	24	46.1715	18.8	8	13	281.813	18.8	8	11	814	92.574	6.91748
	Sequence	# PSMs	# Proteins	# Protein Groups	Protein Group Accessions	Modifications	MH+ [Da]	q-Value	PEP	A2	XCorr A2	A4	IonScore A4	Exp Value A4	# Missed Cleavages
	QTSLWFGKDAFAGIEDDADEDLELGQSQMLAER	3	2	1	E1C6Y7	Q1(Deamidated)	3686.69	0	1.339e-05	High	6.55957	High	38.14	0.00151927	1
	QTSLWFGKDAFAGIEDDADEDLELGQSQMLAER	2	2	1	E1C6Y7		3685.7	0	9.861e-07	High	6.32842	High	50.24	8.94194e-05	1
	AAADEMVKEEEEEVELALAEMK	2	2	1	E1C6Y7		2464.14	0	3.502e-08	High	5.90549	High	61.22	1.00427e-05	1
	FTLMDFLKAPNPVDFLSK	2	2	1	E1C6Y7		2083.09	0	2.1e-07	High	4.70185	High	52.26	6.80465e-05	1
	FMPVSSLVIGVDLVPIKPIPNVVTLQEDITTEK	4	2	1	E1C6Y7		3592	0	4.669e-06	High	4.17094	High	36.29	0.00044643	0
	MDLPGVSIADDGDTSMFSLQTIQR	2	2	1	E1C6Y7		2597.22	0	9.391e-10	High	3.93409	High	103.75	6.19894e-10	0
	AEGYADGDTTLYHR	2	2	1	E1C6Y7		1568.7	0	0.0005341	High	3.15757	High	26.33	0.0221169	0
	FTLMDFLK	2	2	1	E1C6Y7		1014.53	0	0.0007306	High	2.79239	High	30.42	0.012301	0
	MDLPGVSIADDGDTSMFSLQTIQR	3	2	1	E1C6Y7	Q20(Deamidated)	2598.22	0.001	0.009792	High	3.39492	High	29.32	0.0183027	0
	TQLLNEVAR	2	2	1	E1C6Y7		1043.58	0.001	0.01015	High	2.60755	High	15.83	0.463659	0
E1C796	Uncharacterized protein OS=Gallus gallus GN=TRRAP PE=4 SV=2 - [E1C796_CHICK]	0.34	1	1	1	1	2.01121	0.34	1	1					3820	433.298	8.22119
	Sequence	# PSMs	# Proteins	# Protein Groups	Protein Group Accessions	Modifications	MH+ [Da]	q-Value	PEP	A2	XCorr A2	A4	IonScore A4	Exp Value A4	# Missed Cleavages
	QGLVNVALDILSR	1	1	1	E1C796		1397.81	0.001	0.01142	High	2.01121				0
E1C7J9	Uncharacterized protein OS=Gallus gallus GN=NAT10 PE=4 SV=2 - [E1C7J9_CHICK]	28.26	2	18	18	34	62.241	25.71	17	17	351.793	26.3	17	17	1019	115.339	8.42627
	Sequence	# PSMs	# Proteins	# Protein Groups	Protein Group Accessions	Modifications	MH+ [Da]	q-Value	PEP	A2	XCorr A2	A4	IonScore A4	Exp Value A4	# Missed Cleavages
	IAVHPDYQGMGYGSR	2	2	1	E1C7J9		1650.77	0	1.971e-07	High	5.3911	High	51.79	0.000114563	0
	QAESLDYLGVSYGLTPR	2	2	1	E1C7J9		1868.94	0	1.96e-06	High	5.11195	High	65.15	4.09359e-06	0
	EMDLTQYIIRGDDEEWNEVLSK	2	2	1	E1C7J9		2683.25	0	0.000248	High	4.72868	High	31.06	0.0111639	1
	LGQAELVVIDEAAAIPLPLVKK	2	2	1	E1C7J9		2287.36	0	2.363e-06	High	4.67759	High	46.19	2.39867e-05	1
	NMVDYHLIMDMVPTIAR	2	2	1	E1C7J9		2018.98	0	2.877e-05	High	4.62328	High	51.03	0.000138051	0
	AELESAFIPYDLK	2	2	1	E1C7J9		1495.77	0	1.251e-05	High	4.54912	High	43.68	0.00061711	0
	SLDQLEKEVELPSSQLMGLFNR	2	2	1	E1C7J9		2533.3	0	3.981e-07	High	4.5026	High	50.16	0.000117105	1
	QQSAQAQVTMTAENK	2	2	1	E1C7J9		1634.78	0	1.304e-05	High	4.48735	High	59.72	1.94654e-05	0
	SGTLNIKDDDPFELFIAATNIR	2	2	1	E1C7J9		2450.26	0	4.924e-06	High	4.36653	High	45.26	0.000387207	1
	GLFVVVGDR	2	2	1	E1C7J9		961.545	0	0.0009873	High	3.17136	High	34.79	0.00351808	0
	VLIENGVAER	2	2	1	E1C7J9	N5(Deamidated)	1100.59	0	0.001382	High	3.06692	High	28.8	0.018917	0
	QTIQYIHPADSVK	2	2	1	E1C7J9		1499.78	0	0.006162	High	3.01586	High	11.59	1.04361	0
	KDLPPLLLK	2	2	1	E1C7J9		1036.68	0	0.005135	High	3.01466	High	17.37	0.0182797	1
	TLHEVSLHESIR	2	2	1	E1C7J9		1420.75	0	0.003893	High	2.75201	High	15.5	0.353707	0
	SLNDDLEEAAKEFQEK	2	2	1	E1C7J9		1865.87	0	0.002212	High	1.86007	High	30.55	0.0155946	1
	ASGDLIPWTISEQFQDPDFGALSGGR	1	2	1	E1C7J9		2764.32	0	0.0009314			High	58.97	1.95852e-05	0
	EIATVSSETVSLLEEVVTPR	1	2	1	E1C7J9		2159.15	0.001	0.01244	High	2.51705				0
	FIEAISEK	2	2	1	E1C7J9		936.502	0.001	0.03969	High	2.265	High	27.34	0.0175276	0
E1C7K4	Uncharacterized protein OS=Gallus gallus GN=WDR75 PE=4 SV=1 - [E1C7K4_CHICK]	5.9	2	3	3	8	16.6993	5.9	3	4	113.61	5.9	3	4	830	93.5649	5.93506
	Sequence	# PSMs	# Proteins	# Protein Groups	Protein Group Accessions	Modifications	MH+ [Da]	q-Value	PEP	A2	XCorr A2	A4	IonScore A4	Exp Value A4	# Missed Cleavages
	QLAVEESLPVTPFSLLLGK	2	1	1	E1C7K4		2041.16	0	2.92e-06	High	4.47015	High	60.86	1.92783e-06	0
	GHSDLVTGVQLAPHNR	2	2	1	E1C7K4	Q10(Deamidated)	1701.86	0	0.0008761	High	4.46221	High	22.49	0.111318	0
	ELSVVLEGVDASPK	2	2	1	E1C7K4		1442.77	0	2.561e-07	High	4.46159	High	70.61	1.3382e-06	0
	GHSDLVTGVQLAPHNR	2	2	1	E1C7K4		1700.88	0	0.0007732	High	3.30537	High	21.55	0.127371	0
E1C7U7	Uncharacterized protein OS=Gallus gallus GN=CEP135 PE=4 SV=2 - [E1C7U7_CHICK]	3.88	1	3	3	5	8.31511	3.88	3	3	77.2489	2.76	2	2	1160	134.626	5.97314
	Sequence	# PSMs	# Proteins	# Protein Groups	Protein Group Accessions	Modifications	MH+ [Da]	q-Value	PEP	A2	XCorr A2	A4	IonScore A4	Exp Value A4	# Missed Cleavages
	LTLSELESSTDQLKDLLSSR	2	1	1	E1C7U7		2235.17	0	1.116e-06	High	4.25308	High	44.66	0.000410375	1
	NLQAVVQTPGGR	2	1	1	E1C7U7		1239.68	0	4.533e-06	High	4.06203	High	53.99	3.39171e-05	0
	LFSDLVHTTESLR	1	1	1	E1C7U7		1517.79	0.005	0.107	High	1.95219				0
E1C7Z0	Uncharacterized protein OS=Gallus gallus GN=UTP18 PE=4 SV=2 - [E1C7Z0_CHICK]	13.67	1	5	5	10	18.1937	13.67	5	5	135.056	13.67	5	5	607	66.4538	9.15869
	Sequence	# PSMs	# Proteins	# Protein Groups	Protein Group Accessions	Modifications	MH+ [Da]	q-Value	PEP	A2	XCorr A2	A4	IonScore A4	Exp Value A4	# Missed Cleavages
	IQSIYLESFPIYK	2	1	1	E1C7Z0		1600.86	0	8.218e-08	High	4.62439	High	67.53	2.22521e-06	0
	TGNFVSSSESLPR	2	1	1	E1C7Z0		1380.67	0	3.301e-05	High	4.12034	High	59.48	2.15858e-05	0
	AISDATAAERELEELVFGDSLVAEEGELLQR	2	1	1	E1C7Z0		3360.68	0	1.723e-06	High	3.40858	High	55.05	3.64188e-05	1
	FSADGEQVIATGTHHK	2	1	1	E1C7Z0		1697.83	0	5.101e-05	High	3.21134	High	21.81	0.137767	0
	SGFFSIANNK	2	1	1	E1C7Z0		1084.54	0.002	0.06369	High	2.82907	High	19.65	0.153918	0
E1C805	Uncharacterized protein OS=Gallus gallus GN=HEATR1 PE=4 SV=2 - [E1C805_CHICK]	12.13	1	14	14	36	73.0022	12.13	14	18	460.116	12.13	14	18	2234	252.922	6.88818
	Sequence	# PSMs	# Proteins	# Protein Groups	Protein Group Accessions	Modifications	MH+ [Da]	q-Value	PEP	A2	XCorr A2	A4	IonScore A4	Exp Value A4	# Missed Cleavages
	FLQEGFDQSFIEEAILGR	2	1	1	E1C805		2099.04	0	1.629e-08	High	6.28779	High	83.93	5.58315e-08	0
	FLEEFVSYGTEIESNPTK	2	1	1	E1C805		2090	0	1.081e-08	High	6.0741	High	54.98	6.81439e-05	0
	KPPDAELAPETSNFNWQR	2	1	1	E1C805		2100.01	0	2.833e-06	High	5.53256	High	35.93	0.00384182	0
	ELLDEAVMQLLPFMVITNANSK	4	1	1	E1C805		2476.29	0	2.383e-08	High	5.43532	High	86.32	2.78848e-08	0
	LLEDVLHYINTVASSVEGNADKPTAK	6	1	1	E1C805		2784.44	0	2.475e-06	High	4.78027	High	38.28	0.00135963	0
	TIQQLEVILGEPLQSYF	2	1	1	E1C805		1978.05	0	1.118e-05	High	4.73979	High	46.01	0.000249358	0
	SYDMLDKVNALLPTETFIPVIR	2	1	1	E1C805		2535.35	0	1.672e-05	High	4.44279	High	27.22	0.0112854	1
	GFGTENPLPFVPVLK	2	1	1	E1C805		1614.89	0	1.221e-06	High	4.3647	High	45	0.000284605	0
	QVNPEVVVSSLLSIFQR	2	1	1	E1C805		1915.07	0	6.353e-06	High	4.22715	High	73.34	2.73434e-07	0
	TVQMVIPALIQAEDSDLSESSR	2	1	1	E1C805		2389.19	0	1.216e-08	High	3.97077	High	60.23	1.47005e-05	0
	LALPQTDPSLLNR	2	1	1	E1C805		1437.8	0	0.004031	High	2.98076	High	40.53	0.000597453	0
	ALDSVLEEHLESAMDR	2	1	1	E1C805		1814.86	0	0.001774	High	2.91704	High	10.43	1.2635	0
	AETLMLPLVDQLENMLGGDEKFQER	4	1	1	E1C805		2876.42	0	0.0003999	High	2.26387	High	29.07	0.0202543	1
	NPELVTLLQGLSEGYDISPLLR	2	1	1	E1C805		2427.31	0.001	0.01686	High	3.16857	High	14.64	0.159754	0
E1C818	Uncharacterized protein OS=Gallus gallus GN=GAR1 PE=4 SV=2 - [E1C818_CHICK]	10.87	1	3	3	6	7.20657	10.87	3	3	32.6333	10.87	3	3	184	19.2666	10.4038
	Sequence	# PSMs	# Proteins	# Protein Groups	Protein Group Accessions	Modifications	MH+ [Da]	q-Value	PEP	A2	XCorr A2	A4	IonScore A4	Exp Value A4	# Missed Cleavages
	FYIDPAKLLPLQR	2	1	1	E1C818		1573.91	0	0.003599	High	3.22186	High	23.72	0.0133755	1
	DFYFSVK	2	1	1	E1C818		905.44	0	0.004298	High	2.11098	High	15.03	0.5543	0
	FYIDPAK	2	1	1	E1C818		853.445	0.001	0.02422	High	1.87373	High	29.41	0.0121424	0
E1C832	Uncharacterized protein OS=Gallus gallus GN=SMCHD1 PE=4 SV=2 - [E1C832_CHICK]	1.44	1	1	1	2	3.23891	1.44	1	1	0	1.44	1	1	2007	226.574	7.54736
	Sequence	# PSMs	# Proteins	# Protein Groups	Protein Group Accessions	Modifications	MH+ [Da]	q-Value	PEP	A2	XCorr A2	A4	IonScore A4	Exp Value A4	# Missed Cleavages
	YDKNAAFPAGGTFPDFMVSVLSEDDNIIK	2	1	1	E1C832		3161.53	0.003	0.08503	High	3.23891	High	21.02	0.118206	1
E1C834	Pericentriolar material 1 protein OS=Gallus gallus GN=PCM1 PE=4 SV=2 - [E1C834_CHICK]	13.49	2	17	17	33	63.4487	13.49	17	17	333.4	12.73	16	16	1987	222.351	5.04639
	Sequence	# PSMs	# Proteins	# Protein Groups	Protein Group Accessions	Modifications	MH+ [Da]	q-Value	PEP	A2	XCorr A2	A4	IonScore A4	Exp Value A4	# Missed Cleavages
	ELAETISTVAASVK	2	2	1	E1C834		1418.77	0	1.131e-06	High	5.15606	High	47.27	0.000229687	0
	NSSVSEHQSDEKAQLFNK	2	2	1	E1C834	N1(Deamidated)	2048.95	0	2.614e-06	High	5.04819	High	36.73	0.00266467	1
	LMQDLDNNSISVK	2	2	1	E1C834		1476.73	0	4.167e-06	High	4.79894	High	70.02	1.70214e-06	0
	GEQDAATILPHYLNVVENTPPLPVNTPESFIAASMK	2	2	1	E1C834		3863.95	0	8.48e-06	High	4.7908	High	30.22	0.00846038	0
	NFDEESLESFSSMPDPVDPTTVTK	2	2	1	E1C834		2672.19	0	6.175e-06	High	4.39076	High	54.15	3.5767e-05	0
	ALYALQDIVTR	2	2	1	E1C834		1262.71	0	6.541e-06	High	4.14223	High	63.11	4.39787e-06	0
	YMTQMSVPEQAELER	2	2	1	E1C834		1811.83	0	1.811e-05	High	3.98418	High	49.85	0.000143885	0
	QLGSILQDSLAK	2	2	1	E1C834		1272.71	0	3.076e-05	High	3.88595	High	51.26	8.11764e-05	0
	MDKLLGELHTLR	2	2	1	E1C834		1425.78	0	0.001076	High	3.86745	High	30.98	0.00618446	1
	INFSDLDQR	2	1	1	E1C834		1107.54	0	0.000901	High	3.85948	High	57.68	2.71267e-05	0
	LSHLIDHLKEQEK	2	1	1	E1C834		1589.86	0	0.002452	High	3.75233	High	17.97	0.178738	1
	STWLNDSQEVK	2	2	1	E1C834		1306.62	0	0.001547	High	3.50755	High	43.28	0.000775325	0
	TEYMAFPKPFESSSSTGAENQR	2	2	1	E1C834		2464.11	0	0.0001061	High	3.43224	High	17.55	0.17755	0
	KPFNFLSLQINTNK	2	1	1	E1C834		1663.91	0	0.004496	High	3.32404	High	10.04	0.624224	0
	MVLTLTQQNDESKEFVK	2	2	1	E1C834		2010.02	0	0.001706	High	3.09198	High	16.93	0.323415	1
	LAVYSEADLLKK	2	2	1	E1C834		1349.77	0	2.527e-05	High	2.41649	High	36.15	0.00112837	1
	AGFPVSVQSIASGHK	1	2	1	E1C834		1484.79	0.001	0.01232	High	1.09418				0
E1C843	Uncharacterized protein OS=Gallus gallus GN=INTS12 PE=4 SV=2 - [E1C843_CHICK]	1.94	1	1	1	2	2.82965	1.94	1	1	24.6	1.94	1	1	463	48.6618	9.70068
	Sequence	# PSMs	# Proteins	# Protein Groups	Protein Group Accessions	Modifications	MH+ [Da]	q-Value	PEP	A2	XCorr A2	A4	IonScore A4	Exp Value A4	# Missed Cleavages
	ALLDESLAR	2	1	1	E1C843		987.546	0	0.006361	High	2.82965	High	24.6	0.0618925	0
E1C8E1	Uncharacterized protein OS=Gallus gallus GN=URB2 PE=4 SV=2 - [E1C8E1_CHICK]	5.72	1	5	5	10	19.7527	5.72	5	5	160.437	5.72	5	5	1521	170.214	6.66846
	Sequence	# PSMs	# Proteins	# Protein Groups	Protein Group Accessions	Modifications	MH+ [Da]	q-Value	PEP	A2	XCorr A2	A4	IonScore A4	Exp Value A4	# Missed Cleavages
	LQSTDMLSALLEPVVQQMGR	2	1	1	E1C8E1		2216.14	0	1.808e-07	High	5.60866	High	84.52	4.04395e-08	0
	VFHASDILEAIITSQLK	2	1	1	E1C8E1		1885.04	0	3.214e-06	High	3.93151	High	27.67	0.0111151	0
	MILMQTQADVQALQQAAAFIIESGR	2	1	1	E1C8E1		2733.41	0	1.802e-09	High	3.91796	High	89.78	1.08878e-08	0
	SLDDVTPSPVVLR	2	1	1	E1C8E1		1397.76	0	0.001117	High	3.58262	High	14.48	0.338629	0
	NLLLPVNTIQTK	2	1	1	E1C8E1		1353.81	0.002	0.05331	High	2.71191	High	13.09	0.117818	0
E1C8F7	Uncharacterized protein (Fragment) OS=Gallus gallus GN=RPL24 PE=4 SV=2 - [E1C8F7_CHICK]	19.11	1	3	3	6	10.6114	19.11	3	3	136.757	19.11	3	3	157	17.833	11.4292
	Sequence	# PSMs	# Proteins	# Protein Groups	Protein Group Accessions	Modifications	MH+ [Da]	q-Value	PEP	A2	XCorr A2	A4	IonScore A4	Exp Value A4	# Missed Cleavages
	AITGASLAEIMAK	2	1	1	E1C8F7		1275.7	0	2.842e-07	High	4.76542	High	89.42	1.22859e-08	0
	VFQFLNAK	2	1	1	E1C8F7		966.54	0	0.0008211	High	3.05737	High	44.39	0.000296591	0
	QINWTVLYR	2	1	1	E1C8F7		1192.65	0	0.0006541	High	2.78858	High	44.28	0.000479626	0
E1C8G8	Uncharacterized protein OS=Gallus gallus GN=PRPF39 PE=4 SV=2 - [E1C8G8_CHICK]	9.93	1	2	2	6	9.8702	9.93	2	4	54.71	9.93	2	2	695	80.9914	5.04639
	Sequence	# PSMs	# Proteins	# Protein Groups	Protein Group Accessions	Modifications	MH+ [Da]	q-Value	PEP	A2	XCorr A2	A4	IonScore A4	Exp Value A4	# Missed Cleavages
	ELASVNGHAGGDASAGDDLPSGTEDITDPAKLITEIENMR	3	1	1	E1C8G8	N6(Deamidated)	4067.89	0	0.0003571	High	3.58401	High	18.74	0.164401	1
	ELASVNGHAGGDASAGDDLPSGTEDITDPAKLITEIENMR	1	1	1	E1C8G8	N6(Deamidated); N38(Deamidated)	4068.9	0	0.005314	High	3.29842				1
	VVEDNPQDFTGWVYLLQYVEQENHLPAAR	2	1	1	E1C8G8		3430.68	0	1.365e-07	High	2.98777	High	51.97	7.30631e-05	0
E1C8L5	Uncharacterized protein OS=Gallus gallus GN=CEP128 PE=4 SV=2 - [E1C8L5_CHICK]	1.49	1	1	1	1	0	1.49	1	1					940	111.471	6.63916
	Sequence	# PSMs	# Proteins	# Protein Groups	Protein Group Accessions	Modifications	MH+ [Da]	q-Value	PEP	A2	XCorr A2	A4	IonScore A4	Exp Value A4	# Missed Cleavages
	AISLTPTVLNDPHR	1	1	1	E1C8L5		1533.84	0.003	0.05957	High	1.94152				0
E1C8Q1	Uncharacterized protein OS=Gallus gallus GN=Gga.54814 PE=4 SV=2 - [E1C8Q1_CHICK]	1.25	1	1	1	1	4.76613	1.25	1	1					1361	154.364	5.24951
	Sequence	# PSMs	# Proteins	# Protein Groups	Protein Group Accessions	Modifications	MH+ [Da]	q-Value	PEP	A2	XCorr A2	A4	IonScore A4	Exp Value A4	# Missed Cleavages
	DIGIEPEKEPELMWLAR	1	1	1	E1C8Q1		2026.03	0	9.749e-05	High	4.76613				1
E1C8Q3	Uncharacterized protein OS=Gallus gallus GN=ALDH18A1 PE=3 SV=2 - [E1C8Q3_CHICK]	10.97	1	6	6	11	22.3117	9.35	5	5	213.393	10.97	6	6	802	87.8478	7.1958
	Sequence	# PSMs	# Proteins	# Protein Groups	Protein Group Accessions	Modifications	MH+ [Da]	q-Value	PEP	A2	XCorr A2	A4	IonScore A4	Exp Value A4	# Missed Cleavages
	TDLLIVLSDVEGLFDSPPGSDDAK	2	1	1	E1C8Q3		2503.25	0	9.894e-09	High	5.52268	High	85.29	4.27433e-08	0
	LIDIFYPGDQQSVTFGTK	2	1	1	E1C8Q3		2029.03	0	2.723e-05	High	5.09191	High	38.2	0.00248981	0
	LASIVEQVSMLQNQGR	2	1	1	E1C8Q3		1772.93	0	2.158e-06	High	4.94419	High	69.43	1.61345e-06	0
	TPLFDQIIDMLR	2	1	1	E1C8Q3		1461.78	0	8.559e-06	High	3.96343	High	67.88	2.36248e-06	0
	TPLFDQIIDMLRVEQVK	2	1	1	E1C8Q3		2045.1	0	3.602e-05	High	2.78951	High	25.34	0.0217849	1
	FASYLTFSPSEVK	1	1	1	E1C8Q3		1475.74	0	0.003409			High	35.3	0.0056073	0
E1C8R1	Probable ATP-dependent RNA helicase DDX6 OS=Gallus gallus GN=DDX6 PE=4 SV=1 - [E1C8R1_CHICK]	17.18	2	4	4	8	18.6904	17.18	4	4	93.2969	17.18	4	4	483	54.3823	8.77783
	Sequence	# PSMs	# Proteins	# Protein Groups	Protein Group Accessions	Modifications	MH+ [Da]	q-Value	PEP	A2	XCorr A2	A4	IonScore A4	Exp Value A4	# Missed Cleavages
	GPVKPSGGPGGGGTQTQQQMNQLK	2	2	1	E1C8R1		2352.17	0	2.718e-07	High	7.7052	High	65.71	4.40396e-06	0
	ELLMGIFEMGWEKPSPIQEESIPIALSGR	2	2	1	E1C8R1		3257.66	0	2.764e-05	High	4.6085	High	41.58	0.000590771	0
	SIEEQLGTEIKPIPSNIDK	2	2	1	E1C8R1		2111.12	0	8.626e-05	High	3.4538	High	24.7	0.0271075	0
	SGAYLIPLLER	2	2	1	E1C8R1		1231.7	0.002	0.05374	High	2.92286	High	25.16	0.0182874	0
E1C8S5	Uncharacterized protein OS=Gallus gallus GN=CEP120 PE=4 SV=2 - [E1C8S5_CHICK]	1.12	1	1	1	1	2.57359	1.12	1	1					982	112.047	6.29053
	Sequence	# PSMs	# Proteins	# Protein Groups	Protein Group Accessions	Modifications	MH+ [Da]	q-Value	PEP	A2	XCorr A2	A4	IonScore A4	Exp Value A4	# Missed Cleavages
	QLLTAESEIQR	1	1	1	E1C8S5		1287.69	0.002	0.02904	High	2.57359				0
E1C8T8	Uncharacterized protein OS=Gallus gallus GN=UTP14A PE=4 SV=2 - [E1C8T8_CHICK]	10.83	1	5	5	12	25.6058	10.83	5	6	191.147	10.83	5	6	757	84.5132	6.49365
	Sequence	# PSMs	# Proteins	# Protein Groups	Protein Group Accessions	Modifications	MH+ [Da]	q-Value	PEP	A2	XCorr A2	A4	IonScore A4	Exp Value A4	# Missed Cleavages
	TPLEQEIFGLLHK	4	1	1	E1C8T8		1524.84	0	2.6e-09	High	5.34994	High	55.16	2.42308e-05	0
	TQQPITDPLLTPQEK	2	1	1	E1C8T8		1708.91	0	0.0001277	High	4.68084	High	47.58	0.00020688	0
	VRVELPEEEPADVPEEDLTSTAIPPVSVGASR	2	1	1	E1C8T8		3388.71	0	0.005844	High	3.88011	High	20.14	0.11232	1
	IISLQSVLSGK	2	1	1	E1C8T8		1144.69	0	3.327e-05	High	3.68015	High	56.28	5.18111e-06	0
	LVLSELLQPIR	2	1	1	E1C8T8		1280.79	0	4.554e-06	High	3.60927	High	53.95	5.23532e-06	0
E1C8U1	Nucleoporin NUP53 OS=Gallus gallus GN=NUP35 PE=3 SV=2 - [E1C8U1_CHICK]	5.85	1	1	1	2	4.75008	5.85	1	1	44.2	5.85	1	1	325	34.4692	9.0708
	Sequence	# PSMs	# Proteins	# Protein Groups	Protein Group Accessions	Modifications	MH+ [Da]	q-Value	PEP	A2	XCorr A2	A4	IonScore A4	Exp Value A4	# Missed Cleavages
	SIYDELSSPGLGSSPLTSR	2	1	1	E1C8U1		1965.97	0	0.0005472	High	4.75008	High	44.2	0.000623511	0
E1C8V6	Uncharacterized protein OS=Gallus gallus GN=CWC15 PE=4 SV=1 - [E1C8V6_CHICK]	11.3	1	1	1	2	5.17733	11.3	1	1	33.08	11.3	1	1	230	26.6304	5.57959
	Sequence	# PSMs	# Proteins	# Protein Groups	Protein Group Accessions	Modifications	MH+ [Da]	q-Value	PEP	A2	XCorr A2	A4	IonScore A4	Exp Value A4	# Missed Cleavages
	IRMENILSGNPLLNLTGPAQPQANFK	2	1	1	E1C8V6		2836.51	0	0.0001958	High	5.17733	High	33.08	0.00270622	1
E1C8V9	Uncharacterized protein OS=Gallus gallus GN=FAM136A PE=4 SV=1 - [E1C8V9_CHICK]	17.11	1	1	1	2	3.96431	17.11	1	1	53.1	17.11	1	1	76	8.45642	8.88037
	Sequence	# PSMs	# Proteins	# Protein Groups	Protein Group Accessions	Modifications	MH+ [Da]	q-Value	PEP	A2	XCorr A2	A4	IonScore A4	Exp Value A4	# Missed Cleavages
	GNSIIMLEALERV	2	1	1	E1C8V9		1444.78	0	2.388e-05	High	3.96431	High	53.1	7.73851e-05	1
E1C8Y9	Uncharacterized protein OS=Gallus gallus GN=SRSF3 PE=4 SV=1 - [E1C8Y9_CHICK]	23.17	2	2	2	10	13.1377	23.17	2	5	80.44	23.17	2	5	164	19.3179	11.6489
	Sequence	# PSMs	# Proteins	# Protein Groups	Protein Group Accessions	Modifications	MH+ [Da]	q-Value	PEP	A2	XCorr A2	A4	IonScore A4	Exp Value A4	# Missed Cleavages
	VYVGNLGNNGNKTELER	6	2	1	E1C8Y9	N11(Deamidated)	1877.93	0	5.557e-05	High	3.77818	High	49.85	0.000179597	1
	NPPGFAFVEFEDPRDAADAVR	2	2	1	E1C8Y9		2320.1	0	1.038e-05	High	3.15273	High	27.28	0.0293697	1
	VYVGNLGNNGNKTELER	2	2	1	E1C8Y9		1876.95	0	0.007241	High	2.54939	High	20.37	0.183207	1
E1C8Z0	Dolichyl-diphosphooligosaccharide--protein glycosyltransferase subunit 2 OS=Gallus gallus GN=RPN2 PE=4 SV=2 - [E1C8Z0_CHICK]	7.29	2	3	3	6	10.2391	7.29	3	3	23.81	7.29	3	3	631	68.8109	6.31592
	Sequence	# PSMs	# Proteins	# Protein Groups	Protein Group Accessions	Modifications	MH+ [Da]	q-Value	PEP	A2	XCorr A2	A4	IonScore A4	Exp Value A4	# Missed Cleavages
	SHVDSSSVDSLFYAAQSIR	2	1	1	E1C8Z0		2068.99	0	0.0005482	High	4.13257	High	15.78	0.463743	0
	LQVTNVMSKPLTQASVK	2	2	1	E1C8Z0		1844.03	0	0.007872	High	2.74657	High	10.85	0.40701	0
	NLFVPKPEIK	2	2	1	E1C8Z0		1184.7	0.006	0.1353	High	3.36	High	23.81	0.0222512	0
E1C996	Uncharacterized protein OS=Gallus gallus GN=PRSS3 PE=3 SV=2 - [E1C996_CHICK]	3.81	6	1	1	2	3.52183	3.81	1	1	50.23	3.81	1	1	236	24.8309	7.88428
	Sequence	# PSMs	# Proteins	# Protein Groups	Protein Group Accessions	Modifications	MH+ [Da]	q-Value	PEP	A2	XCorr A2	A4	IonScore A4	Exp Value A4	# Missed Cleavages
	VCNYVSWIK	2	6	1	E1C996		1111.56	0	0.0005739	High	3.52183	High	50.23	0.000119501	0
E1C9H8	Uncharacterized protein OS=Gallus gallus GN=PRKAR2A PE=4 SV=1 - [E1C9H8_CHICK]	31.25	2	8	8	17	36.7959	31.25	8	9	293.873	26.25	7	8	400	45.4734	4.89404
	Sequence	# PSMs	# Proteins	# Protein Groups	Protein Group Accessions	Modifications	MH+ [Da]	q-Value	PEP	A2	XCorr A2	A4	IonScore A4	Exp Value A4	# Missed Cleavages
	NLDQEQLSQVLDAMFER	2	1	1	E1C9H8		2035.98	0	7.291e-08	High	6.889	High	88.71	2.44274e-08	0
	AATIVATTEGALWGLDR	2	1	1	E1C9H8		1744.92	0	4.474e-07	High	5.47453	High	80.59	1.31819e-07	0
	YDNHGSFGELALMYNTPR	2	1	1	E1C9H8		2084.95	0	6.273e-05	High	5.24553	High	34.08	0.00498322	0
	TYELFIESVPLLK	2	1	1	E1C9H8		1551.87	0	1.263e-07	High	4.64013	High	70.83	3.42806e-07	0
	NITHYEEQLVAMFGSSMDLMDPGN	4	1	1	E1C9H8		2699.18	0	5.237e-08	High	4.58483	High	93.17	3.711e-09	0
	IISQGDKADCFYIVESGEVK	1	1	1	E1C9H8		2201.08	0	0.003366	High	3.53139				1
	NLDQEQLSQVLDAMFERK	2	1	1	E1C9H8		2164.07	0	0.0001083	High	3.32191	High	30.57	0.0170138	1
	GQYFGELALVTNKPR	2	2	1	E1C9H8		1692.9	0	0.0008281	High	1.5038	High	16.6	0.266907	0
E1C9I0	Unconventional myosin-Ig OS=Gallus gallus GN=MYO1G PE=4 SV=2 - [E1C9I0_CHICK]	6.95	2	4	4	8	17.7691	6.95	4	4	151.876	6.95	4	4	1007	114.952	8.77783
	Sequence	# PSMs	# Proteins	# Protein Groups	Protein Group Accessions	Modifications	MH+ [Da]	q-Value	PEP	A2	XCorr A2	A4	IonScore A4	Exp Value A4	# Missed Cleavages
	LLTVETQPDVAAPDFR	2	2	1	E1C9I0		1771.92	0	1.405e-06	High	5.33661	High	64.15	5.80734e-06	0
	EGITWQNIEYFSNEPIVELVEQPHR	2	2	1	E1C9I0		3027.48	0	1.838e-06	High	4.83781	High	45.07	0.000392076	0
	NSIVALVENLASKEPYYVR	2	2	1	E1C9I0		2165.16	0	1.265e-09	High	3.93248	High	63.1	4.53045e-06	1
	FQENSQQLFR	2	2	1	E1C9I0		1296.63	0	0.003759	High	3.66217	High	46.07	0.000368287	0
E1C9K0	Uncharacterized protein OS=Gallus gallus GN=CTR9 PE=4 SV=1 - [E1C9K0_CHICK]	3.17	1	1	1	2	0	3.17	1	2					1167	132.727	6.85889
	Sequence	# PSMs	# Proteins	# Protein Groups	Protein Group Accessions	Modifications	MH+ [Da]	q-Value	PEP	A2	XCorr A2	A4	IonScore A4	Exp Value A4	# Missed Cleavages
	KVTEQYPDDVEAWIELAQILEQTDIQGALSAYGTATR	2	1	1	E1C9K0	Q26(Deamidated)	4124.07	0.007	0.1495	High	0.342139				1
F1N823	Uncharacterized protein (Fragment) OS=Gallus gallus GN=PDHB PE=4 SV=1 - [F1N823_CHICK]	8.61	1	1	1	2	6.59562	8.61	1	2					360	38.9801	6.55127
	Sequence	# PSMs	# Proteins	# Protein Groups	Protein Group Accessions	Modifications	MH+ [Da]	q-Value	PEP	A2	XCorr A2	A4	IonScore A4	Exp Value A4	# Missed Cleavages
	ASIRDDNPVVMLENELLYGVPFEMSEQAQSK	1	1	1	F1N823	N7(Deamidated)	3510.7	0.005	0.09458	High	3.4618				1
	ASIRDDNPVVMLENELLYGVPFEMSEQAQSK	1	1	1	F1N823	N7(Deamidated); N14(Deamidated)	3511.64	0.006	0.1243	High	3.13382				1
F1N832	Uncharacterized protein (Fragment) OS=Gallus gallus GN=EMG1 PE=4 SV=2 - [F1N832_CHICK]	10.55	1	2	2	4	7.94073	10.55	2	2	79.69	10.55	2	2	237	26.1799	8.74854
	Sequence	# PSMs	# Proteins	# Protein Groups	Protein Group Accessions	Modifications	MH+ [Da]	q-Value	PEP	A2	XCorr A2	A4	IonScore A4	Exp Value A4	# Missed Cleavages
	IGTSFAVPNVTDLR	2	1	1	F1N832		1489.8	0	2.688e-06	High	4.40926	High	48.23	0.000208185	0
	NVLIEVNPQTR	2	1	1	F1N832		1282.71	0	0.0001244	High	3.53147	High	50.96	6.77418e-05	0
F1N8H6	Heterochromatin protein 1-binding protein 3 OS=Gallus gallus GN=HP1BP3 PE=3 SV=1 - [F1N8H6_CHICK]	12.52	2	5	5	12	23.1688	12.52	5	6	202.368	12.52	5	6	559	61.8143	9.33447
	Sequence	# PSMs	# Proteins	# Protein Groups	Protein Group Accessions	Modifications	MH+ [Da]	q-Value	PEP	A2	XCorr A2	A4	IonScore A4	Exp Value A4	# Missed Cleavages
	SGEKPLLGGTLMEDAILSAIAAMNEPK	4	2	1	F1N8H6		2756.42	0	2.097e-07	High	4.91358	High	47.89	0.000186125	0
	NGWLEQISGK	2	2	1	F1N8H6	N1(Deamidated)	1132.56	0	9.769e-05	High	3.81817	High	61.23	1.52178e-05	0
	STSVSTPEQQVKLEDILPLAFTR	2	2	1	F1N8H6		2559.36	0	6.154e-05	High	3.50341	High	35.92	0.00161191	1
	LEDILPLAFTR	2	2	1	F1N8H6		1287.73	0	3.054e-05	High	3.42916	High	56.68	1.24574e-05	0
	MDAILTEAIK	2	2	1	F1N8H6		1104.6	0	0.0001295	High	3.27234	High	58.43	2.20348e-05	0
F1N8K1	Uncharacterized protein (Fragment) OS=Gallus gallus GN=DNTTIP2 PE=4 SV=1 - [F1N8K1_CHICK]	11.16	1	5	5	12	26.0654	11.16	5	6	182.352	11.16	5	6	681	76.417	5.94775
	Sequence	# PSMs	# Proteins	# Protein Groups	Protein Group Accessions	Modifications	MH+ [Da]	q-Value	PEP	A2	XCorr A2	A4	IonScore A4	Exp Value A4	# Missed Cleavages
	TIVEELLADSEFR	4	1	1	F1N8K1		1521.78	0	7.247e-06	High	5.07273	High	68.68	3.27956e-06	0
	MVGISVDSGEDQTR	2	1	1	F1N8K1		1493.69	0	2.392e-07	High	4.70475	High	67.83	2.39808e-06	0
	SSGENDSFALFLSR	2	1	1	F1N8K1		1529.72	0	2.628e-07	High	4.64004	High	80.43	1.22727e-07	0
	YFQVGTVVDSPIDFYHSR	2	1	1	F1N8K1		2130.03	0	0.0004248	High	4.28007	High	26.95	0.0323948	0
	IDVLHLSSSIDPGLNIR	2	1	1	F1N8K1		1849.02	0	8.133e-06	High	3.79315	High	20.67	0.067706	0
F1N8V1	Uncharacterized protein OS=Gallus gallus GN=RSL1D1 PE=4 SV=2 - [F1N8V1_CHICK]	12.42	1	5	5	14	29.4398	12.42	5	7	298.128	12.42	5	7	443	49.5711	9.87646
	Sequence	# PSMs	# Proteins	# Protein Groups	Protein Group Accessions	Modifications	MH+ [Da]	q-Value	PEP	A2	XCorr A2	A4	IonScore A4	Exp Value A4	# Missed Cleavages
	ADEILDNIIAAAEVIAK	4	1	1	F1N8V1		1768.97	0	5.277e-10	High	6.33827	High	86.6	1.57519e-08	0
	IGHTGMKADEILDNIIAAAEVIAK	4	1	1	F1N8V1		2493.34	0	1.93e-06	High	4.73072	High	64.8	1.35764e-06	1
	AVEALLAFAR	2	1	1	F1N8V1		1060.61	0	1.028e-06	High	3.89691	High	59.6	7.785e-06	0
	SVALPIFTAR	2	1	1	F1N8V1		1074.63	0	9.997e-05	High	2.82096	High	53.8	2.08435e-05	0
	FDLFLSDDRIR	2	1	1	F1N8V1		1396.72	0	0.00277	High	2.42091	High	31.95	0.00982926	1
F1N8Z4	Uncharacterized protein OS=Gallus gallus GN=RUVBL1 PE=4 SV=1 - [F1N8Z4_CHICK]	28.07	2	9	9	18	34.9861	28.07	9	9	195.697	28.07	9	9	456	50.1483	6.41748
	Sequence	# PSMs	# Proteins	# Protein Groups	Protein Group Accessions	Modifications	MH+ [Da]	q-Value	PEP	A2	XCorr A2	A4	IonScore A4	Exp Value A4	# Missed Cleavages
	GLGLDESGTAKPAGAGLVGQENAR	2	2	1	F1N8Z4		2268.15	0	4.875e-11	High	6.91377	High	66.74	3.29405e-06	0
	TALALAIAQELGSK	2	2	1	F1N8Z4		1385.8	0	6.99e-09	High	5.6947	High	86.29	1.44502e-08	0
	QLKLDPSIFESLQK	2	2	1	F1N8Z4		1645.91	0	0.0009113	High	3.79255	High	18.24	0.113976	1
	YAVQLLTPANLLAK	2	2	1	F1N8Z4		1514.89	0	0.001625	High	3.40005	High	23.06	0.0197724	0
	LDPSIFESLQK	2	2	1	F1N8Z4		1276.68	0	0.0002669	High	3.33075	High	50.68	0.000132108	0
	AVLLAGPPGTGK	2	2	1	F1N8Z4		1080.64	0	0.0001532	High	3.15059	High	32.29	0.00165256	0
	TMLYTPQEMK	2	2	1	F1N8Z4		1241.59	0	0.001138	High	3.02981	High	31.6	0.00743718	0
	GTEDVVSPHGIPLDLLDR	2	2	1	F1N8Z4		1933	0	0.002889	High	2.9233	High	24.04	0.0562102	0
	AQTEGINISEEALNHLGDIGTK	2	1	1	F1N8Z4		2310.16	0	0.004967	High	2.75059	High	14.45	0.592221	0
F1N914	Pyrroline-5-carboxylate reductase OS=Gallus gallus GN=PYCR2 PE=3 SV=2 - [F1N914_CHICK]	26.1	1	6	6	15	28.8098	26.1	6	8	225.521	26.1	6	7	318	33.2395	8.01611
	Sequence	# PSMs	# Proteins	# Protein Groups	Protein Group Accessions	Modifications	MH+ [Da]	q-Value	PEP	A2	XCorr A2	A4	IonScore A4	Exp Value A4	# Missed Cleavages
	ITASSPDTDLPTVSGLR	2	1	1	F1N914		1729.89	0	6.809e-08	High	4.66562	High	76.27	3.72956e-07	0
	LGAQALLGAAK	2	1	1	F1N914		1012.61	0	7.994e-07	High	4.58596	High	70.98	3.03238e-07	0
	SLLINAVEASCIR	2	1	1	F1N914		1388.75	0	1.055e-06	High	4.35942	High	72.65	8.0401e-07	0
	LESPSLSVASASK	2	1	1	F1N914		1275.68	0	0.0002323	High	3.84158	High	51.93	9.58608e-05	0
	SSDVLFLAVKPPIIPFILDEVGPDIEER	5	1	1	F1N914		3108.69	0	4.119e-06	High	3.07831	High	28.48	0.0024124	0
	ITASSPDTDLPTVSGLRK	2	1	1	F1N914		1857.99	0	0.001689	High	2.62968	High	21.97	0.0927583	1
F1N9C5	Uncharacterized protein (Fragment) OS=Gallus gallus GN=TMEM209 PE=4 SV=1 - [F1N9C5_CHICK]	4.63	1	1	1	2	0	4.63	1	1	23.59	4.63	1	1	561	63.0636	8.79248
	Sequence	# PSMs	# Proteins	# Protein Groups	Protein Group Accessions	Modifications	MH+ [Da]	q-Value	PEP	A2	XCorr A2	A4	IonScore A4	Exp Value A4	# Missed Cleavages
	APLIPTLNAIVQYLDLTPNQEYLVER	2	1	1	F1N9C5		2983.62	0	0.001697	High	1.53109	High	23.59	0.0135632	0
F1N9J4	60S ribosomal protein L22 (Fragment) OS=Gallus gallus GN=RPL22 PE=4 SV=1 - [F1N9J4_CHICK]	40.16	2	4	4	8	17.719	40.16	4	4	144.252	40.16	4	4	127	14.6457	9.18799
	Sequence	# PSMs	# Proteins	# Protein Groups	Protein Group Accessions	Modifications	MH+ [Da]	q-Value	PEP	A2	XCorr A2	A4	IonScore A4	Exp Value A4	# Missed Cleavages
	FTLDCTHPVEDGIMDAANFEQFLQER	2	2	1	F1N9J4		3026.37	0	1.628e-07	High	7.22582	High	48.4	0.000150326	0
	AGNLGGGVVTIER	2	2	1	F1N9J4		1242.68	0	2.794e-06	High	4.51877	High	61.57	8.84716e-06	0
	ITVTSEVPFSK	2	2	1	F1N9J4		1207.66	0	0.0001474	High	3.85835	High	51.24	9.13222e-05	0
	ITVTSEVPFSKR	2	2	1	F1N9J4		1363.76	0	0.0008381	High	2.11609	High	47.69	0.000139577	1
F1N9J7	Uncharacterized protein OS=Gallus gallus GN=LOC425049 PE=3 SV=1 - [F1N9J7_CHICK]	39.11	1	2	13	47	99.7311	39.11	13	24	853.83	39.11	13	23	450	50.0277	5.05908
	Sequence	# PSMs	# Proteins	# Protein Groups	Protein Group Accessions	Modifications	MH+ [Da]	q-Value	PEP	A2	XCorr A2	A4	IonScore A4	Exp Value A4	# Missed Cleavages
	TIGGGDDSFNTFFSETGAGK	2	1	1	F1N9J7		2007.89	0	4.77e-09	High	6.70545	High	82.92	5.1561e-08	0
	AVCMLSNTTAIAEAWAR	2	11	3	P02552;P09645;F1N9J7		1807.88	0	1.664e-09	High	6.15511	High	86.88	3.76388e-08	0
	QLFHPEQLITGKEDAANNYAR	4	5	2	P02552;F1N9J7		2415.2	0	4.562e-08	High	6.13208	High	68.97	2.69376e-06	1
	AYHEQLSVAEITNACFEPANQMVK	2	2	2	P02552;F1N9J7		2693.27	0	9.979e-06	High	6.12769	High	37.43	0.00291859	0
	FDGALNVDLTEFQTNLVPYPR	10	8	4	P02552;P09644;P09645;F1N9J7		2409.21	0	2.051e-08	High	5.28498	High	105.18	4.94524e-10	0
	LDHKFDLMYAK	2	12	4	P02552;P09644;P09645;F1N9J7		1380.7	0	0.000372	High	4.98399	High	44.03	0.000695845	1
	VGINYQPPTVVPGGDLAK	4	7	3	P02552;P09645;F1N9J7		1824.98	0	2.266e-06	High	4.39873	High	62.38	5.46301e-06	0
	LIGQIVSSITASLR	4	3	3	P02552;P09645;F1N9J7		1457.87	0	1.142e-07	High	4.3332	High	79.55	2.32927e-08	0
	NLDIERPTYTNLNR	6	13	4	P02552;P09644;P09645;F1N9J7		1718.88	0	0.005808	High	3.96012	High	46.61	0.000396165	0
	FDGALNVDLTEFQTNLVPYPR	3	8	4	P02552;P09644;P09645;F1N9J7	N6(Deamidated)	2410.21	0	0.002022	High	3.60981	High	41.23	0.00134851	0
	DVNAAIATIK	2	5	3	P02552;P09644;F1N9J7		1015.58	0	1.156e-05	High	3.57096	High	64.53	6.09602e-06	0
	FDLMYAKR	2	12	4	P02552;P09644;P09645;F1N9J7		1043.53	0	0.0004546	High	2.80018	High	40.27	0.00128272	1
	TIGGGDDSFNTFFSETGAGKHVPR	2	1	1	F1N9J7		2497.17	0	3.038e-07	High	2.42394	High	30.12	0.0152721	1
	RNLDIERPTYTNLNR	2	7	4	P02552;P09644;P09645;F1N9J7		1874.98	0.002	0.05029	High	2.95114	High	15.56	0.466992	1
F1N9P9	KRR1 small subunit processome component OS=Gallus gallus GN=KRR1 PE=3 SV=2 - [F1N9P9_CHICK]	15.69	2	3	3	6	9.14043	15.69	3	3	41.79	15.69	3	3	376	43.1348	9.93506
	Sequence	# PSMs	# Proteins	# Protein Groups	Protein Group Accessions	Modifications	MH+ [Da]	q-Value	PEP	A2	XCorr A2	A4	IonScore A4	Exp Value A4	# Missed Cleavages
	ALSEHYVNATLDLIEGSMTVTTTK	2	2	1	F1N9P9		2594.3	0	0.002349	High	3.38298	High	22.89	0.0737653	0
	TFDPYAIIR	2	2	1	F1N9P9		1095.58	0	0.0019	High	3.33499	High	35.9	0.00268606	0
	EYTPFPPPQPESQIDKELASGEYFLK	2	2	1	F1N9P9		3010.47	0	0.003352	High	2.42245	High	11.5	1.06546	1
F1N9S4	Uncharacterized protein OS=Gallus gallus GN=COIL PE=4 SV=2 - [F1N9S4_CHICK]	1.72	1	1	1	2	4.01595	1.72	1	1	69.84	1.72	1	1	583	62.4748	9.62744
	Sequence	# PSMs	# Proteins	# Protein Groups	Protein Group Accessions	Modifications	MH+ [Da]	q-Value	PEP	A2	XCorr A2	A4	IonScore A4	Exp Value A4	# Missed Cleavages
	LVTDLLSIIR	2	1	1	F1N9S4		1142.71	0	1.71e-07	High	4.01595	High	69.84	1.03507e-07	0
F1N9U0	Uncharacterized protein OS=Gallus gallus GN=PRPF6 PE=4 SV=2 - [F1N9U0_CHICK]	9.25	1	7	7	14	27.9173	9.25	7	7	187.912	9.25	7	7	941	106.738	7.98682
	Sequence	# PSMs	# Proteins	# Protein Groups	Protein Group Accessions	Modifications	MH+ [Da]	q-Value	PEP	A2	XCorr A2	A4	IonScore A4	Exp Value A4	# Missed Cleavages
	LSQVSDSVSGQTVVDPK	2	1	1	F1N9U0		1745.89	0	3.873e-08	High	6.2692	High	78.82	2.15857e-07	0
	SDIGPARDANDPVDDR	2	1	1	F1N9U0		1712.78	0	4.002e-06	High	4.31223	High	41.04	0.00110973	1
	SEDVWLEAAR	2	1	1	F1N9U0		1175.57	0	0.0002589	High	3.96489	High	56.14	3.50237e-05	0
	ESLEALLQR	2	1	1	F1N9U0		1058.58	0	0.006992	High	3.43447	High	23.77	0.0799641	0
	AEVLWLMGAK	2	1	1	F1N9U0		1117.61	0	5.613e-05	High	3.42137	High	48.71	0.000205917	0
	ETNPHHPPAWIASAR	2	1	1	F1N9U0		1683.83	0	0.0002975	High	3.41872	High	30.71	0.0145634	0
	WLAGDVPAAR	2	1	1	F1N9U0		1055.56	0.001	0.01117	High	3.09644	High	32.66	0.00493221	0
F1N9W9	Uncharacterized protein (Fragment) OS=Gallus gallus GN=RPS11 PE=3 SV=2 - [F1N9W9_CHICK]	15.92	2	2	2	6	8.23671	15.92	2	3	25.74	15.92	2	3	157	18.1979	10.3745
	Sequence	# PSMs	# Proteins	# Protein Groups	Protein Group Accessions	Modifications	MH+ [Da]	q-Value	PEP	A2	XCorr A2	A4	IonScore A4	Exp Value A4	# Missed Cleavages
	DVQIGDIVTVGECRPLSK	2	2	1	F1N9W9	Q3(Deamidated)	1929.98	0.001	0.01679	High	3.5855	High	20.44	0.156783	0
	DVQIGDIVTVGECRPLSK	2	2	1	F1N9W9		1929.01	0.001	0.03788	High	2.13114	High	16.17	0.369566	0
	DYLHYIR	2	2	1	F1N9W9		979.498	0.005	0.1307	High	2.52006	High	25.74	0.033069	0
F1N9Y0	Tubulin gamma chain (Fragment) OS=Gallus gallus GN=TUBG1 PE=3 SV=2 - [F1N9Y0_CHICK]	31.38	1	8	8	18	40.6896	31.38	8	9	286.091	31.38	8	9	427	48.3083	5.89697
	Sequence	# PSMs	# Proteins	# Protein Groups	Protein Group Accessions	Modifications	MH+ [Da]	q-Value	PEP	A2	XCorr A2	A4	IonScore A4	Exp Value A4	# Missed Cleavages
	LHFLMTGYTPLTTDQSVASVR	2	1	1	F1N9Y0		2337.19	0	2.06e-07	High	6.22858	High	55.76	3.41117e-05	0
	LHIQNPSFSQINQLVSTIMSASTTTLR	4	1	1	F1N9Y0		2987.56	0	2.893e-09	High	5.39191	High	61.62	5.54365e-06	0
	VSGLMMANHTNISSLFER	2	1	1	F1N9Y0		2006.98	0	1.231e-06	High	4.90089	High	39.16	0.00205669	0
	DVFFYQADDEHYIPR	2	1	1	F1N9Y0		1914.86	0	0.0003374	High	4.78739	High	41.81	0.000972281	0
	YPGYMNNDLIGLIASLIPTPR	2	1	1	F1N9Y0		2318.22	0	3.343e-09	High	4.4401	High	97.67	1.62451e-09	0
	LANFIPWGPASIQVALSR	2	1	1	F1N9Y0		1940.07	0	6.203e-07	High	4.11826	High	54.68	2.07649e-05	0
	AVLLDLEPR	2	1	1	F1N9Y0		1025.6	0	0.0007463	High	3.1679	High	33.12	0.00151134	0
	IATDRLHIQNPSFSQINQLVSTIMSASTTTLR	2	1	1	F1N9Y0		3543.86	0	0.0001222	High	2.88923	High	18.31	0.0723096	1
F1NA05	Uncharacterized protein OS=Gallus gallus GN=RANBP2 PE=4 SV=2 - [F1NA05_CHICK]	7.08	1	9	9	17	30.8477	7.08	9	10	146.275	4.59	7	7	3009	334.264	5.93506
	Sequence	# PSMs	# Proteins	# Protein Groups	Protein Group Accessions	Modifications	MH+ [Da]	q-Value	PEP	A2	XCorr A2	A4	IonScore A4	Exp Value A4	# Missed Cleavages
	SGLFTLFEGLFGSGASR	2	1	1	F1NA05		1745.89	0	5.203e-08	High	6.15632	High	69.35	1.93962e-06	0
	TLGSSADASMAQSTGTAK	2	1	1	F1NA05		1683.78	0	6.039e-10	High	5.54501	High	93.5	6.16423e-09	0
	TGVSLNSFYDQK	2	1	1	F1NA05		1358.66	0	0.007269	High	3.6765	High	21.39	0.114725	0
	IIDESSSDPSVADKLPVSIETVTEMLNTVIQELGGNEEGESLASR	3	1	1	F1NA05	N27(Deamidated)	4760.33	0	0.00276	High	3.67345	High	20.79	0.0450188	1
	EGFNFSMLMPPGGFK	2	1	1	F1NA05		1658.77	0	0.0001487	High	3.28641	High	18.21	0.1948	0
	LLTSDKPLPDER	2	1	1	F1NA05		1383.75	0	0.003782	High	2.6423	High	25.23	0.0334407	0
	SHETEGGSTHGGDEDDDGPHFDPVVPLPDKIEVK	1	1	1	F1NA05		3612.64	0.001	0.009331	High	3.2369				1
	FGQPGTAEGSKPPQPTTFK	2	1	1	F1NA05		1974.99	0.001	0.0106	High	1.49678	High	10.74	1.45897	0
	GADDYYNYGVPQASSNPPLPEPGYFTKPSVAPATLKPAESK	1	1	1	F1NA05		4324.1	0.005	0.1069	High	2.63082				0
F1NA45	Uncharacterized protein OS=Gallus gallus GN=C5H14ORF166 PE=4 SV=1 - [F1NA45_CHICK]	27.62	2	4	4	8	19.5333	27.62	4	4	191.292	27.62	4	4	239	27.4051	6.25244
	Sequence	# PSMs	# Proteins	# Protein Groups	Protein Group Accessions	Modifications	MH+ [Da]	q-Value	PEP	A2	XCorr A2	A4	IonScore A4	Exp Value A4	# Missed Cleavages
	INEAIVAVQAIIADPK	2	2	1	F1NA45		1664.96	0	2.742e-08	High	5.48914	High	73.3	1.0524e-07	0
	NAEPLINLDVNNPDFK	2	2	1	F1NA45		1812.91	0	2.283e-06	High	4.94852	High	76.63	3.03092e-07	0
	HILGFDTGDAVINEAAQILR	2	2	1	F1NA45		2153.13	0	6.977e-08	High	4.83402	High	43.24	0.000514553	0
	AGVMALANLLQIQR	2	2	1	F1NA45		1497.86	0	9.635e-06	High	4.26167	High	55.55	1.76919e-05	0
F1NA53	Uncharacterized protein OS=Gallus gallus GN=DDX49 PE=3 SV=1 - [F1NA53_CHICK]	3.23	2	1	1	1	3.70338	3.23	1	1					402	44.9869	7.6792
	Sequence	# PSMs	# Proteins	# Protein Groups	Protein Group Accessions	Modifications	MH+ [Da]	q-Value	PEP	A2	XCorr A2	A4	IonScore A4	Exp Value A4	# Missed Cleavages
	ELGLAPWLVEQAR	1	2	1	F1NA53		1481.81	0	0.003154	High	3.70338				0
F1NA76	Uncharacterized protein OS=Gallus gallus GN=TMED10 PE=3 SV=1 - [F1NA76_CHICK]	22.37	2	4	4	8	13.6579	22.37	4	4	92.9914	22.37	4	4	219	24.7869	7.78174
	Sequence	# PSMs	# Proteins	# Protein Groups	Protein Group Accessions	Modifications	MH+ [Da]	q-Value	PEP	A2	XCorr A2	A4	IonScore A4	Exp Value A4	# Missed Cleavages
	MPDQLVILDMK	2	2	1	F1NA76		1302.68	0	1.365e-05	High	4.3182	High	53.96	9.12065e-05	0
	RLEDLSESIVNDFAYMK	2	2	1	F1NA76		2029.99	0	5.273e-06	High	4.2876	High	38.63	0.00219341	1
	ITDSAGHILYAK	2	2	1	F1NA76		1288.69	0	0.001068	High	2.90512	High	35.23	0.00542848	0
	LKPLEVELR	2	2	1	F1NA76		1096.67	0.001	0.01241	High	2.14701	High	19.96	0.016148	0
F1NA97	Uncharacterized protein OS=Gallus gallus GN=PUF60 PE=4 SV=1 - [F1NA97_CHICK]	8.47	3	1	1	2	0	8.47	1	1	31.44	8.47	1	1	366	38.898	8.27979
	Sequence	# PSMs	# Proteins	# Protein Groups	Protein Group Accessions	Modifications	MH+ [Da]	q-Value	PEP	A2	XCorr A2	A4	IonScore A4	Exp Value A4	# Missed Cleavages
	AVTPPMPLLTPATPGGLPPAAAVAAAAATAK	2	3	1	F1NA97		2794.54	0	0.00546	High	0.756914	High	31.44	0.00154326	0
F1NAB9	Uncharacterized protein OS=Gallus gallus GN=COL20A1 PE=4 SV=1 - [F1NAB9_CHICK]	1.36	2	1	1	2	4.35912	1.36	1	1	0	1.36	1	1	1472	156.895	8.76318
	Sequence	# PSMs	# Proteins	# Protein Groups	Protein Group Accessions	Modifications	MH+ [Da]	q-Value	PEP	A2	XCorr A2	A4	IonScore A4	Exp Value A4	# Missed Cleavages
	NMGIEIFAIGVKNADEAELK	2	2	1	F1NAB9	N1(Deamidated); N13(Deamidated)	2164.1	0.001	0.03291	High	4.35912	High	21.12	0.146037	1
F1NAC8	Uncharacterized protein OS=Gallus gallus GN=SNRPA1 PE=4 SV=1 - [F1NAC8_CHICK]	51.37	2	9	9	18	36.2898	43.14	7	8	393.091	51.37	9	10	255	28.3972	8.74854
	Sequence	# PSMs	# Proteins	# Protein Groups	Protein Group Accessions	Modifications	MH+ [Da]	q-Value	PEP	A2	XCorr A2	A4	IonScore A4	Exp Value A4	# Missed Cleavages
	GYKIPVIENLGATLDQFDAIDFSDNEIR	4	2	1	F1NAC8		3153.58	0	2.502e-08	High	5.53942	High	85.48	3.80822e-08	1
	AGPSPGDVEAIKTAIANASTLAEVER	2	2	1	F1NAC8		2567.33	0	2.279e-07	High	5.34634	High	57.23	2.11942e-05	1
	KPGSAEDAEEEMEEDTVPTGS	2	2	1	F1NAC8		2207.91	0	0.002057	High	4.90963	High	59.06	3.97329e-06	0
	IPVIENLGATLDQFDAIDFSDNEIR	2	2	1	F1NAC8		2805.39	0	3.677e-08	High	4.48941	High	84.03	5.1793e-08	0
	TAIANASTLAEVER	2	2	1	F1NAC8		1445.76	0	6.926e-08	High	4.34438	High	85.61	4.46533e-08	0
	IGEGLEQALPSLTELVLTNNNISELGELDPLSSIK	2	2	1	F1NAC8		3706.97	0	2.893e-06	High	3.50125	High	44.24	0.000128079	0
	VKLTAELIEQAAQYTNAVR	1	2	1	F1NAC8		2118.15	0	3.466e-07			High	44.98	0.000231912	1
	AGPSPGDVEAIK	2	2	1	F1NAC8		1140.59	0.001	0.01147	High	2.85985	High	29.75	0.0108574	0
	ERKPGSAEDAEEEMEEDTVPTGS	1	2	1	F1NAC8		2493.05	0.001	0.03595			High	17.12	0.0640492	1
F1NAK4	Uncharacterized protein (Fragment) OS=Gallus gallus GN=GCN1L1 PE=4 SV=2 - [F1NAK4_CHICK]	3.07	1	5	5	10	14.1787	3.07	5	5	108.459	3.07	5	5	2673	293.592	7.31299
	Sequence	# PSMs	# Proteins	# Protein Groups	Protein Group Accessions	Modifications	MH+ [Da]	q-Value	PEP	A2	XCorr A2	A4	IonScore A4	Exp Value A4	# Missed Cleavages
	ELDNELETALGLLDTVIK	2	1	1	F1NAK4		1986.06	0	8.613e-07	High	5.40074	High	63.26	4.20136e-06	0
	LKELDNELETALGLLDTVIK	2	1	1	F1NAK4		2227.25	0	3.304e-05	High	3.22461	High	43.02	0.000184587	1
	ILPEIIPILEDGLR	2	1	1	F1NAK4		1590.94	0	0.001996	High	2.82407	High	12.91	0.0511682	0
	GEAGAAPLSAPAFSLVFPLLK	2	1	1	F1NAK4		2056.15	0	0.004262	High	2.72923	High	14.39	0.201973	0
	QIGSVIRNPEILAIAPVLLDALTDPSR	2	1	1	F1NAK4		2871.63	0	5.919e-06	High	1.86455	High	38.31	0.000147221	1
F1NAQ9	Uncharacterized protein OS=Gallus gallus GN=SUGP1 PE=4 SV=2 - [F1NAQ9_CHICK]	4.8	1	1	1	2	4.77445	4.8	1	1	76.13	4.8	1	1	646	73.2037	6.39209
	Sequence	# PSMs	# Proteins	# Protein Groups	Protein Group Accessions	Modifications	MH+ [Da]	q-Value	PEP	A2	XCorr A2	A4	IonScore A4	Exp Value A4	# Missed Cleavages
	WGPEEDKVELPLPQLIQQLDSPSPLSVQDLK	2	1	1	F1NAQ9		3498.84	0	9.968e-09	High	4.77445	High	76.13	1.41393e-07	1
F1NAV7	Uncharacterized protein OS=Gallus gallus GN=PWP2 PE=4 SV=2 - [F1NAV7_CHICK]	4.92	1	3	3	6	10.9176	4.92	3	3	61.0732	4.92	3	3	914	102.556	6.16357
	Sequence	# PSMs	# Proteins	# Protein Groups	Protein Group Accessions	Modifications	MH+ [Da]	q-Value	PEP	A2	XCorr A2	A4	IonScore A4	Exp Value A4	# Missed Cleavages
	KMTEFGSMALIDEGTGDEDGVAIPLPGVK	2	1	1	F1NAV7		2977.45	0	0.000293	High	5.13503	High	25.02	0.0476884	1
	LWDMLDSWR	2	1	1	F1NAV7		1221.57	0	0.0003491	High	3.418	High	47.74	0.000256608	0
	ISLFDLK	2	1	1	F1NAV7		835.491	0	0.008242	High	2.36459	High	33.21	0.00269804	0
F1NAZ3	Kinesin-like protein OS=Gallus gallus GN=KIF2A PE=3 SV=2 - [F1NAZ3_CHICK]	6.37	3	4	4	9	11.9214	6.37	4	5	104.035	6.37	4	4	706	79.8717	6.68311
	Sequence	# PSMs	# Proteins	# Protein Groups	Protein Group Accessions	Modifications	MH+ [Da]	q-Value	PEP	A2	XCorr A2	A4	IonScore A4	Exp Value A4	# Missed Cleavages
	FSLIDLAGNER	2	3	1	F1NAZ3		1234.64	0	4.167e-07	High	3.621	High	70.44	1.81634e-06	0
	IDILTELR	2	2	1	F1NAZ3		972.571	0	0.0003989	High	3.37134	High	49.48	0.000116665	0
	GNLDYRPLTTADPIDEHR	3	2	1	F1NAZ3		2083.02	0	0.002743	High	3.07682	High	12.75	1.00868	0
	TVFQESIR	2	2	1	F1NAZ3		979.52	0.001	0.0126	High	1.85226	High	30.25	0.0138777	0
F1NB02	40S ribosomal protein S8 OS=Gallus gallus GN=RPS8 PE=3 SV=2 - [F1NB02_CHICK]	28.37	2	5	5	10	19.5334	28.37	5	5	119.518	28.37	5	5	208	24.1702	10.3159
	Sequence	# PSMs	# Proteins	# Protein Groups	Protein Group Accessions	Modifications	MH+ [Da]	q-Value	PEP	A2	XCorr A2	A4	IonScore A4	Exp Value A4	# Missed Cleavages
	IIDVVYNASNNELVR	2	2	1	F1NB02		1718.9	0	6.156e-08	High	6.1139	High	75.51	4.27409e-07	0
	IASILEEQFQQGK	2	2	1	F1NB02		1490.78	0	0.003342	High	4.37082	High	34.48	0.00611314	0
	QWYEAHYALPLGR	2	2	1	F1NB02		1603.8	0	0.001921	High	3.81936	High	20.06	0.163722	0
	LTPEEEEILNK	2	2	1	F1NB02		1314.68	0	0.0001462	High	3.03853	High	50.08	0.000117319	0
	ELEFYLR	2	1	1	F1NB02		969.503	0.002	0.03264	High	2.19077	High	22.79	0.059966	0
F1NB03	Kinesin-like protein OS=Gallus gallus GN=LOC101751760 PE=3 SV=2 - [F1NB03_CHICK]	18.15	1	8	8	15	28.957	12.35	7	7	155.695	18.01	7	8	672	76.1874	7.50342
	Sequence	# PSMs	# Proteins	# Protein Groups	Protein Group Accessions	Modifications	MH+ [Da]	q-Value	PEP	A2	XCorr A2	A4	IonScore A4	Exp Value A4	# Missed Cleavages
	ETLDALEAAMQLEEQASK	2	1	1	F1NB03		1976.95	0	5.934e-09	High	7.00559	High	86.16	4.09154e-08	0
	MSVITESQHNLQENEMGVDPR	2	1	1	F1NB03		2414.11	0	5.186e-05	High	5.17447	High	25.08	0.0372547	0
	FSLVDLAGNER	2	1	1	F1NB03		1220.63	0	2.771e-06	High	3.93948	High	53.86	7.46237e-05	0
	FTARPLVQTIFEGGK	2	1	1	F1NB03		1663.91	0	9.369e-05	High	3.88042	High	30.27	0.00601423	0
	VLEDGKQQVQVVGLQEK	2	1	1	F1NB03		1897.04	0	9.639e-06	High	3.68325	High	31.07	0.00476793	1
	ETLDALEAAMQLEEQASKK	1	1	1	F1NB03		2105.04	0	0.002909	High	2.22048				1
	QQVQVVGLQEK	2	1	1	F1NB03		1255.7	0.001	0.009087	High	3.05331	High	24.88	0.0585157	0
	QIEIDDVITINPELAEELPTAEVKENFPLQENVTTQIQK	2	1	1	F1NB03	N11(Deamidated); N26(Deamidated)	4451.28	0.001	0.009693			High	32.31	0.00323119	1
F1NB20	DNA helicase OS=Gallus gallus GN=MCM2 PE=3 SV=1 - [F1NB20_CHICK]	4.73	2	2	2	4	7.79893	4.73	2	2	50.22	4.73	2	2	888	100.235	5.30029
	Sequence	# PSMs	# Proteins	# Protein Groups	Protein Group Accessions	Modifications	MH+ [Da]	q-Value	PEP	A2	XCorr A2	A4	IonScore A4	Exp Value A4	# Missed Cleavages
	ESLVVNYEDLAAQEHVLAYFLPEAPAEMLK	2	2	1	F1NB20		3389.7	0	2.986e-05	High	3.975	High	28.82	0.0151559	0
	GLALALFGGEPK	2	2	1	F1NB20		1172.67	0	2.47e-05	High	3.82393	High	37.9	0.0013461	0
F1NB64	Uncharacterized protein OS=Gallus gallus GN=ACAA1 PE=3 SV=2 - [F1NB64_CHICK]	4.63	1	1	1	1	2.22841	4.63	1	1					432	44.5792	9.08545
	Sequence	# PSMs	# Proteins	# Protein Groups	Protein Group Accessions	Modifications	MH+ [Da]	q-Value	PEP	A2	XCorr A2	A4	IonScore A4	Exp Value A4	# Missed Cleavages
	DTTPDELLSAVMTAVLQDVR	1	1	1	F1NB64		2174.1	0.002	0.03562	High	2.22841				0
F1NBD7	Cyclin-dependent kinase 1 OS=Gallus gallus GN=CDK1 PE=4 SV=1 - [F1NBD7_CHICK]	51.49	4	9	10	22	41.957	51.49	10	11	288.71	51.49	10	11	303	34.7093	7.97217
	Sequence	# PSMs	# Proteins	# Protein Groups	Protein Group Accessions	Modifications	MH+ [Da]	q-Value	PEP	A2	XCorr A2	A4	IonScore A4	Exp Value A4	# Missed Cleavages
	DLKPQNLLIDDKGVIK	2	3	1	F1NBD7		1809.05	0	7.167e-06	High	5.25422	High	45.07	5.4455e-05	1
	ALGTPNNDVWPDVESLQDYK	2	3	1	F1NBD7		2261.07	0	3.234e-07	High	4.63524	High	73.88	6.44586e-07	0
	YSTPVDIWSIGTIFAELATK	4	2	1	F1NBD7		2212.16	0	1.58e-07	High	4.59547	High	83.55	4.70273e-08	0
	ALGTPNNDVWPDVESLQDYKNTFPK	2	3	1	F1NBD7		2848.37	0	0.0002145	High	4.19297	High	31.37	0.0121455	1
	MALNHPYFDDLDKSTLPANLIK	2	2	1	F1NBD7		2516.28	0	1.639e-05	High	4.16771	High	27.89	0.0212134	1
	IGEGTYGVVYK	2	4	2	F1NBD7;A2IAR9		1185.61	0	2.416e-05	High	3.89365	High	72.55	8.78329e-07	0
	WKPGSLGTHVQNLDEDGLDLLSK	2	3	1	F1NBD7		2522.29	0	0.0003947	High	3.81867	High	34.24	0.00499133	0
	SPEVLLGSAR	2	2	1	F1NBD7		1028.57	0	5.282e-05	High	3.65997	High	56.86	2.34912e-05	0
	IRLESEEEGVPSTAIR	2	3	1	F1NBD7		1785.93	0	3.317e-05	High	3.08004	High	24.87	0.0430104	1
	YLDTIPSGQYLDR	2	3	1	F1NBD7		1540.76	0.001	0.0381	High	2.43701	High	21.13	0.141846	0
F1NBR2	Uncharacterized protein (Fragment) OS=Gallus gallus GN=BRI3BP PE=4 SV=2 - [F1NBR2_CHICK]	10.34	2	1	1	1	3.80152	10.34	1	1					174	20.2645	6.52197
	Sequence	# PSMs	# Proteins	# Protein Groups	Protein Group Accessions	Modifications	MH+ [Da]	q-Value	PEP	A2	XCorr A2	A4	IonScore A4	Exp Value A4	# Missed Cleavages
	NSSSSLEEKMDHLDSQIR	1	2	1	F1NBR2		2075.96	0	0.001306	High	3.80152				1
F1NBT9	Inner centromere protein OS=Gallus gallus GN=INCENP PE=4 SV=1 - [F1NBT9_CHICK]	2.86	4	1	1	2	6.44032	2.86	1	1	36.38	2.86	1	1	839	96.3211	9.61279
	Sequence	# PSMs	# Proteins	# Protein Groups	Protein Group Accessions	Modifications	MH+ [Da]	q-Value	PEP	A2	XCorr A2	A4	IonScore A4	Exp Value A4	# Missed Cleavages
	LQNKEDTEGLGTEAQELSSQTVSR	2	4	1	F1NBT9		2620.27	0	1.876e-05	High	6.44032	High	36.38	0.00365929	1
F1NBV0	Peroxiredoxin-6 OS=Gallus gallus GN=PRDX6 PE=4 SV=1 - [F1NBV0_CHICK]	7.59	2	1	1	1	2.02768	7.59	1	1					224	25.06	6.37939
	Sequence	# PSMs	# Proteins	# Protein Groups	Protein Group Accessions	Modifications	MH+ [Da]	q-Value	PEP	A2	XCorr A2	A4	IonScore A4	Exp Value A4	# Missed Cleavages
	MIALSIDSVPDHLAWSK	1	2	1	F1NBV0		1882.97	0.002	0.02439	High	2.02768				0
F1NBW0	Uncharacterized protein OS=Gallus gallus GN=MTPAP PE=1 SV=2 - [F1NBW0_CHICK]	4.23	1	1	1	1	4.09435	4.23	1	1					568	63.7659	8.98291
	Sequence	# PSMs	# Proteins	# Protein Groups	Protein Group Accessions	Modifications	MH+ [Da]	q-Value	PEP	A2	XCorr A2	A4	IonScore A4	Exp Value A4	# Missed Cleavages
	EVNKPESSPLYIWNPFEQDLNISK	1	1	1	F1NBW0		2847.42	0	0.002259	High	4.09435				0
F1NBX4	Uncharacterized protein OS=Gallus gallus GN=RPL27A PE=3 SV=2 - [F1NBX4_CHICK]	24.32	1	3	3	6	9.48803	24.32	3	3	44.83	24.32	3	3	148	16.7981	10.8579
	Sequence	# PSMs	# Proteins	# Protein Groups	Protein Group Accessions	Modifications	MH+ [Da]	q-Value	PEP	A2	XCorr A2	A4	IonScore A4	Exp Value A4	# Missed Cleavages
	NQAGLAPVIDVVR	2	1	1	F1NBX4		1351.77	0	0.0001632	High	3.73982	High	44.83	0.000175936	0
	INFDKYHPGYFGK	2	1	1	F1NBX4		1585.78	0.002	0.06392	High	3.15454	High	11.19	1.56247	1
	LWTLVTEQTR	2	1	1	F1NBX4		1246.68	0.002	0.05351	High	2.59367	High	15.74	0.432031	0
F1NC11	Uncharacterized protein OS=Gallus gallus GN=WDR3 PE=4 SV=2 - [F1NC11_CHICK]	11.82	2	6	6	11	16.5246	11.82	6	6	137.903	10.01	5	5	939	105.518	6.72705
	Sequence	# PSMs	# Proteins	# Protein Groups	Protein Group Accessions	Modifications	MH+ [Da]	q-Value	PEP	A2	XCorr A2	A4	IonScore A4	Exp Value A4	# Missed Cleavages
	AAVTALQYDQLGGR	2	2	1	F1NC11		1462.76	0	2.923e-06	High	4.98551	High	54.8	5.91069e-05	0
	LVSGSKDTDVIVWDVINESGLYR	2	2	1	F1NC11		2565.32	0	1.505e-05	High	4.59894	High	46.03	0.000218277	1
	LQLYDLASGTLMETLNAHDGAVWSIALSPDQR	2	2	1	F1NC11		3485.74	0	1.151e-09	High	4.45906	High	80.55	1.26431e-07	0
	IMEAIELYREEMAK	2	2	1	F1NC11		1725.85	0	0.004269	High	2.4811	High	15.26	0.463159	1
	EVPFPANPILR	2	2	1	F1NC11		1252.7	0	0.004716	High	1.57804	High	18.03	0.089717	0
	AYGNITPSEYVLEVFKK	1	2	1	F1NC11		1958.02	0.005	0.1095	High	1.7206				1
F1NC26	Uncharacterized protein OS=Gallus gallus GN=HSPA4L PE=3 SV=1 - [F1NC26_CHICK]	3.2	2	2	2	4	9.59626	3.2	2	2	111.593	3.2	2	2	843	94.6914	5.51611
	Sequence	# PSMs	# Proteins	# Protein Groups	Protein Group Accessions	Modifications	MH+ [Da]	q-Value	PEP	A2	XCorr A2	A4	IonScore A4	Exp Value A4	# Missed Cleavages
	LFAVEQITGMLLAK	2	2	1	F1NC26		1533.87	0	8.334e-10	High	5.34794	High	87.38	9.68893e-09	0
	VLATTFDPFLGGR	2	2	1	F1NC26		1393.75	0	0.00383	High	4.24832	High	43.34	0.000433323	0
F1NC78	Uncharacterized protein (Fragment) OS=Gallus gallus GN=MPHOSPH10 PE=4 SV=1 - [F1NC78_CHICK]	16.42	1	6	6	12	25.42	16.42	6	6	175.389	16.42	6	6	670	76.9939	4.89404
	Sequence	# PSMs	# Proteins	# Protein Groups	Protein Group Accessions	Modifications	MH+ [Da]	q-Value	PEP	A2	XCorr A2	A4	IonScore A4	Exp Value A4	# Missed Cleavages
	KVSFSLPDDSETEDVMDMQLER	2	1	1	F1NC78		2571.16	0	0.0001865	High	5.90263	High	26.05	0.0254521	1
	ILDEAWDDVVPK	2	1	1	F1NC78		1399.71	0	9.009e-08	High	5.05243	High	71.04	1.2396e-06	0
	VSFSLPDDSETEDVMDMQLER	2	1	1	F1NC78		2443.06	0	8.568e-07	High	4.46215	High	82.5	3.85204e-08	0
	SLEEELLEEKPWQLR	2	1	1	F1NC78		1898.98	0	2.551e-06	High	3.39686	High	38.09	0.00225096	0
	IVSNLPAISMEEVAPVAVSDAALLAPEEIKEK	2	1	1	F1NC78		3333.78	0	1.77e-06	High	3.19454	High	41.32	0.000343125	1
	ELVIENFDEEQIWQQLELQNNAVLDVFKK	2	1	1	F1NC78		3531.81	0.001	0.02053	High	3.41142	High	23.35	0.0365281	1
F1NCB0	DNA-directed RNA polymerase OS=Gallus gallus GN=POLR2B PE=3 SV=1 - [F1NCB0_CHICK]	2.3	2	2	2	4	8.08234	2.3	2	2	70.5	2.3	2	2	1174	133.739	6.94678
	Sequence	# PSMs	# Proteins	# Protein Groups	Protein Group Accessions	Modifications	MH+ [Da]	q-Value	PEP	A2	XCorr A2	A4	IonScore A4	Exp Value A4	# Missed Cleavages
	KGYDQEEVFEKPTR	2	2	1	F1NCB0		1725.84	0	2.353e-05	High	4.94837	High	41.7	0.001484	1
	DGAPSPMMPNEAR	2	2	1	F1NCB0		1372.6	0.001	0.02002	High	3.13398	High	46.3	0.000267242	0
F1NCB5	Uncharacterized protein OS=Gallus gallus GN=CEBPZ PE=4 SV=2 - [F1NCB5_CHICK]	11.46	3	6	6	12	25.0562	11.46	6	6	174.757	11.46	6	6	1073	122.279	6.06201
	Sequence	# PSMs	# Proteins	# Protein Groups	Protein Group Accessions	Modifications	MH+ [Da]	q-Value	PEP	A2	XCorr A2	A4	IonScore A4	Exp Value A4	# Missed Cleavages
	TILEGNHIQYSGDPLQDFTLMR	2	2	1	F1NCB5		2548.25	0	2.659e-07	High	5.57098	High	54.54	5.6777e-05	0
	ILAAAEEIGYLLDENAGSKFDNIGMNAMANR	2	3	1	F1NCB5		3311.6	0	2.009e-05	High	4.60528	High	45.89	0.000361973	1
	ELLLSDLLPDTR	2	3	1	F1NCB5		1384.77	0	8.041e-05	High	4.46315	High	42.38	0.000578096	0
	GAIDDLKEGELEAFIGSLGLGK	2	3	1	F1NCB5		2232.18	0	1.124e-06	High	4.19171	High	47.74	0.000159013	1
	DESKIPVDELFFHR	2	3	1	F1NCB5		1731.87	0	0.0001011	High	4.08249	High	27.92	0.0291392	1
	LLVAEFVQTLEALSHDSLTATK	2	3	1	F1NCB5		2386.29	0	2.796e-08	High	2.14257	High	56.01	1.82946e-05	0
F1NCC9	Uncharacterized protein OS=Gallus gallus GN=SMARCE1 PE=4 SV=1 - [F1NCC9_CHICK]	4.61	2	1	1	1	3.13633	4.61	1	1					412	46.7125	4.88135
	Sequence	# PSMs	# Proteins	# Protein Groups	Protein Group Accessions	Modifications	MH+ [Da]	q-Value	PEP	A2	XCorr A2	A4	IonScore A4	Exp Value A4	# Missed Cleavages
	SQNNTAAEEEQAANKMEEK	1	2	1	F1NCC9		2121.93	0	6.872e-06	High	3.13633				1
F1NCE1	Uncharacterized protein OS=Gallus gallus GN=EIF3D PE=4 SV=2 - [F1NCE1_CHICK]	4.41	2	1	1	1	2.21694	4.41	1	1					295	34.6824	9.46631
	Sequence	# PSMs	# Proteins	# Protein Groups	Protein Group Accessions	Modifications	MH+ [Da]	q-Value	PEP	A2	XCorr A2	A4	IonScore A4	Exp Value A4	# Missed Cleavages
	VADWTGATYQDKR	1	2	1	F1NCE1		1510.73	0.001	0.01592	High	2.21694				1
F1NCI6	60S ribosomal protein L7 (Fragment) OS=Gallus gallus GN=RPL7 PE=3 SV=1 - [F1NCI6_CHICK]	42.04	2	9	9	22	40.1325	42.04	9	12	183.795	41.63	8	10	245	28.6731	10.8286
	Sequence	# PSMs	# Proteins	# Protein Groups	Protein Group Accessions	Modifications	MH+ [Da]	q-Value	PEP	A2	XCorr A2	A4	IonScore A4	Exp Value A4	# Missed Cleavages
	IVEPYIAWGYPNLK	2	2	1	F1NCI6		1662.89	0	2.214e-07	High	4.81822	High	53.87	5.20959e-05	0
	TIHFVEGGDAGNREDQINR	4	2	1	F1NCI6		2128.01	0	1.148e-07	High	4.08395	High	42.58	0.000910928	1
	VVNNFLWPFK	4	2	1	F1NCI6		1263.69	0	0.0001557	High	3.84306	High	43.26	0.000630204	0
	IALTDNSLIR	2	2	1	F1NCI6		1115.64	0	0.0001344	High	3.56415	High	62.26	8.08237e-06	0
	LGIICMEDVIHEIYTVGK	2	2	1	F1NCI6		2033.04	0	1.311e-06	High	3.22598	High	37.87	0.00299665	0
	AGNYYVPAEPK	2	2	1	F1NCI6		1208.59	0	0.0004206	High	3.11544	High	34.7	0.00555704	0
	IALTDNSLIRK	1	2	1	F1NCI6		1243.74	0	0.008724	High	2.70645				1
	KVPSVPESLLK	2	2	1	F1NCI6		1196.72	0.001	0.01893	High	2.92765	High	30.32	0.00148635	1
	QIFNGTFVK	2	2	1	F1NCI6		1053.57	0.001	0.0467	High	2.58983	High	22.2	0.0653777	0
	QIFNGTFVK	1	2	1	F1NCI6	N4(Deamidated)	1054.56	0.006	0.1285	High	1.98322				0
F1NCM4	THO complex subunit 5 homolog OS=Gallus gallus GN=THOC5 PE=4 SV=2 - [F1NCM4_CHICK]	4.84	2	2	2	3	8.15389	4.84	2	2	35.54	3.52	1	1	682	78.5631	6.82959
	Sequence	# PSMs	# Proteins	# Protein Groups	Protein Group Accessions	Modifications	MH+ [Da]	q-Value	PEP	A2	XCorr A2	A4	IonScore A4	Exp Value A4	# Missed Cleavages
	LNSIMQASLPVQEYLFMPFDQAHK	2	2	1	F1NCM4		2807.39	0	2.005e-06	High	5.5524	High	35.54	0.00399334	0
	LMAEIQELK	1	2	1	F1NCM4		1074.59	0.007	0.156	High	2.60149				0
F1NCS2	Uncharacterized protein OS=Gallus gallus GN=EWSR1 PE=4 SV=2 - [F1NCS2_CHICK]	3.06	2	1	1	2	5.69832	3.06	1	1	85.54	3.06	1	1	687	71.7431	9.30518
	Sequence	# PSMs	# Proteins	# Protein Groups	Protein Group Accessions	Modifications	MH+ [Da]	q-Value	PEP	A2	XCorr A2	A4	IonScore A4	Exp Value A4	# Missed Cleavages
	GGPGGPGGPGGPGGPSGPMGR	2	2	1	F1NCS2		1659.76	0	2.488e-09	High	5.69832	High	85.54	3.86767e-08	0
F1NCS6	Uncharacterized protein OS=Gallus gallus GN=MTHFD1L PE=3 SV=2 - [F1NCS6_CHICK]	1.28	1	1	1	2	4.00559	1.28	1	1	39	1.28	1	1	934	100.937	8.01611
	Sequence	# PSMs	# Proteins	# Protein Groups	Protein Group Accessions	Modifications	MH+ [Da]	q-Value	PEP	A2	XCorr A2	A4	IonScore A4	Exp Value A4	# Missed Cleavages
	YLYSLELPIAEK	2	1	1	F1NCS6		1438.78	0	0.0001204	High	4.00559	High	39	0.00108268	0
F1NCX7	Uncharacterized protein (Fragment) OS=Gallus gallus GN=PLK1 PE=4 SV=2 - [F1NCX7_CHICK]	18.55	2	5	5	10	17.6256	18.55	5	5	109.91	18.55	5	5	469	53.1523	8.1333
	Sequence	# PSMs	# Proteins	# Protein Groups	Protein Group Accessions	Modifications	MH+ [Da]	q-Value	PEP	A2	XCorr A2	A4	IonScore A4	Exp Value A4	# Missed Cleavages
	IGDFGLATKVEYDGER	2	1	1	F1NCX7		1769.87	0	1.887e-05	High	4.18	High	32.15	0.0105145	1
	LGNLFLSDDMEVK	2	2	1	F1NCX7		1480.73	0	0.0001171	High	4.17381	High	36.37	0.00394454	0
	HINPVAANLIQK	2	2	1	F1NCX7		1317.76	0	1.72e-05	High	3.96685	High	53.86	1.66516e-05	0
	SDPATRPAINELLNDEFFTSGYIPSRLPTSCLTVAPR	2	2	1	F1NCX7		4049.03	0	5.697e-06	High	2.7426	High	37.45	0.00148407	1
	NYMSEHLLK	2	2	1	F1NCX7		1134.56	0.001	0.02445	High	2.56238	High	30.6	0.0150677	0
F1NCZ1	Uncharacterized protein (Fragment) OS=Gallus gallus PE=4 SV=2 - [F1NCZ1_CHICK]	0.69	1	1	1	1	3.32923	0.69	1	1					2321	252.889	6.50732
	Sequence	# PSMs	# Proteins	# Protein Groups	Protein Group Accessions	Modifications	MH+ [Da]	q-Value	PEP	A2	XCorr A2	A4	IonScore A4	Exp Value A4	# Missed Cleavages
	SDPDQTPSSSLDPSTR	1	1	1	F1NCZ1		1689.76	0	0.004658	High	3.32923				0
F1ND51	Uncharacterized protein OS=Gallus gallus GN=SPTBN1 PE=4 SV=2 - [F1ND51_CHICK]	0.43	2	1	1	2	3.74022	0.43	1	1	53.12	0.43	1	1	2349	272.218	5.60498
	Sequence	# PSMs	# Proteins	# Protein Groups	Protein Group Accessions	Modifications	MH+ [Da]	q-Value	PEP	A2	XCorr A2	A4	IonScore A4	Exp Value A4	# Missed Cleavages
	LTTLELLEVR	2	2	1	F1ND51		1186.7	0	0.000107	High	3.74022	High	53.12	2.26701e-05	0
F1NDA0	Glycylpeptide N-tetradecanoyltransferase OS=Gallus gallus GN=NMT1 PE=3 SV=2 - [F1NDA0_CHICK]	3.03	1	1	1	2	3.86514	3.03	1	1	54.14	3.03	1	1	495	56.8292	8.57275
	Sequence	# PSMs	# Proteins	# Protein Groups	Protein Group Accessions	Modifications	MH+ [Da]	q-Value	PEP	A2	XCorr A2	A4	IonScore A4	Exp Value A4	# Missed Cleavages
	TPLIDLMSDALILAK	2	1	1	F1NDA0		1613.92	0	2.49e-06	High	3.86514	High	54.14	2.08158e-05	0
F1NDC2	Uncharacterized protein OS=Gallus gallus GN=RPS23 PE=3 SV=2 - [F1NDC2_CHICK]	26.57	1	2	2	4	4.18291	26.57	2	2	106.394	26.57	2	2	143	15.7977	10.4917
	Sequence	# PSMs	# Proteins	# Protein Groups	Protein Group Accessions	Modifications	MH+ [Da]	q-Value	PEP	A2	XCorr A2	A4	IonScore A4	Exp Value A4	# Missed Cleavages
	VANVSLLALYK	2	1	1	F1NDC2		1190.71	0	7.897e-05	High	4.18291	High	65.14	7.34871e-07	0
	ITAFVPNDGCLNFIEENDEVLVAGFGR	2	1	1	F1NDC2		2939.43	0	1.994e-06	High	1.34718	High	58.16	2.37537e-05	0
F1NDK1	Uncharacterized protein OS=Gallus gallus GN=VRK1 PE=4 SV=1 - [F1NDK1_CHICK]	35.35	3	12	12	26	48.795	35.35	12	13	306.106	35.35	12	13	413	46.9724	9.46631
	Sequence	# PSMs	# Proteins	# Protein Groups	Protein Group Accessions	Modifications	MH+ [Da]	q-Value	PEP	A2	XCorr A2	A4	IonScore A4	Exp Value A4	# Missed Cleavages
	SIGQKDDGVLDFGLSENGDVQTNPVQK	2	2	1	F1NDK1	N17(Deamidated)	2861.37	0	9.408e-08	High	8.52028	High	66.21	3.8652e-06	1
	LAEVFALGEVLTDTSR	2	2	1	F1NDK1		1720.91	0	9.674e-12	High	6.15444	High	109.28	1.52852e-10	0
	ASNLLQSYKNPNQVYLVDYGLAYR	2	2	1	F1NDK1		2789.43	0	3.113e-05	High	5.44953	High	30.01	0.0111244	1
	SVGSDAPYVVKVEPSQNGPLFTELK	2	2	1	F1NDK1		2661.37	0	8.822e-06	High	4.61596	High	61.91	6.63494e-06	1
	KLAEVFALGEVLTDTSR	2	2	1	F1NDK1		1849	0	1.813e-05	High	3.8331	High	32.51	0.00563853	1
	SVGSDAPYVVKVEPSQNGPLFTELK	2	2	1	F1NDK1	N17(Deamidated)	2662.36	0	9.368e-05	High	3.69344	High	36.54	0.0028282	1
	LGVPIGQGGFGR	2	2	1	F1NDK1		1157.64	0	5.838e-07	High	3.07446	High	62.12	9.45193e-06	0
	LYLADVNSSK	2	2	1	F1NDK1		1109.58	0	0.003392	High	2.91453	High	39.7	0.00120546	0
	SVGSDAPYVVK	2	2	1	F1NDK1		1121.58	0	0.006109	High	2.80444	High	17.03	0.251654	0
	QLSYEEKPVYPHFR	2	1	1	F1NDK1		1792.9	0	0.003982	High	2.73942	High	13.01	0.952566	0
	LAEVFALGEVLTDTSRK	2	2	1	F1NDK1		1849.01	0	0.008655	High	1.83259	High	20.08	0.0986657	1
	EILLQGLK	2	3	1	F1NDK1		913.571	0.001	0.01222	High	2.54257	High	21.15	0.0195677	0
	TVLQLGLR	2	2	1	F1NDK1		899.567	0.001	0.04804	High	2.4528	High	36.22	0.00114615	0
F1NDM4	Uncharacterized protein OS=Gallus gallus GN=ORC2 PE=4 SV=1 - [F1NDM4_CHICK]	8.96	2	2	2	4	2.38461	8.96	2	2	29.1964	8.96	2	2	569	64.1997	6.11279
	Sequence	# PSMs	# Proteins	# Protein Groups	Protein Group Accessions	Modifications	MH+ [Da]	q-Value	PEP	A2	XCorr A2	A4	IonScore A4	Exp Value A4	# Missed Cleavages
	SVLNSITEEVLDHIGTFR	2	2	1	F1NDM4		2030.05	0	0.000101	High	1.79779	High	31.09	0.0127598	0
	SQQILAQLSSLPSIYLIASIDHINAPLMWDQAK	2	2	1	F1NDM4		3664.95	0.001	0.01209	High	2.38461	High	19.54	0.0327961	0
F1NDU0	Protein CASC4 OS=Gallus gallus GN=CASC4 PE=4 SV=1 - [F1NDU0_CHICK]	4.27	2	1	1	2	3.86969	4.27	1	1	29.74	4.27	1	1	375	42.4984	6.15088
	Sequence	# PSMs	# Proteins	# Protein Groups	Protein Group Accessions	Modifications	MH+ [Da]	q-Value	PEP	A2	XCorr A2	A4	IonScore A4	Exp Value A4	# Missed Cleavages
	QAVLREELAELQSQAK	2	2	1	F1NDU0		1812.98	0	5.47e-05	High	3.86969	High	29.74	0.00743187	1
F1NDV3	Uncharacterized protein OS=Gallus gallus GN=NUP133 PE=4 SV=2 - [F1NDV3_CHICK]	5.25	1	3	3	6	14.8481	5.25	3	3	135.118	5.25	3	3	1181	131.425	5.24951
	Sequence	# PSMs	# Proteins	# Protein Groups	Protein Group Accessions	Modifications	MH+ [Da]	q-Value	PEP	A2	XCorr A2	A4	IonScore A4	Exp Value A4	# Missed Cleavages
	LAALASDFSEDILQEKIEEISEQER	2	1	1	F1NDV3		2863.42	0	3.273e-10	High	5.47034	High	75.93	3.40786e-07	1
	YMTQFADQNFSDFLFR	2	1	1	F1NDV3		2029.91	0	5.181e-06	High	5.46179	High	62.5	5.06107e-06	0
	TGELPEREPEYIPWTASSSLR	2	1	1	F1NDV3		2418.19	0	7.371e-06	High	3.91602	High	34.39	0.00569527	1
F1NDW0	Uncharacterized protein OS=Gallus gallus GN=Gga.22231 PE=3 SV=2 - [F1NDW0_CHICK]	4.39	1	1	1	1	3.50514	4.39	1	1					570	62.378	9.29053
	Sequence	# PSMs	# Proteins	# Protein Groups	Protein Group Accessions	Modifications	MH+ [Da]	q-Value	PEP	A2	XCorr A2	A4	IonScore A4	Exp Value A4	# Missed Cleavages
	VTPHPASPPASANAPNDGEKPPGGK	1	1	1	F1NDW0		2393.19	0.003	0.05314	High	3.50514				0
F1NDZ9	Uncharacterized protein OS=Gallus gallus GN=CHERP PE=4 SV=2 - [F1NDZ9_CHICK]	15.08	2	2	2	4	8.1816	15.08	2	2	49.5049	15.08	2	2	398	44.5145	4.94482
	Sequence	# PSMs	# Proteins	# Protein Groups	Protein Group Accessions	Modifications	MH+ [Da]	q-Value	PEP	A2	XCorr A2	A4	IonScore A4	Exp Value A4	# Missed Cleavages
	TQHEEFVNSLTQQQQQQIQIPPLENEVK	2	2	1	F1NDZ9		3333.67	0	0.0003282	High	4.81416	High	42.64	0.000656126	0
	VLEETQLDMNEFDNLLQPIIDTCTKDAISAGK	2	2	1	F1NDZ9		3564.75	0	0.002335	High	3.36744	High	26.37	0.0230675	1
F1NE36	Uncharacterized protein OS=Gallus gallus GN=CDCA7L PE=4 SV=2 - [F1NE36_CHICK]	7.91	2	1	1	4	5.3175	7.91	1	2	106.433	7.91	1	2	354	40.2253	9.02686
	Sequence	# PSMs	# Proteins	# Protein Groups	Protein Group Accessions	Modifications	MH+ [Da]	q-Value	PEP	A2	XCorr A2	A4	IonScore A4	Exp Value A4	# Missed Cleavages
	AMLAQLLAELNSIPDLFPVKTPASTPSK	4	2	1	F1NE36		2952.62	0	1.37e-08	High	3.12198	High	77.55	5.27377e-08	1
F1NE93	Uncharacterized protein OS=Gallus gallus GN=SLC35E1 PE=4 SV=2 - [F1NE93_CHICK]	2.96	1	1	1	1	2.16084	2.96	1	1					406	44.3466	9.93506
	Sequence	# PSMs	# Proteins	# Protein Groups	Protein Group Accessions	Modifications	MH+ [Da]	q-Value	PEP	A2	XCorr A2	A4	IonScore A4	Exp Value A4	# Missed Cleavages
	SNVLTDHFQYSR	1	1	1	F1NE93		1466.7	0.003	0.05396	High	2.16084				0
F1NEI9	Uncharacterized protein OS=Gallus gallus GN=NUP93 PE=4 SV=2 - [F1NEI9_CHICK]	11.72	2	5	5	10	20.3487	11.72	5	5	107.173	11.72	5	5	819	93.5407	6.25244
	Sequence	# PSMs	# Proteins	# Protein Groups	Protein Group Accessions	Modifications	MH+ [Da]	q-Value	PEP	A2	XCorr A2	A4	IonScore A4	Exp Value A4	# Missed Cleavages
	ILHTLLASGEDALDFTQESEPSYVSESGPPGR	2	2	1	F1NEI9		3402.63	0	3.423e-09	High	6.13896	High	66.01	3.18276e-06	0
	ESMLVEWEQVK	2	2	1	F1NEI9		1377.67	0	0.0001894	High	3.99513	High	34.58	0.00646166	0
	LVSASDVLNVR	2	2	1	F1NEI9		1172.66	0	0.0001402	High	3.84996	High	38.66	0.00192644	0
	LLSPVVPQISTPQSNK	2	1	1	F1NEI9		1707.96	0	0.0001334	High	3.35504	High	25.36	0.0136804	0
	LESLSAATTFEPLEPVKDTDIQGFLK	2	2	1	F1NEI9		2849.48	0	0.000141	High	3.00957	High	23.05	0.0480587	1
F1NEQ3	Uncharacterized protein OS=Gallus gallus GN=DDX18 PE=3 SV=2 - [F1NEQ3_CHICK]	13.75	1	7	7	15	24.2965	13.75	7	8	139.997	11.33	6	7	662	73.7917	9.18799
	Sequence	# PSMs	# Proteins	# Protein Groups	Protein Group Accessions	Modifications	MH+ [Da]	q-Value	PEP	A2	XCorr A2	A4	IonScore A4	Exp Value A4	# Missed Cleavages
	VPLSEFEFSWSK	2	1	1	F1NEQ3		1455.71	0	7.576e-07	High	4.10202	High	59.96	1.65013e-05	0
	LGNGINIIVATPGR	2	1	1	F1NEQ3		1394.81	0	0.002588	High	3.78964	High	18.91	0.0443424	0
	ISDIQSQLEK	2	1	1	F1NEQ3		1160.61	0	0.0003283	High	3.7044	High	51.89	0.00010419	0
	QTMLFSATQTR	2	1	1	F1NEQ3		1283.64	0	0.002744	High	3.57433	High	31.47	0.0104433	0
	TLAFLIPAVELIYK	4	1	1	F1NEQ3		1590.95	0	5.153e-06	High	3.50208	High	33.05	0.000494277	0
	GISDMGFTHMTEIQHK	1	1	1	F1NEQ3		1831.84	0	0.006458	High	1.91399				0
	LLDHMQNTPGFMYK	2	1	1	F1NEQ3		1694.8	0.001	0.03826	High	2.63346	High	15.2	0.487722	0
F1NF02	Uncharacterized protein OS=Gallus gallus GN=SDCCAG3 PE=4 SV=2 - [F1NF02_CHICK]	6.09	1	1	1	2	4.06772	6.09	1	1	58.85	6.09	1	1	279	30.3546	5.49072
	Sequence	# PSMs	# Proteins	# Protein Groups	Protein Group Accessions	Modifications	MH+ [Da]	q-Value	PEP	A2	XCorr A2	A4	IonScore A4	Exp Value A4	# Missed Cleavages
	QLLSGAESLQLVADLLK	2	1	1	F1NF02		1798.03	0	4.676e-08	High	4.06772	High	58.85	2.08507e-06	0
F1NF04	Uncharacterized protein (Fragment) OS=Gallus gallus GN=ENY2 PE=3 SV=2 - [F1NF04_CHICK]	16.83	1	1	1	2	3.98657	16.83	1	1	32.02	16.83	1	1	101	11.5663	8.90967
	Sequence	# PSMs	# Proteins	# Protein Groups	Protein Group Accessions	Modifications	MH+ [Da]	q-Value	PEP	A2	XCorr A2	A4	IonScore A4	Exp Value A4	# Missed Cleavages
	GLEHVTVDDLVAEITPK	2	1	1	F1NF04		1835.97	0	6.724e-06	High	3.98657	High	32.02	0.00741109	0
F1NF84	Uncharacterized protein (Fragment) OS=Gallus gallus GN=GOLGA2 PE=4 SV=2 - [F1NF84_CHICK]	6.15	1	4	4	8	14.9825	6.15	4	4	157.773	6.15	4	4	1025	117.036	5.18604
	Sequence	# PSMs	# Proteins	# Protein Groups	Protein Group Accessions	Modifications	MH+ [Da]	q-Value	PEP	A2	XCorr A2	A4	IonScore A4	Exp Value A4	# Missed Cleavages
	HVAQIQELESNVTELLSK	2	1	1	F1NF84		2038.08	0	1.45e-07	High	5.59889	High	57.45	2.22161e-05	0
	YVAAAQSPELLASQNEK	2	1	1	F1NF84		1818.92	0	7.125e-07	High	5.43508	High	71.72	1.19117e-06	0
	LLELQDLVMR	2	1	1	F1NF84		1229.69	0	7.157e-06	High	3.94853	High	71.21	8.59005e-07	0
	ASLETQITQLSESLHQLR	2	1	1	F1NF84		2054.09	0	2.968e-06	High	1.99927	High	28.98	0.0127106	0
F1NF89	40S ribosomal protein S24 OS=Gallus gallus GN=RPS24 PE=3 SV=2 - [F1NF89_CHICK]	28.89	1	4	4	8	16.6652	28.89	4	4	134.805	28.89	4	4	135	15.6336	10.7847
	Sequence	# PSMs	# Proteins	# Protein Groups	Protein Group Accessions	Modifications	MH+ [Da]	q-Value	PEP	A2	XCorr A2	A4	IonScore A4	Exp Value A4	# Missed Cleavages
	TTGFGMIYDSLDYAK	2	1	1	F1NF89		1681.78	0	2.436e-06	High	4.90662	High	51.41	9.25145e-05	0
	KQMVIDVLHPGK	2	1	1	F1NF89		1364.77	0	6.959e-06	High	4.74922	High	48.4	9.39536e-05	1
	QMVIDVLHPGK	2	1	1	F1NF89		1236.68	0	0.0002856	High	3.54134	High	30.21	0.00881336	0
	TTPDVIFVFGFR	2	1	1	F1NF89		1398.74	0	1.289e-06	High	3.46802	High	67.14	2.5502e-06	0
F1NF99	Uncharacterized protein OS=Gallus gallus PE=4 SV=2 - [F1NF99_CHICK]	2.68	1	1	1	1		0			25.42	2.68	1	1	820	88.8259	7.82568
	Sequence	# PSMs	# Proteins	# Protein Groups	Protein Group Accessions	Modifications	MH+ [Da]	q-Value	PEP	A2	XCorr A2	A4	IonScore A4	Exp Value A4	# Missed Cleavages
	NTAEVPMVLVGTQDAISATNPR	1	1	1	F1NF99	M7(Oxidation)	2300.15	0.001	0.03587			High	25.42	0.0486597	0
F1NFA8	Uncharacterized protein (Fragment) OS=Gallus gallus GN=NUP62 PE=4 SV=2 - [F1NFA8_CHICK]	5.66	1	2	2	4	7.85426	5.66	2	2	46.74	5.66	2	2	565	57.4446	5.70654
	Sequence	# PSMs	# Proteins	# Protein Groups	Protein Group Accessions	Modifications	MH+ [Da]	q-Value	PEP	A2	XCorr A2	A4	IonScore A4	Exp Value A4	# Missed Cleavages
	ILNAHMDSLQWIDQNSALLQR	2	1	1	F1NFA8		2466.25	0	8.263e-05	High	5.5042	High	29.53	0.015433	0
	LAENIDAQLKR	2	1	1	F1NFA8		1270.71	0	0.005972	High	2.35007	High	37.21	0.00249041	1
F1NFC0	Nuclease-sensitive element-binding protein 1 (Fragment) OS=Gallus gallus GN=YBX1 PE=4 SV=2 - [F1NFC0_CHICK]	27.51	7	3	3	6	16.0983	27.51	3	3	116.07	27.51	3	3	269	31.0874	9.979
	Sequence	# PSMs	# Proteins	# Protein Groups	Protein Group Accessions	Modifications	MH+ [Da]	q-Value	PEP	A2	XCorr A2	A4	IonScore A4	Exp Value A4	# Missed Cleavages
	NYQQNYQNSESGEKNEGAENIPEGQAQQR	2	4	1	F1NFC0		3310.45	0	3.35e-05	High	5.65443	High	49.67	7.93026e-05	1
	RPQYSNPPVQGEIVEGADNQGAGEQGRPVR	2	4	1	F1NFC0		3205.57	0	1.181e-11	High	5.61402	High	83.9	5.4589e-08	0
	NDTKEDVFVHQTAIK	2	7	1	F1NFC0		1744.88	0	0.000404	High	4.8299	High	17.74	0.28942	1
F1NFC6	Uncharacterized protein (Fragment) OS=Gallus gallus GN=RPS4X PE=3 SV=2 - [F1NFC6_CHICK]	25.57	2	6	6	12	21.8227	25.57	6	6	116.611	25.57	6	6	262	29.445	10.1548
	Sequence	# PSMs	# Proteins	# Protein Groups	Protein Group Accessions	Modifications	MH+ [Da]	q-Value	PEP	A2	XCorr A2	A4	IonScore A4	Exp Value A4	# Missed Cleavages
	TDITYPAGFMDVISIEK	2	2	1	F1NFC6		1899.94	0	6.134e-06	High	5.22112	High	40.04	0.00162992	0
	VRTDITYPAGFMDVISIEK	2	2	1	F1NFC6		2155.11	0	4.732e-08	High	3.91626	High	57.39	2.30723e-05	1
	LSNIFVIGK	2	2	1	F1NFC6		990.597	0	8.856e-05	High	3.58827	High	42.54	0.00016437	0
	GNKPWISLPR	2	2	1	F1NFC6		1167.66	0	0.001186	High	3.32667	High	30.42	0.00567388	0
	VNDTIQIDLETGKITDFIK	2	2	1	F1NFC6		2163.15	0	0.0003574	High	2.27031	High	27.06	0.0182029	1
	TIRYPDPLIK	2	2	1	F1NFC6		1215.71	0.001	0.01578	High	3.50012	High	23.59	0.0205635	1
F1NFE2	Uncharacterized protein (Fragment) OS=Gallus gallus GN=WDR43 PE=4 SV=2 - [F1NFE2_CHICK]	1.94	2	2	2	4	7.66968	1.94	2	2	85.8697	1.94	2	2	620	68.7868	5.52881
	Sequence	# PSMs	# Proteins	# Protein Groups	Protein Group Accessions	Modifications	MH+ [Da]	q-Value	PEP	A2	XCorr A2	A4	IonScore A4	Exp Value A4	# Missed Cleavages
	LGALDIDVSKVK	2	2	1	F1NFE2		1257.74	0	3.017e-06	High	4.38525	High	53.83	1.5732e-05	1
	LGALDIDVSK	2	2	1	F1NFE2		1030.58	0	0.001532	High	3.28443	High	53.56	5.83735e-05	0
F1NFJ0	DNA helicase OS=Gallus gallus GN=MCM3 PE=3 SV=1 - [F1NFJ0_CHICK]	5.54	3	3	3	6	14.7998	5.54	3	3	118.961	5.54	3	3	812	91.3243	5.74463
	Sequence	# PSMs	# Proteins	# Protein Groups	Protein Group Accessions	Modifications	MH+ [Da]	q-Value	PEP	A2	XCorr A2	A4	IonScore A4	Exp Value A4	# Missed Cleavages
	MIKPVLTQESADYIAEEYSSLR	2	3	1	F1NFJ0		2543.27	0	1.216e-06	High	6.39677	High	58.69	2.1498e-05	0
	LLSNAFEELIAFQR	2	3	1	F1NFJ0		1650.88	0	2.733e-08	High	5.48962	High	72.21	7.54473e-07	0
	LLVNINDLR	2	3	1	F1NFJ0		1069.64	0	0.007296	High	2.91341	High	30	0.0049	0
F1NFS0	Elongation factor 2 (Fragment) OS=Gallus gallus GN=EEF2 PE=4 SV=2 - [F1NFS0_CHICK]	29.17	4	16	16	37	70.564	29.17	16	20	549.015	26.95	14	17	857	95.1679	6.82959
	Sequence	# PSMs	# Proteins	# Protein Groups	Protein Group Accessions	Modifications	MH+ [Da]	q-Value	PEP	A2	XCorr A2	A4	IonScore A4	Exp Value A4	# Missed Cleavages
	DGSGFLINLIDSPGHVDFSSEVTAALR	5	3	1	F1NFS0		2817.4	0	4.178e-12	High	6.03069	High	105.75	4.20395e-10	0
	ALLELQLDPEELYQTFQR	2	3	1	F1NFS0		2206.14	0	2.085e-06	High	5.39219	High	61.55	9.58784e-06	0
	STAISLFYELSENDLAFIK	2	3	1	F1NFS0		2161.11	0	1.965e-08	High	5.38139	High	64.46	5.08497e-06	0
	AYLPVNESFGFTADLR	2	3	1	F1NFS0		1799.9	0	4.195e-08	High	5.31155	High	74.35	5.80306e-07	0
	GHVFEESQVAGTPMFVVK	2	3	1	F1NFS0		1961.98	0	0.0005389	High	4.81307	High	28.78	0.0251625	0
	GVQYLNEIKDSVVAGFQWATK	2	3	1	F1NFS0		2353.22	0	4.002e-05	High	3.99811	High	36.7	0.00274728	1
	VNFTVDQIR	2	2	1	F1NFS0		1091.58	0	2.766e-05	High	3.84766	High	68.48	2.69621e-06	0
	EGIPALDNFLDKL	2	3	1	F1NFS0		1444.77	0	2.154e-05	High	3.74609	High	56.39	3.73124e-05	1
	VFSGLVSTGLK	2	3	1	F1NFS0		1107.64	0	2.479e-05	High	3.61639	High	52.9	1.35908e-05	0
	VAVEAKNPADLPK	2	3	1	F1NFS0		1351.76	0	0.0003966	High	3.33608	High	23.95	0.0310092	1
	YVEPIEDVPCGNIVGLVGVDQFLVK	2	3	1	F1NFS0		2702.41	0	1.606e-06	High	3.265	High	69	1.01343e-06	0
	WLPAGDALLQMITIHLPSPVTAQK	4	4	1	F1NFS0		2600.43	0	4.8e-09	High	2.73805	High	65.3	1.06244e-06	0
	DGSGFLINLIDSPGHVDFSSEVTAALR	2	3	1	F1NFS0	N8(Deamidated)	2818.41	0	0.002005	High	2.73343	High	17.41	0.277774	0
	TILMMGR	2	3	1	F1NFS0		821.436	0	0.008224	High	1.94085	High	28.43	0.0199533	0
	EDLYLKPIQR	2	3	1	F1NFS0		1274.71	0.001	0.01913	High	2.9964	High	28.85	0.0158986	0
	STLTDSLVCK	1	3	1	F1NFS0		1066.54	0.002	0.02406	High	2.65156				0
	QFAEMYVAK	1	3	1	F1NFS0		1086.53	0.007	0.157	High	2.30689				0
F1NFS3	Putative oxidoreductase GLYR1 (Fragment) OS=Gallus gallus GN=GLYR1 PE=4 SV=2 - [F1NFS3_CHICK]	2.36	2	1	1	2	4.58625	2.36	1	1	71.59	2.36	1	1	552	60.4442	9.24658
	Sequence	# PSMs	# Proteins	# Protein Groups	Protein Group Accessions	Modifications	MH+ [Da]	q-Value	PEP	A2	XCorr A2	A4	IonScore A4	Exp Value A4	# Missed Cleavages
	FQQAVDAVEEFLR	2	2	1	F1NFS3		1551.78	0	1.991e-06	High	4.58625	High	71.59	1.2655e-06	0
F1NFT8	WD repeat-containing protein 61 OS=Gallus gallus GN=WDR61 PE=4 SV=1 - [F1NFT8_CHICK]	6.56	2	1	1	2	5.30846	6.56	1	1	88.8	6.56	1	1	305	33.2546	5.46533
	Sequence	# PSMs	# Proteins	# Protein Groups	Protein Group Accessions	Modifications	MH+ [Da]	q-Value	PEP	A2	XCorr A2	A4	IonScore A4	Exp Value A4	# Missed Cleavages
	YLASGAIDGIINIFDIATGK	2	2	1	F1NFT8		2052.1	0	8.126e-12	High	5.30846	High	88.8	9.68919e-09	0
F1NG21	Uncharacterized protein OS=Gallus gallus GN=RNMTL1 PE=4 SV=2 - [F1NG21_CHICK]	11.06	1	2	3	3	4.16978	11.06	3	3					407	43.534	9.62744
	Sequence	# PSMs	# Proteins	# Protein Groups	Protein Group Accessions	Modifications	MH+ [Da]	q-Value	PEP	A2	XCorr A2	A4	IonScore A4	Exp Value A4	# Missed Cleavages
	LVIPVVPGVDSLNSAVAAAIVLFEGKR	1	1	1	F1NG21		2734.59	0	0.008607	High	1.67699				1
	GSAGPGLWYEK	1	1	1	F1NG21		1164.57	0.005	0.1088	High	2.32215				0
	VLLEGLR	1	1	1	F1NG21		799.503	0.005	0.1111	High	1.84763				0
F1NG39	Unconventional myosin-Ic OS=Gallus gallus GN=MYO1C PE=4 SV=1 - [F1NG39_CHICK]	1.56	2	1	1	2	5.4999	1.56	1	1	76.21	1.56	1	1	1028	118.803	9.15869
	Sequence	# PSMs	# Proteins	# Protein Groups	Protein Group Accessions	Modifications	MH+ [Da]	q-Value	PEP	A2	XCorr A2	A4	IonScore A4	Exp Value A4	# Missed Cleavages
	EGIIDFISGSELLIAK	2	2	1	F1NG39		1704.94	0	6.819e-09	High	5.4999	High	76.21	1.66335e-07	0
F1NG46	Uncharacterized protein OS=Gallus gallus GN=TFAM PE=4 SV=1 - [F1NG46_CHICK]	35.88	3	8	8	16	31.3661	35.88	8	9	156.988	30.53	6	7	262	29.948	10.2866
	Sequence	# PSMs	# Proteins	# Protein Groups	Protein Group Accessions	Modifications	MH+ [Da]	q-Value	PEP	A2	XCorr A2	A4	IonScore A4	Exp Value A4	# Missed Cleavages
	SGFNIFVSENFQQSK	2	3	1	F1NG46		1731.83	0	6.128e-06	High	5.00592	High	65.59	4.88622e-06	0
	AQLTPAQAAALKEER	4	3	1	F1NG46		1596.87	0	3.222e-06	High	4.73341	High	72.24	4.98524e-07	1
	LKQLFETWQNLSSSQK	2	3	1	F1NG46		1937.01	0	0.002655	High	4.42653	High	29.78	0.0131495	1
	QQNPELNSLELVK	2	3	1	F1NG46		1511.8	0	9.069e-05	High	3.92385	High	45.16	0.000330697	0
	FLRDNQPAFR	2	3	1	F1NG46		1263.66	0	0.006449	High	3.00114	High	23.29	0.0780574	1
	QQNPELNSLELVKK	1	3	1	F1NG46		1639.9	0	0.006998	High	2.48341				1
	MVELGREDLIR	2	3	1	F1NG46		1330.71	0.001	0.01144	High	2.09954	High	23.48	0.0884028	1
	QPYLQLAQDDKVR	1	3	1	F1NG46		1573.83	0.002	0.01897	High	3.33392				1
F1NG69	Uncharacterized protein OS=Gallus gallus GN=HSD17B7 PE=4 SV=2 - [F1NG69_CHICK]	8.13	1	1	1	2	2.49525	8.13	1	1	105.14	8.13	1	1	332	37.3323	7.7085
	Sequence	# PSMs	# Proteins	# Protein Groups	Protein Group Accessions	Modifications	MH+ [Da]	q-Value	PEP	A2	XCorr A2	A4	IonScore A4	Exp Value A4	# Missed Cleavages
	DLVLQEYPAAQVSTVEVDLGNLASVLR	2	1	1	F1NG69		2899.54	0	1.216e-08	High	2.49525	High	105.14	1.65346e-10	0
F1NGJ0	Uncharacterized protein OS=Gallus gallus GN=CEP152 PE=4 SV=2 - [F1NGJ0_CHICK]	3.57	1	4	4	8	19.2955	3.57	4	4	125.667	3.57	4	4	1767	204.252	5.89697
	Sequence	# PSMs	# Proteins	# Protein Groups	Protein Group Accessions	Modifications	MH+ [Da]	q-Value	PEP	A2	XCorr A2	A4	IonScore A4	Exp Value A4	# Missed Cleavages
	ALETQIQTLTTNEEQILK	2	1	1	F1NGJ0		2073.11	0	6.821e-09	High	6.21596	High	80.88	7.88002e-08	0
	ASEEALKELEIELESK	2	1	1	F1NGJ0		1817.94	0	0.001576	High	5.20322	High	26.37	0.0354086	1
	VAEVAMESMQK	2	1	1	F1NGJ0		1222.58	0	1.82e-05	High	4.13901	High	54.67	5.61262e-05	0
	FQLQQAQSAHTISNDLNK	2	1	1	F1NGJ0		2043.02	0	1.423e-05	High	3.73727	High	28.28	0.0245179	0
F1NGJ4	Uncharacterized protein OS=Gallus gallus GN=PCNT PE=4 SV=2 - [F1NGJ4_CHICK]	1.44	2	2	2	4	4.03012	1.44	2	2	36.34	1.44	2	2	3467	402.637	5.2876
	Sequence	# PSMs	# Proteins	# Protein Groups	Protein Group Accessions	Modifications	MH+ [Da]	q-Value	PEP	A2	XCorr A2	A4	IonScore A4	Exp Value A4	# Missed Cleavages
	QGEVLKEGMEELESLETHVDQSFASPADNLEK	2	2	1	F1NGJ4		3559.67	0	2.335e-05	High	4.03012	High	21.86	0.0693984	1
	EGLALLNAIQSLKDYLSK	2	2	1	F1NGJ4		1976.11	0	4.383e-07	High	1.07985	High	36.34	0.000894254	1
F1NGL6	Eukaryotic translation initiation factor 6 OS=Gallus gallus GN=EIF6 PE=3 SV=2 - [F1NGL6_CHICK]	17.14	2	2	2	4	10.4483	17.14	2	2	119.648	17.14	2	2	245	26.5082	4.71631
	Sequence	# PSMs	# Proteins	# Protein Groups	Protein Group Accessions	Modifications	MH+ [Da]	q-Value	PEP	A2	XCorr A2	A4	IonScore A4	Exp Value A4	# Missed Cleavages
	HGLLVPSSTTDQELQHIR	2	2	1	F1NGL6		2031.06	0	2.982e-08	High	6.81025	High	67.46	2.57544e-06	0
	TSIEDQDELSSLLQVPLVAGTVNR	2	2	1	F1NGL6		2584.34	0	5.119e-09	High	3.63808	High	76.45	2.80816e-07	0
F1NGR2	Uncharacterized protein OS=Gallus gallus GN=OFD1 PE=4 SV=2 - [F1NGR2_CHICK]	1.19	2	1	1	2	4.86277	1.19	1	1	41.91	1.19	1	1	1012	116.763	5.70654
	Sequence	# PSMs	# Proteins	# Protein Groups	Protein Group Accessions	Modifications	MH+ [Da]	q-Value	PEP	A2	XCorr A2	A4	IonScore A4	Exp Value A4	# Missed Cleavages
	LLSVQDLLQLLR	2	2	1	F1NGR2		1410.87	0	3.221e-06	High	4.86277	High	41.91	6.44169e-05	0
F1NGU3	Uncharacterized protein OS=Gallus gallus GN=LRPPRC PE=4 SV=2 - [F1NGU3_CHICK]	3.43	1	2	2	3	8.05265	3.43	2	2	65.95	1.17	1	1	1371	155.528	7.00537
	Sequence	# PSMs	# Proteins	# Protein Groups	Protein Group Accessions	Modifications	MH+ [Da]	q-Value	PEP	A2	XCorr A2	A4	IonScore A4	Exp Value A4	# Missed Cleavages
	LLELIPDSIDLETAYR	2	1	1	F1NGU3		1861	0	8.504e-08	High	4.19959	High	65.95	2.68073e-06	0
	DAVAAFQGMLDSGLLPSRPAVIALTQALAMK	1	1	1	F1NGU3		3155.7	0	0.005915	High	3.85306				0
F1NGU9	Cleavage and polyadenylation-specificity factor subunit 6 OS=Gallus gallus GN=CPSF6 PE=4 SV=1 - [F1NGU9_CHICK]	4.55	2	1	1	2	4.98073	4.55	1	1	130.77	4.55	1	1	549	59.1255	7.40088
	Sequence	# PSMs	# Proteins	# Protein Groups	Protein Group Accessions	Modifications	MH+ [Da]	q-Value	PEP	A2	XCorr A2	A4	IonScore A4	Exp Value A4	# Missed Cleavages
	AVSDASAGDYGSAIETLVTAISLIK	2	2	1	F1NGU9		2452.28	0	4.391e-13	High	4.98073	High	130.77	7.49589e-13	0
F1NGW8	Uncharacterized protein OS=Gallus gallus GN=NOL7 PE=4 SV=2 - [F1NGW8_CHICK]	19.91	1	4	4	8	10.3499	19.91	4	4	37.3692	19.91	4	4	226	25.4035	10.1841
	Sequence	# PSMs	# Proteins	# Protein Groups	Protein Group Accessions	Modifications	MH+ [Da]	q-Value	PEP	A2	XCorr A2	A4	IonScore A4	Exp Value A4	# Missed Cleavages
	DFIHSQLYGPGTNR	2	1	1	F1NGW8		1604.78	0	0.008166	High	3.42339	High	21.75	0.121639	0
	LLPEALLQELAAAPPAR	2	1	1	F1NGW8		1773.03	0	0.0009741	High	2.45832	High	18.33	0.0220339	0
	TSANEFFSIANKK	2	1	1	F1NGW8		1456.74	0	0.0004206	High	2.30507	High	31.88	0.00921061	1
	KLLPEALLQELAAAPPAR	2	1	1	F1NGW8		1901.12	0	6.611e-05	High	2.16318	High	16.34	0.0231723	1
F1NGZ3	Uncharacterized protein OS=Gallus gallus PE=4 SV=2 - [F1NGZ3_CHICK]	3.44	2	5	5	10	18.0212	3.44	5	5	88.6555	3.44	5	5	2412	282.103	5.24951
	Sequence	# PSMs	# Proteins	# Protein Groups	Protein Group Accessions	Modifications	MH+ [Da]	q-Value	PEP	A2	XCorr A2	A4	IonScore A4	Exp Value A4	# Missed Cleavages
	ANTAADMNHSLEQELQTTLSVLK	2	2	1	F1NGZ3		2514.25	0	2.956e-08	High	5.41994	High	51.07	0.000118807	0
	SQQELIEELEKQQELQR	2	2	1	F1NGZ3		2128.09	0	0.0003734	High	3.81083	High	35.96	0.00324496	1
	QQESASSGLEQLR	2	1	1	F1NGZ3		1432.7	0	0.0002596	High	3.53428	High	43.31	0.000832987	0
	SQQEEIWELEKQQELQR	2	2	1	F1NGZ3		2201.08	0	0.00395	High	2.7406	High	12.49	0.946911	1
	SQQEEIQELEKQR	2	2	1	F1NGZ3		1644.82	0	0.006492	High	2.51555	High	10.63	1.54829	1
F1NH49	Uncharacterized protein OS=Gallus gallus GN=NUP107 PE=4 SV=2 - [F1NH49_CHICK]	3.6	1	2	2	4	11.8346	3.6	2	2	169.125	3.6	2	2	917	105.482	5.2876
	Sequence	# PSMs	# Proteins	# Protein Groups	Protein Group Accessions	Modifications	MH+ [Da]	q-Value	PEP	A2	XCorr A2	A4	IonScore A4	Exp Value A4	# Missed Cleavages
	VSILTSLDDSIGSMTPR	2	1	1	F1NH49		1791.91	0	1.592e-11	High	5.99069	High	105.8	4.48461e-10	0
	FIILGDVDGLMEEFSR	2	1	1	F1NH49		1840.91	0	2.421e-11	High	5.84392	High	88.46	2.22395e-08	0
[truncated: 3,827 more rows]

## Sheet: CEP215TAP_2
Accession	Description	ΣCoverage	Σ# Proteins	Σ# Unique Peptides	Σ# Peptides	Σ# PSMs	Score SEQUEST	Coverage SEQUEST	# Peptides SEQUEST	# PSM SEQUEST	Score MASCOT	Coverage MASCOT	# Peptides MASCOT	# PSM MASCOT	# AAs	MW [kDa]	calc. pI
[truncated: 4,952 more rows]

[truncated: 1 more sheets: CEP215TAP_3]
